# Supplementary material for: Enhancing long-range depth estimation via heterogeneous CNN-transformer encoding and cross-dimensional semantic fusion
Source: Sci Rep. 2026 Feb 17;16:9396. doi: 10.1038/s41598-026-36755-0 (PMC13002885; doi:10.1038/s41598-026-36755-0)
Supplement: Supplementary file 1 — Supplementary Material 1 [file 41598_2026_36755_MOESM1_ESM.zip]

Archive with 3 entries (2 files):
- Supplementary_Data_Training_Logs/
- Supplementary_Data_Training_Logs/kitti.log
- Supplementary_Data_Training_Logs/nyu.log
