# Supplementary material for: Enhancing long-range depth estimation via heterogeneous CNN-transformer encoding and cross-dimensional semantic fusion
Source: Sci Rep. 2026 Feb 17;16:9396. doi: 10.1038/s41598-026-36755-0 (PMC13002885; doi:10.1038/s41598-026-36755-0)
Supplement: Supplementary file 1 — Supplementary Material 1 [file 41598_2026_36755_MOESM1_ESM.zip › Supplementary_Data_Training_Logs/kitti.log]

2025-06-05 14:38:42,279 - depth - INFO - Environment info:
------------------------------------------------------------
sys.platform: linux
Python: 3.8.20 (default, Oct  3 2024, 15:24:27) [GCC 11.2.0]
CUDA available: True
GPU 0,1,2: NVIDIA RTX A6000
CUDA_HOME: /usr/local/cuda-11.8
NVCC: Build cuda_11.8.r11.8/compiler.31833905_0
GCC: gcc (Ubuntu 9.4.0-1ubuntu1~20.04.2) 9.4.0
PyTorch: 1.8.0+cu111
PyTorch compiling details: PyTorch built with:
  - GCC 7.3
  - C++ Version: 201402
  - Intel(R) Math Kernel Library Version 2020.0.0 Product Build 20191122 for Intel(R) 64 architecture applications
  - Intel(R) MKL-DNN v1.7.0 (Git Hash 7aed236906b1f7a05c0917e5257a1af05e9ff683)
  - OpenMP 201511 (a.k.a. OpenMP 4.5)
  - NNPACK is enabled
  - CPU capability usage: AVX2
  - CUDA Runtime 11.1
  - NVCC architecture flags: -gencode;arch=compute_37,code=sm_37;-gencode;arch=compute_50,code=sm_50;-gencode;arch=compute_60,code=sm_60;-gencode;arch=compute_70,code=sm_70;-gencode;arch=compute_75,code=sm_75;-gencode;arch=compute_80,code=sm_80;-gencode;arch=compute_86,code=sm_86
  - CuDNN 8.0.5
  - Magma 2.5.2
  - Build settings: BLAS_INFO=mkl, BUILD_TYPE=Release, CUDA_VERSION=11.1, CUDNN_VERSION=8.0.5, CXX_COMPILER=/opt/rh/devtoolset-7/root/usr/bin/c++, CXX_FLAGS= -Wno-deprecated -fvisibility-inlines-hidden -DUSE_PTHREADPOOL -fopenmp -DNDEBUG -DUSE_KINETO -DUSE_FBGEMM -DUSE_QNNPACK -DUSE_PYTORCH_QNNPACK -DUSE_XNNPACK -O2 -fPIC -Wno-narrowing -Wall -Wextra -Werror=return-type -Wno-missing-field-initializers -Wno-type-limits -Wno-array-bounds -Wno-unknown-pragmas -Wno-sign-compare -Wno-unused-parameter -Wno-unused-variable -Wno-unused-function -Wno-unused-result -Wno-unused-local-typedefs -Wno-strict-overflow -Wno-strict-aliasing -Wno-error=deprecated-declarations -Wno-stringop-overflow -Wno-psabi -Wno-error=pedantic -Wno-error=redundant-decls -Wno-error=old-style-cast -fdiagnostics-color=always -faligned-new -Wno-unused-but-set-variable -Wno-maybe-uninitialized -fno-math-errno -fno-trapping-math -Werror=format -Wno-stringop-overflow, LAPACK_INFO=mkl, PERF_WITH_AVX=1, PERF_WITH_AVX2=1, PERF_WITH_AVX512=1, TORCH_VERSION=1.8.0, USE_CUDA=ON, USE_CUDNN=ON, USE_EXCEPTION_PTR=1, USE_GFLAGS=OFF, USE_GLOG=OFF, USE_MKL=ON, USE_MKLDNN=ON, USE_MPI=OFF, USE_NCCL=ON, USE_NNPACK=ON, USE_OPENMP=ON, 

TorchVision: 0.9.0+cu111
OpenCV: 4.10.0
MMCV: 1.3.13
MMCV Compiler: GCC 7.3
MMCV CUDA Compiler: 11.1
Depth: 0.1.1+
------------------------------------------------------------

2025-06-05 14:38:42,280 - depth - INFO - Distributed training: True
2025-06-05 14:38:42,771 - depth - INFO - Config:
norm_cfg = dict(type='SyncBN', requires_grad=True)
backbone_norm_cfg = dict(type='LN', requires_grad=True)
conv_stem_norm_cfg = dict(type='BN', requires_grad=True)
model = dict(
    type='DepthEncoderDecoder',
    pretrained=
    'https://github.com/SwinTransformer/storage/releases/download/v1.0.0/swin_large_patch4_window7_224_22k.pth',
    backbone=dict(
        type='DepthFormerSwin',
        pretrain_img_size=224,
        embed_dims=192,
        patch_size=4,
        window_size=7,
        mlp_ratio=4,
        depths=[2, 2, 18, 2],
        num_heads=[6, 12, 24, 48],
        strides=(4, 2, 2, 2),
        out_indices=(0, 1, 2, 3),
        qkv_bias=True,
        qk_scale=None,
        patch_norm=True,
        drop_rate=0.0,
        attn_drop_rate=0.0,
        drop_path_rate=0.3,
        use_abs_pos_embed=False,
        act_cfg=dict(type='GELU'),
        norm_cfg=dict(type='LN', requires_grad=True),
        pretrain_style='official',
        conv_norm_cfg=dict(type='BN', requires_grad=True),
        depth=50,
        num_stages=0),
    decode_head=dict(
        type='DenseDepthHead24',
        in_channels=[64, 192, 384, 768, 1536],
        up_sample_channels=[64, 192, 384, 768, 1536],
        channels=64,
        align_corners=True,
        loss_decode=dict(type='SigLoss', valid_mask=True, loss_weight=1.0),
        act_cfg=dict(type='LeakyReLU', inplace=True),
        min_depth=0.001,
        max_depth=80),
    train_cfg=dict(),
    test_cfg=dict(mode='whole'),
    neck=dict(
        type='HAHIHeteroNeckV34',
        positional_encoding=dict(type='SinePositionalEncoding', num_feats=256),
        in_channels=[64, 192, 384, 768, 1536],
        out_channels=[64, 192, 384, 768, 1536],
        embedding_dim=512,
        scales=[1, 1, 1, 1, 1]))
dataset_type = 'KITTIDataset'
data_root = 'data/kitti'
img_norm_cfg = dict(
    mean=[123.675, 116.28, 103.53], std=[58.395, 57.12, 57.375], to_rgb=True)
crop_size = (352, 704)
train_pipeline = [
    dict(type='LoadImageFromFile'),
    dict(type='DepthLoadAnnotations'),
    dict(type='LoadKITTICamIntrinsic'),
    dict(type='KBCrop', depth=True),
    dict(type='RandomRotate', prob=0.5, degree=2.5),
    dict(type='RandomFlip', prob=0.5),
    dict(type='RandomCrop', crop_size=(352, 704)),
    dict(
        type='ColorAug',
        prob=0.5,
        gamma_range=[0.9, 1.1],
        brightness_range=[0.9, 1.1],
        color_range=[0.9, 1.1]),
    dict(
        type='Normalize',
        mean=[123.675, 116.28, 103.53],
        std=[58.395, 57.12, 57.375],
        to_rgb=True),
    dict(type='DefaultFormatBundle'),
    dict(
        type='Collect',
        keys=['img', 'depth_gt'],
        meta_keys=('filename', 'ori_filename', 'ori_shape', 'img_shape',
                   'pad_shape', 'scale_factor', 'flip', 'flip_direction',
                   'img_norm_cfg', 'cam_intrinsic'))
]
test_pipeline = [
    dict(type='LoadImageFromFile'),
    dict(type='LoadKITTICamIntrinsic'),
    dict(type='KBCrop', depth=False),
    dict(
        type='MultiScaleFlipAug',
        img_scale=(1216, 352),
        flip=True,
        flip_direction='horizontal',
        transforms=[
            dict(type='RandomFlip', direction='horizontal'),
            dict(
                type='Normalize',
                mean=[123.675, 116.28, 103.53],
                std=[58.395, 57.12, 57.375],
                to_rgb=True),
            dict(type='ImageToTensor', keys=['img']),
            dict(
                type='Collect',
                keys=['img'],
                meta_keys=('filename', 'ori_filename', 'ori_shape',
                           'img_shape', 'pad_shape', 'scale_factor', 'flip',
                           'flip_direction', 'img_norm_cfg', 'cam_intrinsic'))
        ])
]
data = dict(
    samples_per_gpu=2,
    workers_per_gpu=2,
    train=dict(
        type='KITTIDataset',
        data_root='data/kitti',
        img_dir='input',
        ann_dir='gt_depth',
        depth_scale=256,
        split='kitti_eigen_train.txt',
        pipeline=[
            dict(type='LoadImageFromFile'),
            dict(type='DepthLoadAnnotations'),
            dict(type='LoadKITTICamIntrinsic'),
            dict(type='KBCrop', depth=True),
            dict(type='RandomRotate', prob=0.5, degree=2.5),
            dict(type='RandomFlip', prob=0.5),
            dict(type='RandomCrop', crop_size=(352, 704)),
            dict(
                type='ColorAug',
                prob=0.5,
                gamma_range=[0.9, 1.1],
                brightness_range=[0.9, 1.1],
                color_range=[0.9, 1.1]),
            dict(
                type='Normalize',
                mean=[123.675, 116.28, 103.53],
                std=[58.395, 57.12, 57.375],
                to_rgb=True),
            dict(type='DefaultFormatBundle'),
            dict(
                type='Collect',
                keys=['img', 'depth_gt'],
                meta_keys=('filename', 'ori_filename', 'ori_shape',
                           'img_shape', 'pad_shape', 'scale_factor', 'flip',
                           'flip_direction', 'img_norm_cfg', 'cam_intrinsic'))
        ],
        garg_crop=True,
        eigen_crop=False,
        min_depth=0.001,
        max_depth=80),
    val=dict(
        type='KITTIDataset',
        data_root='data/kitti',
        img_dir='input',
        ann_dir='gt_depth',
        depth_scale=256,
        split='kitti_eigen_test.txt',
        pipeline=[
            dict(type='LoadImageFromFile'),
            dict(type='LoadKITTICamIntrinsic'),
            dict(type='KBCrop', depth=False),
            dict(
                type='MultiScaleFlipAug',
                img_scale=(1216, 352),
                flip=True,
                flip_direction='horizontal',
                transforms=[
                    dict(type='RandomFlip', direction='horizontal'),
                    dict(
                        type='Normalize',
                        mean=[123.675, 116.28, 103.53],
                        std=[58.395, 57.12, 57.375],
                        to_rgb=True),
                    dict(type='ImageToTensor', keys=['img']),
                    dict(
                        type='Collect',
                        keys=['img'],
                        meta_keys=('filename', 'ori_filename', 'ori_shape',
                                   'img_shape', 'pad_shape', 'scale_factor',
                                   'flip', 'flip_direction', 'img_norm_cfg',
                                   'cam_intrinsic'))
                ])
        ],
        garg_crop=True,
        eigen_crop=False,
        min_depth=0.001,
        max_depth=80),
    test=dict(
        type='KITTIDataset',
        data_root='data/kitti',
        img_dir='input',
        ann_dir='gt_depth',
        depth_scale=256,
        split='kitti_eigen_test.txt',
        pipeline=[
            dict(type='LoadImageFromFile'),
            dict(type='LoadKITTICamIntrinsic'),
            dict(type='KBCrop', depth=False),
            dict(
                type='MultiScaleFlipAug',
                img_scale=(1216, 352),
                flip=True,
                flip_direction='horizontal',
                transforms=[
                    dict(type='RandomFlip', direction='horizontal'),
                    dict(
                        type='Normalize',
                        mean=[123.675, 116.28, 103.53],
                        std=[58.395, 57.12, 57.375],
                        to_rgb=True),
                    dict(type='ImageToTensor', keys=['img']),
                    dict(
                        type='Collect',
                        keys=['img'],
                        meta_keys=('filename', 'ori_filename', 'ori_shape',
                                   'img_shape', 'pad_shape', 'scale_factor',
                                   'flip', 'flip_direction', 'img_norm_cfg',
                                   'cam_intrinsic'))
                ])
        ],
        garg_crop=True,
        eigen_crop=False,
        min_depth=0.001,
        max_depth=80))
log_config = dict(
    interval=50,
    hooks=[
        dict(type='TextLoggerHook', by_epoch=False),
        dict(type='TensorboardLoggerHook')
    ])
dist_params = dict(backend='nccl')
log_level = 'INFO'
load_from = None
resume_from = None
workflow = [('train', 1)]
cudnn_benchmark = True
max_lr = 0.0001
optimizer = dict(
    type='AdamW',
    lr=0.0001,
    betas=(0.9, 0.999),
    weight_decay=0.01,
    paramwise_cfg=dict(
        custom_keys=dict(
            absolute_pos_embed=dict(decay_mult=0.0),
            relative_position_bias_table=dict(decay_mult=0.0),
            norm=dict(decay_mult=0.0))))
lr_config = dict(
    policy='CosineAnnealing',
    warmup='linear',
    warmup_iters=12800,
    warmup_ratio=0.001,
    min_lr_ratio=1e-08,
    by_epoch=False)
optimizer_config = dict(grad_clip=dict(max_norm=35, norm_type=2))
runner = dict(type='IterBasedRunner', max_iters=38400)
checkpoint_config = dict(by_epoch=False, max_keep_ckpts=2, interval=1600)
evaluation = dict(
    by_epoch=False,
    start=0,
    interval=800,
    pre_eval=True,
    rule='less',
    save_best='abs_rel',
    greater_keys=('a1', 'a2', 'a3'),
    less_keys=('abs_rel', 'rmse'))
find_unused_parameters = True
work_dir = 'work_dirs/saves/long-rangedepth/swinl_22k_w7_kitti'
gpu_ids = range(0, 1)

2025-06-05 14:38:46,105 - depth - INFO - Use load_from_http loader
Name of parameter - Initialization information

backbone.patch_embed.projection.weight - torch.Size([192, 3, 4, 4]): 
Initialized by user-defined `init_weights` in DepthFormerSwin  

backbone.patch_embed.projection.bias - torch.Size([192]): 
Initialized by user-defined `init_weights` in DepthFormerSwin  

backbone.patch_embed.norm.weight - torch.Size([192]): 
Initialized by user-defined `init_weights` in DepthFormerSwin  

backbone.patch_embed.norm.bias - torch.Size([192]): 
Initialized by user-defined `init_weights` in DepthFormerSwin  

backbone.stages.0.blocks.0.norm1.weight - torch.Size([192]): 
Initialized by user-defined `init_weights` in DepthFormerSwin  

backbone.stages.0.blocks.0.norm1.bias - torch.Size([192]): 
Initialized by user-defined `init_weights` in DepthFormerSwin  

backbone.stages.0.blocks.0.attn.w_msa.relative_position_bias_table - torch.Size([169, 6]): 
Initialized by user-defined `init_weights` in DepthFormerSwin  

backbone.stages.0.blocks.0.attn.w_msa.qkv.weight - torch.Size([576, 192]): 
Initialized by user-defined `init_weights` in DepthFormerSwin  

backbone.stages.0.blocks.0.attn.w_msa.qkv.bias - torch.Size([576]): 
Initialized by user-defined `init_weights` in DepthFormerSwin  

backbone.stages.0.blocks.0.attn.w_msa.proj.weight - torch.Size([192, 192]): 
Initialized by user-defined `init_weights` in DepthFormerSwin  

backbone.stages.0.blocks.0.attn.w_msa.proj.bias - torch.Size([192]): 
Initialized by user-defined `init_weights` in DepthFormerSwin  

backbone.stages.0.blocks.0.norm2.weight - torch.Size([192]): 
Initialized by user-defined `init_weights` in DepthFormerSwin  

backbone.stages.0.blocks.0.norm2.bias - torch.Size([192]): 
Initialized by user-defined `init_weights` in DepthFormerSwin  

backbone.stages.0.blocks.0.ffn.layers.0.0.weight - torch.Size([768, 192]): 
Initialized by user-defined `init_weights` in DepthFormerSwin  

backbone.stages.0.blocks.0.ffn.layers.0.0.bias - torch.Size([768]): 
Initialized by user-defined `init_weights` in DepthFormerSwin  

backbone.stages.0.blocks.0.ffn.layers.1.weight - torch.Size([192, 768]): 
Initialized by user-defined `init_weights` in DepthFormerSwin  

backbone.stages.0.blocks.0.ffn.layers.1.bias - torch.Size([192]): 
Initialized by user-defined `init_weights` in DepthFormerSwin  

backbone.stages.0.blocks.1.norm1.weight - torch.Size([192]): 
Initialized by user-defined `init_weights` in DepthFormerSwin  

backbone.stages.0.blocks.1.norm1.bias - torch.Size([192]): 
Initialized by user-defined `init_weights` in DepthFormerSwin  

backbone.stages.0.blocks.1.attn.w_msa.relative_position_bias_table - torch.Size([169, 6]): 
Initialized by user-defined `init_weights` in DepthFormerSwin  

backbone.stages.0.blocks.1.attn.w_msa.qkv.weight - torch.Size([576, 192]): 
Initialized by user-defined `init_weights` in DepthFormerSwin  

backbone.stages.0.blocks.1.attn.w_msa.qkv.bias - torch.Size([576]): 
Initialized by user-defined `init_weights` in DepthFormerSwin  

backbone.stages.0.blocks.1.attn.w_msa.proj.weight - torch.Size([192, 192]): 
Initialized by user-defined `init_weights` in DepthFormerSwin  

backbone.stages.0.blocks.1.attn.w_msa.proj.bias - torch.Size([192]): 
Initialized by user-defined `init_weights` in DepthFormerSwin  

backbone.stages.0.blocks.1.norm2.weight - torch.Size([192]): 
Initialized by user-defined `init_weights` in DepthFormerSwin  

backbone.stages.0.blocks.1.norm2.bias - torch.Size([192]): 
Initialized by user-defined `init_weights` in DepthFormerSwin  

backbone.stages.0.blocks.1.ffn.layers.0.0.weight - torch.Size([768, 192]): 
Initialized by user-defined `init_weights` in DepthFormerSwin  

backbone.stages.0.blocks.1.ffn.layers.0.0.bias - torch.Size([768]): 
Initialized by user-defined `init_weights` in DepthFormerSwin  

backbone.stages.0.blocks.1.ffn.layers.1.weight - torch.Size([192, 768]): 
Initialized by user-defined `init_weights` in DepthFormerSwin  

backbone.stages.0.blocks.1.ffn.layers.1.bias - torch.Size([192]): 
Initialized by user-defined `init_weights` in DepthFormerSwin  

backbone.stages.0.downsample.norm.weight - torch.Size([768]): 
Initialized by user-defined `init_weights` in DepthFormerSwin  

backbone.stages.0.downsample.norm.bias - torch.Size([768]): 
Initialized by user-defined `init_weights` in DepthFormerSwin  

backbone.stages.0.downsample.reduction.weight - torch.Size([384, 768]): 
Initialized by user-defined `init_weights` in DepthFormerSwin  

backbone.stages.1.blocks.0.norm1.weight - torch.Size([384]): 
Initialized by user-defined `init_weights` in DepthFormerSwin  

backbone.stages.1.blocks.0.norm1.bias - torch.Size([384]): 
Initialized by user-defined `init_weights` in DepthFormerSwin  

backbone.stages.1.blocks.0.attn.w_msa.relative_position_bias_table - torch.Size([169, 12]): 
Initialized by user-defined `init_weights` in DepthFormerSwin  

backbone.stages.1.blocks.0.attn.w_msa.qkv.weight - torch.Size([1152, 384]): 
Initialized by user-defined `init_weights` in DepthFormerSwin  

backbone.stages.1.blocks.0.attn.w_msa.qkv.bias - torch.Size([1152]): 
Initialized by user-defined `init_weights` in DepthFormerSwin  

backbone.stages.1.blocks.0.attn.w_msa.proj.weight - torch.Size([384, 384]): 
Initialized by user-defined `init_weights` in DepthFormerSwin  

backbone.stages.1.blocks.0.attn.w_msa.proj.bias - torch.Size([384]): 
Initialized by user-defined `init_weights` in DepthFormerSwin  

backbone.stages.1.blocks.0.norm2.weight - torch.Size([384]): 
Initialized by user-defined `init_weights` in DepthFormerSwin  

backbone.stages.1.blocks.0.norm2.bias - torch.Size([384]): 
Initialized by user-defined `init_weights` in DepthFormerSwin  

backbone.stages.1.blocks.0.ffn.layers.0.0.weight - torch.Size([1536, 384]): 
Initialized by user-defined `init_weights` in DepthFormerSwin  

backbone.stages.1.blocks.0.ffn.layers.0.0.bias - torch.Size([1536]): 
Initialized by user-defined `init_weights` in DepthFormerSwin  

backbone.stages.1.blocks.0.ffn.layers.1.weight - torch.Size([384, 1536]): 
Initialized by user-defined `init_weights` in DepthFormerSwin  

backbone.stages.1.blocks.0.ffn.layers.1.bias - torch.Size([384]): 
Initialized by user-defined `init_weights` in DepthFormerSwin  

backbone.stages.1.blocks.1.norm1.weight - torch.Size([384]): 
Initialized by user-defined `init_weights` in DepthFormerSwin  

backbone.stages.1.blocks.1.norm1.bias - torch.Size([384]): 
Initialized by user-defined `init_weights` in DepthFormerSwin  

backbone.stages.1.blocks.1.attn.w_msa.relative_position_bias_table - torch.Size([169, 12]): 
Initialized by user-defined `init_weights` in DepthFormerSwin  

backbone.stages.1.blocks.1.attn.w_msa.qkv.weight - torch.Size([1152, 384]): 
Initialized by user-defined `init_weights` in DepthFormerSwin  

backbone.stages.1.blocks.1.attn.w_msa.qkv.bias - torch.Size([1152]): 
Initialized by user-defined `init_weights` in DepthFormerSwin  

backbone.stages.1.blocks.1.attn.w_msa.proj.weight - torch.Size([384, 384]): 
Initialized by user-defined `init_weights` in DepthFormerSwin  

backbone.stages.1.blocks.1.attn.w_msa.proj.bias - torch.Size([384]): 
Initialized by user-defined `init_weights` in DepthFormerSwin  

backbone.stages.1.blocks.1.norm2.weight - torch.Size([384]): 
Initialized by user-defined `init_weights` in DepthFormerSwin  

backbone.stages.1.blocks.1.norm2.bias - torch.Size([384]): 
Initialized by user-defined `init_weights` in DepthFormerSwin  

backbone.stages.1.blocks.1.ffn.layers.0.0.weight - torch.Size([1536, 384]): 
Initialized by user-defined `init_weights` in DepthFormerSwin  

backbone.stages.1.blocks.1.ffn.layers.0.0.bias - torch.Size([1536]): 
Initialized by user-defined `init_weights` in DepthFormerSwin  

backbone.stages.1.blocks.1.ffn.layers.1.weight - torch.Size([384, 1536]): 
Initialized by user-defined `init_weights` in DepthFormerSwin  

backbone.stages.1.blocks.1.ffn.layers.1.bias - torch.Size([384]): 
Initialized by user-defined `init_weights` in DepthFormerSwin  

backbone.stages.1.downsample.norm.weight - torch.Size([1536]): 
Initialized by user-defined `init_weights` in DepthFormerSwin  

backbone.stages.1.downsample.norm.bias - torch.Size([1536]): 
Initialized by user-defined `init_weights` in DepthFormerSwin  

backbone.stages.1.downsample.reduction.weight - torch.Size([768, 1536]): 
Initialized by user-defined `init_weights` in DepthFormerSwin  

backbone.stages.2.blocks.0.norm1.weight - torch.Size([768]): 
Initialized by user-defined `init_weights` in DepthFormerSwin  

backbone.stages.2.blocks.0.norm1.bias - torch.Size([768]): 
Initialized by user-defined `init_weights` in DepthFormerSwin  

backbone.stages.2.blocks.0.attn.w_msa.relative_position_bias_table - torch.Size([169, 24]): 
Initialized by user-defined `init_weights` in DepthFormerSwin  

backbone.stages.2.blocks.0.attn.w_msa.qkv.weight - torch.Size([2304, 768]): 
Initialized by user-defined `init_weights` in DepthFormerSwin  

backbone.stages.2.blocks.0.attn.w_msa.qkv.bias - torch.Size([2304]): 
Initialized by user-defined `init_weights` in DepthFormerSwin  

backbone.stages.2.blocks.0.attn.w_msa.proj.weight - torch.Size([768, 768]): 
Initialized by user-defined `init_weights` in DepthFormerSwin  

backbone.stages.2.blocks.0.attn.w_msa.proj.bias - torch.Size([768]): 
Initialized by user-defined `init_weights` in DepthFormerSwin  

backbone.stages.2.blocks.0.norm2.weight - torch.Size([768]): 
Initialized by user-defined `init_weights` in DepthFormerSwin  

backbone.stages.2.blocks.0.norm2.bias - torch.Size([768]): 
Initialized by user-defined `init_weights` in DepthFormerSwin  

backbone.stages.2.blocks.0.ffn.layers.0.0.weight - torch.Size([3072, 768]): 
Initialized by user-defined `init_weights` in DepthFormerSwin  

backbone.stages.2.blocks.0.ffn.layers.0.0.bias - torch.Size([3072]): 
Initialized by user-defined `init_weights` in DepthFormerSwin  

backbone.stages.2.blocks.0.ffn.layers.1.weight - torch.Size([768, 3072]): 
Initialized by user-defined `init_weights` in DepthFormerSwin  

backbone.stages.2.blocks.0.ffn.layers.1.bias - torch.Size([768]): 
Initialized by user-defined `init_weights` in DepthFormerSwin  

backbone.stages.2.blocks.1.norm1.weight - torch.Size([768]): 
Initialized by user-defined `init_weights` in DepthFormerSwin  

backbone.stages.2.blocks.1.norm1.bias - torch.Size([768]): 
Initialized by user-defined `init_weights` in DepthFormerSwin  

backbone.stages.2.blocks.1.attn.w_msa.relative_position_bias_table - torch.Size([169, 24]): 
Initialized by user-defined `init_weights` in DepthFormerSwin  

backbone.stages.2.blocks.1.attn.w_msa.qkv.weight - torch.Size([2304, 768]): 
Initialized by user-defined `init_weights` in DepthFormerSwin  

backbone.stages.2.blocks.1.attn.w_msa.qkv.bias - torch.Size([2304]): 
Initialized by user-defined `init_weights` in DepthFormerSwin  

backbone.stages.2.blocks.1.attn.w_msa.proj.weight - torch.Size([768, 768]): 
Initialized by user-defined `init_weights` in DepthFormerSwin  

backbone.stages.2.blocks.1.attn.w_msa.proj.bias - torch.Size([768]): 
Initialized by user-defined `init_weights` in DepthFormerSwin  

backbone.stages.2.blocks.1.norm2.weight - torch.Size([768]): 
Initialized by user-defined `init_weights` in DepthFormerSwin  

backbone.stages.2.blocks.1.norm2.bias - torch.Size([768]): 
Initialized by user-defined `init_weights` in DepthFormerSwin  

backbone.stages.2.blocks.1.ffn.layers.0.0.weight - torch.Size([3072, 768]): 
Initialized by user-defined `init_weights` in DepthFormerSwin  

backbone.stages.2.blocks.1.ffn.layers.0.0.bias - torch.Size([3072]): 
Initialized by user-defined `init_weights` in DepthFormerSwin  

backbone.stages.2.blocks.1.ffn.layers.1.weight - torch.Size([768, 3072]): 
Initialized by user-defined `init_weights` in DepthFormerSwin  

backbone.stages.2.blocks.1.ffn.layers.1.bias - torch.Size([768]): 
Initialized by user-defined `init_weights` in DepthFormerSwin  

backbone.stages.2.blocks.2.norm1.weight - torch.Size([768]): 
Initialized by user-defined `init_weights` in DepthFormerSwin  

backbone.stages.2.blocks.2.norm1.bias - torch.Size([768]): 
Initialized by user-defined `init_weights` in DepthFormerSwin  

backbone.stages.2.blocks.2.attn.w_msa.relative_position_bias_table - torch.Size([169, 24]): 
Initialized by user-defined `init_weights` in DepthFormerSwin  

backbone.stages.2.blocks.2.attn.w_msa.qkv.weight - torch.Size([2304, 768]): 
Initialized by user-defined `init_weights` in DepthFormerSwin  

backbone.stages.2.blocks.2.attn.w_msa.qkv.bias - torch.Size([2304]): 
Initialized by user-defined `init_weights` in DepthFormerSwin  

backbone.stages.2.blocks.2.attn.w_msa.proj.weight - torch.Size([768, 768]): 
Initialized by user-defined `init_weights` in DepthFormerSwin  

backbone.stages.2.blocks.2.attn.w_msa.proj.bias - torch.Size([768]): 
Initialized by user-defined `init_weights` in DepthFormerSwin  

backbone.stages.2.blocks.2.norm2.weight - torch.Size([768]): 
Initialized by user-defined `init_weights` in DepthFormerSwin  

backbone.stages.2.blocks.2.norm2.bias - torch.Size([768]): 
Initialized by user-defined `init_weights` in DepthFormerSwin  

backbone.stages.2.blocks.2.ffn.layers.0.0.weight - torch.Size([3072, 768]): 
Initialized by user-defined `init_weights` in DepthFormerSwin  

backbone.stages.2.blocks.2.ffn.layers.0.0.bias - torch.Size([3072]): 
Initialized by user-defined `init_weights` in DepthFormerSwin  

backbone.stages.2.blocks.2.ffn.layers.1.weight - torch.Size([768, 3072]): 
Initialized by user-defined `init_weights` in DepthFormerSwin  

backbone.stages.2.blocks.2.ffn.layers.1.bias - torch.Size([768]): 
Initialized by user-defined `init_weights` in DepthFormerSwin  

backbone.stages.2.blocks.3.norm1.weight - torch.Size([768]): 
Initialized by user-defined `init_weights` in DepthFormerSwin  

backbone.stages.2.blocks.3.norm1.bias - torch.Size([768]): 
Initialized by user-defined `init_weights` in DepthFormerSwin  

backbone.stages.2.blocks.3.attn.w_msa.relative_position_bias_table - torch.Size([169, 24]): 
Initialized by user-defined `init_weights` in DepthFormerSwin  

backbone.stages.2.blocks.3.attn.w_msa.qkv.weight - torch.Size([2304, 768]): 
Initialized by user-defined `init_weights` in DepthFormerSwin  

backbone.stages.2.blocks.3.attn.w_msa.qkv.bias - torch.Size([2304]): 
Initialized by user-defined `init_weights` in DepthFormerSwin  

backbone.stages.2.blocks.3.attn.w_msa.proj.weight - torch.Size([768, 768]): 
Initialized by user-defined `init_weights` in DepthFormerSwin  

backbone.stages.2.blocks.3.attn.w_msa.proj.bias - torch.Size([768]): 
Initialized by user-defined `init_weights` in DepthFormerSwin  

backbone.stages.2.blocks.3.norm2.weight - torch.Size([768]): 
Initialized by user-defined `init_weights` in DepthFormerSwin  

backbone.stages.2.blocks.3.norm2.bias - torch.Size([768]): 
Initialized by user-defined `init_weights` in DepthFormerSwin  

backbone.stages.2.blocks.3.ffn.layers.0.0.weight - torch.Size([3072, 768]): 
Initialized by user-defined `init_weights` in DepthFormerSwin  

backbone.stages.2.blocks.3.ffn.layers.0.0.bias - torch.Size([3072]): 
Initialized by user-defined `init_weights` in DepthFormerSwin  

backbone.stages.2.blocks.3.ffn.layers.1.weight - torch.Size([768, 3072]): 
Initialized by user-defined `init_weights` in DepthFormerSwin  

backbone.stages.2.blocks.3.ffn.layers.1.bias - torch.Size([768]): 
Initialized by user-defined `init_weights` in DepthFormerSwin  

backbone.stages.2.blocks.4.norm1.weight - torch.Size([768]): 
Initialized by user-defined `init_weights` in DepthFormerSwin  

backbone.stages.2.blocks.4.norm1.bias - torch.Size([768]): 
Initialized by user-defined `init_weights` in DepthFormerSwin  

backbone.stages.2.blocks.4.attn.w_msa.relative_position_bias_table - torch.Size([169, 24]): 
Initialized by user-defined `init_weights` in DepthFormerSwin  

backbone.stages.2.blocks.4.attn.w_msa.qkv.weight - torch.Size([2304, 768]): 
Initialized by user-defined `init_weights` in DepthFormerSwin  

backbone.stages.2.blocks.4.attn.w_msa.qkv.bias - torch.Size([2304]): 
Initialized by user-defined `init_weights` in DepthFormerSwin  

backbone.stages.2.blocks.4.attn.w_msa.proj.weight - torch.Size([768, 768]): 
Initialized by user-defined `init_weights` in DepthFormerSwin  

backbone.stages.2.blocks.4.attn.w_msa.proj.bias - torch.Size([768]): 
Initialized by user-defined `init_weights` in DepthFormerSwin  

backbone.stages.2.blocks.4.norm2.weight - torch.Size([768]): 
Initialized by user-defined `init_weights` in DepthFormerSwin  

backbone.stages.2.blocks.4.norm2.bias - torch.Size([768]): 
Initialized by user-defined `init_weights` in DepthFormerSwin  

backbone.stages.2.blocks.4.ffn.layers.0.0.weight - torch.Size([3072, 768]): 
Initialized by user-defined `init_weights` in DepthFormerSwin  

backbone.stages.2.blocks.4.ffn.layers.0.0.bias - torch.Size([3072]): 
Initialized by user-defined `init_weights` in DepthFormerSwin  

backbone.stages.2.blocks.4.ffn.layers.1.weight - torch.Size([768, 3072]): 
Initialized by user-defined `init_weights` in DepthFormerSwin  

backbone.stages.2.blocks.4.ffn.layers.1.bias - torch.Size([768]): 
Initialized by user-defined `init_weights` in DepthFormerSwin  

backbone.stages.2.blocks.5.norm1.weight - torch.Size([768]): 
Initialized by user-defined `init_weights` in DepthFormerSwin  

backbone.stages.2.blocks.5.norm1.bias - torch.Size([768]): 
Initialized by user-defined `init_weights` in DepthFormerSwin  

backbone.stages.2.blocks.5.attn.w_msa.relative_position_bias_table - torch.Size([169, 24]): 
Initialized by user-defined `init_weights` in DepthFormerSwin  

backbone.stages.2.blocks.5.attn.w_msa.qkv.weight - torch.Size([2304, 768]): 
Initialized by user-defined `init_weights` in DepthFormerSwin  

backbone.stages.2.blocks.5.attn.w_msa.qkv.bias - torch.Size([2304]): 
Initialized by user-defined `init_weights` in DepthFormerSwin  

backbone.stages.2.blocks.5.attn.w_msa.proj.weight - torch.Size([768, 768]): 
Initialized by user-defined `init_weights` in DepthFormerSwin  

backbone.stages.2.blocks.5.attn.w_msa.proj.bias - torch.Size([768]): 
Initialized by user-defined `init_weights` in DepthFormerSwin  

backbone.stages.2.blocks.5.norm2.weight - torch.Size([768]): 
Initialized by user-defined `init_weights` in DepthFormerSwin  

backbone.stages.2.blocks.5.norm2.bias - torch.Size([768]): 
Initialized by user-defined `init_weights` in DepthFormerSwin  

backbone.stages.2.blocks.5.ffn.layers.0.0.weight - torch.Size([3072, 768]): 
Initialized by user-defined `init_weights` in DepthFormerSwin  

backbone.stages.2.blocks.5.ffn.layers.0.0.bias - torch.Size([3072]): 
Initialized by user-defined `init_weights` in DepthFormerSwin  

backbone.stages.2.blocks.5.ffn.layers.1.weight - torch.Size([768, 3072]): 
Initialized by user-defined `init_weights` in DepthFormerSwin  

backbone.stages.2.blocks.5.ffn.layers.1.bias - torch.Size([768]): 
Initialized by user-defined `init_weights` in DepthFormerSwin  

backbone.stages.2.blocks.6.norm1.weight - torch.Size([768]): 
Initialized by user-defined `init_weights` in DepthFormerSwin  

backbone.stages.2.blocks.6.norm1.bias - torch.Size([768]): 
Initialized by user-defined `init_weights` in DepthFormerSwin  

backbone.stages.2.blocks.6.attn.w_msa.relative_position_bias_table - torch.Size([169, 24]): 
Initialized by user-defined `init_weights` in DepthFormerSwin  

backbone.stages.2.blocks.6.attn.w_msa.qkv.weight - torch.Size([2304, 768]): 
Initialized by user-defined `init_weights` in DepthFormerSwin  

backbone.stages.2.blocks.6.attn.w_msa.qkv.bias - torch.Size([2304]): 
Initialized by user-defined `init_weights` in DepthFormerSwin  

backbone.stages.2.blocks.6.attn.w_msa.proj.weight - torch.Size([768, 768]): 
Initialized by user-defined `init_weights` in DepthFormerSwin  

backbone.stages.2.blocks.6.attn.w_msa.proj.bias - torch.Size([768]): 
Initialized by user-defined `init_weights` in DepthFormerSwin  

backbone.stages.2.blocks.6.norm2.weight - torch.Size([768]): 
Initialized by user-defined `init_weights` in DepthFormerSwin  

backbone.stages.2.blocks.6.norm2.bias - torch.Size([768]): 
Initialized by user-defined `init_weights` in DepthFormerSwin  

backbone.stages.2.blocks.6.ffn.layers.0.0.weight - torch.Size([3072, 768]): 
Initialized by user-defined `init_weights` in DepthFormerSwin  

backbone.stages.2.blocks.6.ffn.layers.0.0.bias - torch.Size([3072]): 
Initialized by user-defined `init_weights` in DepthFormerSwin  

backbone.stages.2.blocks.6.ffn.layers.1.weight - torch.Size([768, 3072]): 
Initialized by user-defined `init_weights` in DepthFormerSwin  

backbone.stages.2.blocks.6.ffn.layers.1.bias - torch.Size([768]): 
Initialized by user-defined `init_weights` in DepthFormerSwin  

backbone.stages.2.blocks.7.norm1.weight - torch.Size([768]): 
Initialized by user-defined `init_weights` in DepthFormerSwin  

backbone.stages.2.blocks.7.norm1.bias - torch.Size([768]): 
Initialized by user-defined `init_weights` in DepthFormerSwin  

backbone.stages.2.blocks.7.attn.w_msa.relative_position_bias_table - torch.Size([169, 24]): 
Initialized by user-defined `init_weights` in DepthFormerSwin  

backbone.stages.2.blocks.7.attn.w_msa.qkv.weight - torch.Size([2304, 768]): 
Initialized by user-defined `init_weights` in DepthFormerSwin  

backbone.stages.2.blocks.7.attn.w_msa.qkv.bias - torch.Size([2304]): 
Initialized by user-defined `init_weights` in DepthFormerSwin  

backbone.stages.2.blocks.7.attn.w_msa.proj.weight - torch.Size([768, 768]): 
Initialized by user-defined `init_weights` in DepthFormerSwin  

backbone.stages.2.blocks.7.attn.w_msa.proj.bias - torch.Size([768]): 
Initialized by user-defined `init_weights` in DepthFormerSwin  

backbone.stages.2.blocks.7.norm2.weight - torch.Size([768]): 
Initialized by user-defined `init_weights` in DepthFormerSwin  

backbone.stages.2.blocks.7.norm2.bias - torch.Size([768]): 
Initialized by user-defined `init_weights` in DepthFormerSwin  

backbone.stages.2.blocks.7.ffn.layers.0.0.weight - torch.Size([3072, 768]): 
Initialized by user-defined `init_weights` in DepthFormerSwin  

backbone.stages.2.blocks.7.ffn.layers.0.0.bias - torch.Size([3072]): 
Initialized by user-defined `init_weights` in DepthFormerSwin  

backbone.stages.2.blocks.7.ffn.layers.1.weight - torch.Size([768, 3072]): 
Initialized by user-defined `init_weights` in DepthFormerSwin  

backbone.stages.2.blocks.7.ffn.layers.1.bias - torch.Size([768]): 
Initialized by user-defined `init_weights` in DepthFormerSwin  

backbone.stages.2.blocks.8.norm1.weight - torch.Size([768]): 
Initialized by user-defined `init_weights` in DepthFormerSwin  

backbone.stages.2.blocks.8.norm1.bias - torch.Size([768]): 
Initialized by user-defined `init_weights` in DepthFormerSwin  

backbone.stages.2.blocks.8.attn.w_msa.relative_position_bias_table - torch.Size([169, 24]): 
Initialized by user-defined `init_weights` in DepthFormerSwin  

backbone.stages.2.blocks.8.attn.w_msa.qkv.weight - torch.Size([2304, 768]): 
Initialized by user-defined `init_weights` in DepthFormerSwin  

backbone.stages.2.blocks.8.attn.w_msa.qkv.bias - torch.Size([2304]): 
Initialized by user-defined `init_weights` in DepthFormerSwin  

backbone.stages.2.blocks.8.attn.w_msa.proj.weight - torch.Size([768, 768]): 
Initialized by user-defined `init_weights` in DepthFormerSwin  

backbone.stages.2.blocks.8.attn.w_msa.proj.bias - torch.Size([768]): 
Initialized by user-defined `init_weights` in DepthFormerSwin  

backbone.stages.2.blocks.8.norm2.weight - torch.Size([768]): 
Initialized by user-defined `init_weights` in DepthFormerSwin  

backbone.stages.2.blocks.8.norm2.bias - torch.Size([768]): 
Initialized by user-defined `init_weights` in DepthFormerSwin  

backbone.stages.2.blocks.8.ffn.layers.0.0.weight - torch.Size([3072, 768]): 
Initialized by user-defined `init_weights` in DepthFormerSwin  

backbone.stages.2.blocks.8.ffn.layers.0.0.bias - torch.Size([3072]): 
Initialized by user-defined `init_weights` in DepthFormerSwin  

backbone.stages.2.blocks.8.ffn.layers.1.weight - torch.Size([768, 3072]): 
Initialized by user-defined `init_weights` in DepthFormerSwin  

backbone.stages.2.blocks.8.ffn.layers.1.bias - torch.Size([768]): 
Initialized by user-defined `init_weights` in DepthFormerSwin  

backbone.stages.2.blocks.9.norm1.weight - torch.Size([768]): 
Initialized by user-defined `init_weights` in DepthFormerSwin  

backbone.stages.2.blocks.9.norm1.bias - torch.Size([768]): 
Initialized by user-defined `init_weights` in DepthFormerSwin  

backbone.stages.2.blocks.9.attn.w_msa.relative_position_bias_table - torch.Size([169, 24]): 
Initialized by user-defined `init_weights` in DepthFormerSwin  

backbone.stages.2.blocks.9.attn.w_msa.qkv.weight - torch.Size([2304, 768]): 
Initialized by user-defined `init_weights` in DepthFormerSwin  

backbone.stages.2.blocks.9.attn.w_msa.qkv.bias - torch.Size([2304]): 
Initialized by user-defined `init_weights` in DepthFormerSwin  

backbone.stages.2.blocks.9.attn.w_msa.proj.weight - torch.Size([768, 768]): 
Initialized by user-defined `init_weights` in DepthFormerSwin  

backbone.stages.2.blocks.9.attn.w_msa.proj.bias - torch.Size([768]): 
Initialized by user-defined `init_weights` in DepthFormerSwin  

backbone.stages.2.blocks.9.norm2.weight - torch.Size([768]): 
Initialized by user-defined `init_weights` in DepthFormerSwin  

backbone.stages.2.blocks.9.norm2.bias - torch.Size([768]): 
Initialized by user-defined `init_weights` in DepthFormerSwin  

backbone.stages.2.blocks.9.ffn.layers.0.0.weight - torch.Size([3072, 768]): 
Initialized by user-defined `init_weights` in DepthFormerSwin  

backbone.stages.2.blocks.9.ffn.layers.0.0.bias - torch.Size([3072]): 
Initialized by user-defined `init_weights` in DepthFormerSwin  

backbone.stages.2.blocks.9.ffn.layers.1.weight - torch.Size([768, 3072]): 
Initialized by user-defined `init_weights` in DepthFormerSwin  

backbone.stages.2.blocks.9.ffn.layers.1.bias - torch.Size([768]): 
Initialized by user-defined `init_weights` in DepthFormerSwin  

backbone.stages.2.blocks.10.norm1.weight - torch.Size([768]): 
Initialized by user-defined `init_weights` in DepthFormerSwin  

backbone.stages.2.blocks.10.norm1.bias - torch.Size([768]): 
Initialized by user-defined `init_weights` in DepthFormerSwin  

backbone.stages.2.blocks.10.attn.w_msa.relative_position_bias_table - torch.Size([169, 24]): 
Initialized by user-defined `init_weights` in DepthFormerSwin  

backbone.stages.2.blocks.10.attn.w_msa.qkv.weight - torch.Size([2304, 768]): 
Initialized by user-defined `init_weights` in DepthFormerSwin  

backbone.stages.2.blocks.10.attn.w_msa.qkv.bias - torch.Size([2304]): 
Initialized by user-defined `init_weights` in DepthFormerSwin  

backbone.stages.2.blocks.10.attn.w_msa.proj.weight - torch.Size([768, 768]): 
Initialized by user-defined `init_weights` in DepthFormerSwin  

backbone.stages.2.blocks.10.attn.w_msa.proj.bias - torch.Size([768]): 
Initialized by user-defined `init_weights` in DepthFormerSwin  

backbone.stages.2.blocks.10.norm2.weight - torch.Size([768]): 
Initialized by user-defined `init_weights` in DepthFormerSwin  

backbone.stages.2.blocks.10.norm2.bias - torch.Size([768]): 
Initialized by user-defined `init_weights` in DepthFormerSwin  

backbone.stages.2.blocks.10.ffn.layers.0.0.weight - torch.Size([3072, 768]): 
Initialized by user-defined `init_weights` in DepthFormerSwin  

backbone.stages.2.blocks.10.ffn.layers.0.0.bias - torch.Size([3072]): 
Initialized by user-defined `init_weights` in DepthFormerSwin  

backbone.stages.2.blocks.10.ffn.layers.1.weight - torch.Size([768, 3072]): 
Initialized by user-defined `init_weights` in DepthFormerSwin  

backbone.stages.2.blocks.10.ffn.layers.1.bias - torch.Size([768]): 
Initialized by user-defined `init_weights` in DepthFormerSwin  

backbone.stages.2.blocks.11.norm1.weight - torch.Size([768]): 
Initialized by user-defined `init_weights` in DepthFormerSwin  

backbone.stages.2.blocks.11.norm1.bias - torch.Size([768]): 
Initialized by user-defined `init_weights` in DepthFormerSwin  

backbone.stages.2.blocks.11.attn.w_msa.relative_position_bias_table - torch.Size([169, 24]): 
Initialized by user-defined `init_weights` in DepthFormerSwin  

backbone.stages.2.blocks.11.attn.w_msa.qkv.weight - torch.Size([2304, 768]): 
Initialized by user-defined `init_weights` in DepthFormerSwin  

backbone.stages.2.blocks.11.attn.w_msa.qkv.bias - torch.Size([2304]): 
Initialized by user-defined `init_weights` in DepthFormerSwin  

backbone.stages.2.blocks.11.attn.w_msa.proj.weight - torch.Size([768, 768]): 
Initialized by user-defined `init_weights` in DepthFormerSwin  

backbone.stages.2.blocks.11.attn.w_msa.proj.bias - torch.Size([768]): 
Initialized by user-defined `init_weights` in DepthFormerSwin  

backbone.stages.2.blocks.11.norm2.weight - torch.Size([768]): 
Initialized by user-defined `init_weights` in DepthFormerSwin  

backbone.stages.2.blocks.11.norm2.bias - torch.Size([768]): 
Initialized by user-defined `init_weights` in DepthFormerSwin  

backbone.stages.2.blocks.11.ffn.layers.0.0.weight - torch.Size([3072, 768]): 
Initialized by user-defined `init_weights` in DepthFormerSwin  

backbone.stages.2.blocks.11.ffn.layers.0.0.bias - torch.Size([3072]): 
Initialized by user-defined `init_weights` in DepthFormerSwin  

backbone.stages.2.blocks.11.ffn.layers.1.weight - torch.Size([768, 3072]): 
Initialized by user-defined `init_weights` in DepthFormerSwin  

backbone.stages.2.blocks.11.ffn.layers.1.bias - torch.Size([768]): 
Initialized by user-defined `init_weights` in DepthFormerSwin  

backbone.stages.2.blocks.12.norm1.weight - torch.Size([768]): 
Initialized by user-defined `init_weights` in DepthFormerSwin  

backbone.stages.2.blocks.12.norm1.bias - torch.Size([768]): 
Initialized by user-defined `init_weights` in DepthFormerSwin  

backbone.stages.2.blocks.12.attn.w_msa.relative_position_bias_table - torch.Size([169, 24]): 
Initialized by user-defined `init_weights` in DepthFormerSwin  

backbone.stages.2.blocks.12.attn.w_msa.qkv.weight - torch.Size([2304, 768]): 
Initialized by user-defined `init_weights` in DepthFormerSwin  

backbone.stages.2.blocks.12.attn.w_msa.qkv.bias - torch.Size([2304]): 
Initialized by user-defined `init_weights` in DepthFormerSwin  

backbone.stages.2.blocks.12.attn.w_msa.proj.weight - torch.Size([768, 768]): 
Initialized by user-defined `init_weights` in DepthFormerSwin  

backbone.stages.2.blocks.12.attn.w_msa.proj.bias - torch.Size([768]): 
Initialized by user-defined `init_weights` in DepthFormerSwin  

backbone.stages.2.blocks.12.norm2.weight - torch.Size([768]): 
Initialized by user-defined `init_weights` in DepthFormerSwin  

backbone.stages.2.blocks.12.norm2.bias - torch.Size([768]): 
Initialized by user-defined `init_weights` in DepthFormerSwin  

backbone.stages.2.blocks.12.ffn.layers.0.0.weight - torch.Size([3072, 768]): 
Initialized by user-defined `init_weights` in DepthFormerSwin  

backbone.stages.2.blocks.12.ffn.layers.0.0.bias - torch.Size([3072]): 
Initialized by user-defined `init_weights` in DepthFormerSwin  

backbone.stages.2.blocks.12.ffn.layers.1.weight - torch.Size([768, 3072]): 
Initialized by user-defined `init_weights` in DepthFormerSwin  

backbone.stages.2.blocks.12.ffn.layers.1.bias - torch.Size([768]): 
Initialized by user-defined `init_weights` in DepthFormerSwin  

backbone.stages.2.blocks.13.norm1.weight - torch.Size([768]): 
Initialized by user-defined `init_weights` in DepthFormerSwin  

backbone.stages.2.blocks.13.norm1.bias - torch.Size([768]): 
Initialized by user-defined `init_weights` in DepthFormerSwin  

backbone.stages.2.blocks.13.attn.w_msa.relative_position_bias_table - torch.Size([169, 24]): 
Initialized by user-defined `init_weights` in DepthFormerSwin  

backbone.stages.2.blocks.13.attn.w_msa.qkv.weight - torch.Size([2304, 768]): 
Initialized by user-defined `init_weights` in DepthFormerSwin  

backbone.stages.2.blocks.13.attn.w_msa.qkv.bias - torch.Size([2304]): 
Initialized by user-defined `init_weights` in DepthFormerSwin  

backbone.stages.2.blocks.13.attn.w_msa.proj.weight - torch.Size([768, 768]): 
Initialized by user-defined `init_weights` in DepthFormerSwin  

backbone.stages.2.blocks.13.attn.w_msa.proj.bias - torch.Size([768]): 
Initialized by user-defined `init_weights` in DepthFormerSwin  

backbone.stages.2.blocks.13.norm2.weight - torch.Size([768]): 
Initialized by user-defined `init_weights` in DepthFormerSwin  

backbone.stages.2.blocks.13.norm2.bias - torch.Size([768]): 
Initialized by user-defined `init_weights` in DepthFormerSwin  

backbone.stages.2.blocks.13.ffn.layers.0.0.weight - torch.Size([3072, 768]): 
Initialized by user-defined `init_weights` in DepthFormerSwin  

backbone.stages.2.blocks.13.ffn.layers.0.0.bias - torch.Size([3072]): 
Initialized by user-defined `init_weights` in DepthFormerSwin  

backbone.stages.2.blocks.13.ffn.layers.1.weight - torch.Size([768, 3072]): 
Initialized by user-defined `init_weights` in DepthFormerSwin  

backbone.stages.2.blocks.13.ffn.layers.1.bias - torch.Size([768]): 
Initialized by user-defined `init_weights` in DepthFormerSwin  

backbone.stages.2.blocks.14.norm1.weight - torch.Size([768]): 
Initialized by user-defined `init_weights` in DepthFormerSwin  

backbone.stages.2.blocks.14.norm1.bias - torch.Size([768]): 
Initialized by user-defined `init_weights` in DepthFormerSwin  

backbone.stages.2.blocks.14.attn.w_msa.relative_position_bias_table - torch.Size([169, 24]): 
Initialized by user-defined `init_weights` in DepthFormerSwin  

backbone.stages.2.blocks.14.attn.w_msa.qkv.weight - torch.Size([2304, 768]): 
Initialized by user-defined `init_weights` in DepthFormerSwin  

backbone.stages.2.blocks.14.attn.w_msa.qkv.bias - torch.Size([2304]): 
Initialized by user-defined `init_weights` in DepthFormerSwin  

backbone.stages.2.blocks.14.attn.w_msa.proj.weight - torch.Size([768, 768]): 
Initialized by user-defined `init_weights` in DepthFormerSwin  

backbone.stages.2.blocks.14.attn.w_msa.proj.bias - torch.Size([768]): 
Initialized by user-defined `init_weights` in DepthFormerSwin  

backbone.stages.2.blocks.14.norm2.weight - torch.Size([768]): 
Initialized by user-defined `init_weights` in DepthFormerSwin  

backbone.stages.2.blocks.14.norm2.bias - torch.Size([768]): 
Initialized by user-defined `init_weights` in DepthFormerSwin  

backbone.stages.2.blocks.14.ffn.layers.0.0.weight - torch.Size([3072, 768]): 
Initialized by user-defined `init_weights` in DepthFormerSwin  

backbone.stages.2.blocks.14.ffn.layers.0.0.bias - torch.Size([3072]): 
Initialized by user-defined `init_weights` in DepthFormerSwin  

backbone.stages.2.blocks.14.ffn.layers.1.weight - torch.Size([768, 3072]): 
Initialized by user-defined `init_weights` in DepthFormerSwin  

backbone.stages.2.blocks.14.ffn.layers.1.bias - torch.Size([768]): 
Initialized by user-defined `init_weights` in DepthFormerSwin  

backbone.stages.2.blocks.15.norm1.weight - torch.Size([768]): 
Initialized by user-defined `init_weights` in DepthFormerSwin  

backbone.stages.2.blocks.15.norm1.bias - torch.Size([768]): 
Initialized by user-defined `init_weights` in DepthFormerSwin  

backbone.stages.2.blocks.15.attn.w_msa.relative_position_bias_table - torch.Size([169, 24]): 
Initialized by user-defined `init_weights` in DepthFormerSwin  

backbone.stages.2.blocks.15.attn.w_msa.qkv.weight - torch.Size([2304, 768]): 
Initialized by user-defined `init_weights` in DepthFormerSwin  

backbone.stages.2.blocks.15.attn.w_msa.qkv.bias - torch.Size([2304]): 
Initialized by user-defined `init_weights` in DepthFormerSwin  

backbone.stages.2.blocks.15.attn.w_msa.proj.weight - torch.Size([768, 768]): 
Initialized by user-defined `init_weights` in DepthFormerSwin  

backbone.stages.2.blocks.15.attn.w_msa.proj.bias - torch.Size([768]): 
Initialized by user-defined `init_weights` in DepthFormerSwin  

backbone.stages.2.blocks.15.norm2.weight - torch.Size([768]): 
Initialized by user-defined `init_weights` in DepthFormerSwin  

backbone.stages.2.blocks.15.norm2.bias - torch.Size([768]): 
Initialized by user-defined `init_weights` in DepthFormerSwin  

backbone.stages.2.blocks.15.ffn.layers.0.0.weight - torch.Size([3072, 768]): 
Initialized by user-defined `init_weights` in DepthFormerSwin  

backbone.stages.2.blocks.15.ffn.layers.0.0.bias - torch.Size([3072]): 
Initialized by user-defined `init_weights` in DepthFormerSwin  

backbone.stages.2.blocks.15.ffn.layers.1.weight - torch.Size([768, 3072]): 
Initialized by user-defined `init_weights` in DepthFormerSwin  

backbone.stages.2.blocks.15.ffn.layers.1.bias - torch.Size([768]): 
Initialized by user-defined `init_weights` in DepthFormerSwin  

backbone.stages.2.blocks.16.norm1.weight - torch.Size([768]): 
Initialized by user-defined `init_weights` in DepthFormerSwin  

backbone.stages.2.blocks.16.norm1.bias - torch.Size([768]): 
Initialized by user-defined `init_weights` in DepthFormerSwin  

backbone.stages.2.blocks.16.attn.w_msa.relative_position_bias_table - torch.Size([169, 24]): 
Initialized by user-defined `init_weights` in DepthFormerSwin  

backbone.stages.2.blocks.16.attn.w_msa.qkv.weight - torch.Size([2304, 768]): 
Initialized by user-defined `init_weights` in DepthFormerSwin  

backbone.stages.2.blocks.16.attn.w_msa.qkv.bias - torch.Size([2304]): 
Initialized by user-defined `init_weights` in DepthFormerSwin  

backbone.stages.2.blocks.16.attn.w_msa.proj.weight - torch.Size([768, 768]): 
Initialized by user-defined `init_weights` in DepthFormerSwin  

backbone.stages.2.blocks.16.attn.w_msa.proj.bias - torch.Size([768]): 
Initialized by user-defined `init_weights` in DepthFormerSwin  

backbone.stages.2.blocks.16.norm2.weight - torch.Size([768]): 
Initialized by user-defined `init_weights` in DepthFormerSwin  

backbone.stages.2.blocks.16.norm2.bias - torch.Size([768]): 
Initialized by user-defined `init_weights` in DepthFormerSwin  

backbone.stages.2.blocks.16.ffn.layers.0.0.weight - torch.Size([3072, 768]): 
Initialized by user-defined `init_weights` in DepthFormerSwin  

backbone.stages.2.blocks.16.ffn.layers.0.0.bias - torch.Size([3072]): 
Initialized by user-defined `init_weights` in DepthFormerSwin  

backbone.stages.2.blocks.16.ffn.layers.1.weight - torch.Size([768, 3072]): 
Initialized by user-defined `init_weights` in DepthFormerSwin  

backbone.stages.2.blocks.16.ffn.layers.1.bias - torch.Size([768]): 
Initialized by user-defined `init_weights` in DepthFormerSwin  

backbone.stages.2.blocks.17.norm1.weight - torch.Size([768]): 
Initialized by user-defined `init_weights` in DepthFormerSwin  

backbone.stages.2.blocks.17.norm1.bias - torch.Size([768]): 
Initialized by user-defined `init_weights` in DepthFormerSwin  

backbone.stages.2.blocks.17.attn.w_msa.relative_position_bias_table - torch.Size([169, 24]): 
Initialized by user-defined `init_weights` in DepthFormerSwin  

backbone.stages.2.blocks.17.attn.w_msa.qkv.weight - torch.Size([2304, 768]): 
Initialized by user-defined `init_weights` in DepthFormerSwin  

backbone.stages.2.blocks.17.attn.w_msa.qkv.bias - torch.Size([2304]): 
Initialized by user-defined `init_weights` in DepthFormerSwin  

backbone.stages.2.blocks.17.attn.w_msa.proj.weight - torch.Size([768, 768]): 
Initialized by user-defined `init_weights` in DepthFormerSwin  

backbone.stages.2.blocks.17.attn.w_msa.proj.bias - torch.Size([768]): 
Initialized by user-defined `init_weights` in DepthFormerSwin  

backbone.stages.2.blocks.17.norm2.weight - torch.Size([768]): 
Initialized by user-defined `init_weights` in DepthFormerSwin  

backbone.stages.2.blocks.17.norm2.bias - torch.Size([768]): 
Initialized by user-defined `init_weights` in DepthFormerSwin  

backbone.stages.2.blocks.17.ffn.layers.0.0.weight - torch.Size([3072, 768]): 
Initialized by user-defined `init_weights` in DepthFormerSwin  

backbone.stages.2.blocks.17.ffn.layers.0.0.bias - torch.Size([3072]): 
Initialized by user-defined `init_weights` in DepthFormerSwin  

backbone.stages.2.blocks.17.ffn.layers.1.weight - torch.Size([768, 3072]): 
Initialized by user-defined `init_weights` in DepthFormerSwin  

backbone.stages.2.blocks.17.ffn.layers.1.bias - torch.Size([768]): 
Initialized by user-defined `init_weights` in DepthFormerSwin  

backbone.stages.2.downsample.norm.weight - torch.Size([3072]): 
Initialized by user-defined `init_weights` in DepthFormerSwin  

backbone.stages.2.downsample.norm.bias - torch.Size([3072]): 
Initialized by user-defined `init_weights` in DepthFormerSwin  

backbone.stages.2.downsample.reduction.weight - torch.Size([1536, 3072]): 
Initialized by user-defined `init_weights` in DepthFormerSwin  

backbone.stages.3.blocks.0.norm1.weight - torch.Size([1536]): 
Initialized by user-defined `init_weights` in DepthFormerSwin  

backbone.stages.3.blocks.0.norm1.bias - torch.Size([1536]): 
Initialized by user-defined `init_weights` in DepthFormerSwin  

backbone.stages.3.blocks.0.attn.w_msa.relative_position_bias_table - torch.Size([169, 48]): 
Initialized by user-defined `init_weights` in DepthFormerSwin  

backbone.stages.3.blocks.0.attn.w_msa.qkv.weight - torch.Size([4608, 1536]): 
Initialized by user-defined `init_weights` in DepthFormerSwin  

backbone.stages.3.blocks.0.attn.w_msa.qkv.bias - torch.Size([4608]): 
Initialized by user-defined `init_weights` in DepthFormerSwin  

backbone.stages.3.blocks.0.attn.w_msa.proj.weight - torch.Size([1536, 1536]): 
Initialized by user-defined `init_weights` in DepthFormerSwin  

backbone.stages.3.blocks.0.attn.w_msa.proj.bias - torch.Size([1536]): 
Initialized by user-defined `init_weights` in DepthFormerSwin  

backbone.stages.3.blocks.0.norm2.weight - torch.Size([1536]): 
Initialized by user-defined `init_weights` in DepthFormerSwin  

backbone.stages.3.blocks.0.norm2.bias - torch.Size([1536]): 
Initialized by user-defined `init_weights` in DepthFormerSwin  

backbone.stages.3.blocks.0.ffn.layers.0.0.weight - torch.Size([6144, 1536]): 
Initialized by user-defined `init_weights` in DepthFormerSwin  

backbone.stages.3.blocks.0.ffn.layers.0.0.bias - torch.Size([6144]): 
Initialized by user-defined `init_weights` in DepthFormerSwin  

backbone.stages.3.blocks.0.ffn.layers.1.weight - torch.Size([1536, 6144]): 
Initialized by user-defined `init_weights` in DepthFormerSwin  

backbone.stages.3.blocks.0.ffn.layers.1.bias - torch.Size([1536]): 
Initialized by user-defined `init_weights` in DepthFormerSwin  

backbone.stages.3.blocks.1.norm1.weight - torch.Size([1536]): 
Initialized by user-defined `init_weights` in DepthFormerSwin  

backbone.stages.3.blocks.1.norm1.bias - torch.Size([1536]): 
Initialized by user-defined `init_weights` in DepthFormerSwin  

backbone.stages.3.blocks.1.attn.w_msa.relative_position_bias_table - torch.Size([169, 48]): 
Initialized by user-defined `init_weights` in DepthFormerSwin  

backbone.stages.3.blocks.1.attn.w_msa.qkv.weight - torch.Size([4608, 1536]): 
Initialized by user-defined `init_weights` in DepthFormerSwin  

backbone.stages.3.blocks.1.attn.w_msa.qkv.bias - torch.Size([4608]): 
Initialized by user-defined `init_weights` in DepthFormerSwin  

backbone.stages.3.blocks.1.attn.w_msa.proj.weight - torch.Size([1536, 1536]): 
Initialized by user-defined `init_weights` in DepthFormerSwin  

backbone.stages.3.blocks.1.attn.w_msa.proj.bias - torch.Size([1536]): 
Initialized by user-defined `init_weights` in DepthFormerSwin  

backbone.stages.3.blocks.1.norm2.weight - torch.Size([1536]): 
Initialized by user-defined `init_weights` in DepthFormerSwin  

backbone.stages.3.blocks.1.norm2.bias - torch.Size([1536]): 
Initialized by user-defined `init_weights` in DepthFormerSwin  

backbone.stages.3.blocks.1.ffn.layers.0.0.weight - torch.Size([6144, 1536]): 
Initialized by user-defined `init_weights` in DepthFormerSwin  

backbone.stages.3.blocks.1.ffn.layers.0.0.bias - torch.Size([6144]): 
Initialized by user-defined `init_weights` in DepthFormerSwin  

backbone.stages.3.blocks.1.ffn.layers.1.weight - torch.Size([1536, 6144]): 
Initialized by user-defined `init_weights` in DepthFormerSwin  

backbone.stages.3.blocks.1.ffn.layers.1.bias - torch.Size([1536]): 
Initialized by user-defined `init_weights` in DepthFormerSwin  

backbone.norm0.weight - torch.Size([192]): 
The value is the same before and after calling `init_weights` of DepthEncoderDecoder  

backbone.norm0.bias - torch.Size([192]): 
The value is the same before and after calling `init_weights` of DepthEncoderDecoder  

backbone.norm1.weight - torch.Size([384]): 
The value is the same before and after calling `init_weights` of DepthEncoderDecoder  

backbone.norm1.bias - torch.Size([384]): 
The value is the same before and after calling `init_weights` of DepthEncoderDecoder  

backbone.norm2.weight - torch.Size([768]): 
The value is the same before and after calling `init_weights` of DepthEncoderDecoder  

backbone.norm2.bias - torch.Size([768]): 
The value is the same before and after calling `init_weights` of DepthEncoderDecoder  

backbone.norm3.weight - torch.Size([1536]): 
The value is the same before and after calling `init_weights` of DepthEncoderDecoder  

backbone.norm3.bias - torch.Size([1536]): 
The value is the same before and after calling `init_weights` of DepthEncoderDecoder  

backbone.conv1.weight - torch.Size([64, 3, 7, 7]): 
The value is the same before and after calling `init_weights` of DepthEncoderDecoder  

backbone.bn1.weight - torch.Size([64]): 
The value is the same before and after calling `init_weights` of DepthEncoderDecoder  

backbone.bn1.bias - torch.Size([64]): 
The value is the same before and after calling `init_weights` of DepthEncoderDecoder  

decode_head.conv_depth.weight - torch.Size([1, 64, 3, 3]): 
The value is the same before and after calling `init_weights` of DepthEncoderDecoder  

decode_head.conv_depth.bias - torch.Size([1]): 
The value is the same before and after calling `init_weights` of DepthEncoderDecoder  

decode_head.conv_list.0.conv.weight - torch.Size([1536, 1536, 1, 1]): 
The value is the same before and after calling `init_weights` of DepthEncoderDecoder  

decode_head.conv_list.0.conv.bias - torch.Size([1536]): 
The value is the same before and after calling `init_weights` of DepthEncoderDecoder  

decode_head.conv_list.1.convA.conv.weight - torch.Size([768, 2304, 3, 3]): 
The value is the same before and after calling `init_weights` of DepthEncoderDecoder  

decode_head.conv_list.1.convA.conv.bias - torch.Size([768]): 
The value is the same before and after calling `init_weights` of DepthEncoderDecoder  

decode_head.conv_list.1.convB.conv.weight - torch.Size([768, 768, 3, 3]): 
The value is the same before and after calling `init_weights` of DepthEncoderDecoder  

decode_head.conv_list.1.convB.conv.bias - torch.Size([768]): 
The value is the same before and after calling `init_weights` of DepthEncoderDecoder  

decode_head.conv_list.1.eucb.up_dwc.0.weight - torch.Size([768, 1, 3, 3]): 
The value is the same before and after calling `init_weights` of DepthEncoderDecoder  

decode_head.conv_list.1.eucb.up_dwc.1.weight - torch.Size([768]): 
The value is the same before and after calling `init_weights` of DepthEncoderDecoder  

decode_head.conv_list.1.eucb.up_dwc.1.bias - torch.Size([768]): 
The value is the same before and after calling `init_weights` of DepthEncoderDecoder  

decode_head.conv_list.1.eucb.pwc.0.weight - torch.Size([768, 768, 1, 1]): 
The value is the same before and after calling `init_weights` of DepthEncoderDecoder  

decode_head.conv_list.1.eucb.pwc.0.bias - torch.Size([768]): 
The value is the same before and after calling `init_weights` of DepthEncoderDecoder  

decode_head.conv_list.1.feature_enhancer_1536.up_dwc.0.weight - torch.Size([1536, 1, 3, 3]): 
The value is the same before and after calling `init_weights` of DepthEncoderDecoder  

decode_head.conv_list.1.feature_enhancer_1536.up_dwc.1.weight - torch.Size([1536]): 
The value is the same before and after calling `init_weights` of DepthEncoderDecoder  

decode_head.conv_list.1.feature_enhancer_1536.up_dwc.1.bias - torch.Size([1536]): 
The value is the same before and after calling `init_weights` of DepthEncoderDecoder  

decode_head.conv_list.1.feature_enhancer_1536.pwc.0.weight - torch.Size([1536, 1536, 1, 1]): 
The value is the same before and after calling `init_weights` of DepthEncoderDecoder  

decode_head.conv_list.1.feature_enhancer_1536.pwc.0.bias - torch.Size([1536]): 
The value is the same before and after calling `init_weights` of DepthEncoderDecoder  

decode_head.conv_list.1.feature_enhancer_768.up_dwc.0.weight - torch.Size([768, 1, 3, 3]): 
The value is the same before and after calling `init_weights` of DepthEncoderDecoder  

decode_head.conv_list.1.feature_enhancer_768.up_dwc.1.weight - torch.Size([768]): 
The value is the same before and after calling `init_weights` of DepthEncoderDecoder  

decode_head.conv_list.1.feature_enhancer_768.up_dwc.1.bias - torch.Size([768]): 
The value is the same before and after calling `init_weights` of DepthEncoderDecoder  

decode_head.conv_list.1.feature_enhancer_768.pwc.0.weight - torch.Size([768, 768, 1, 1]): 
The value is the same before and after calling `init_weights` of DepthEncoderDecoder  

decode_head.conv_list.1.feature_enhancer_768.pwc.0.bias - torch.Size([768]): 
The value is the same before and after calling `init_weights` of DepthEncoderDecoder  

decode_head.conv_list.1.feature_enhancer_384.up_dwc.0.weight - torch.Size([384, 1, 3, 3]): 
The value is the same before and after calling `init_weights` of DepthEncoderDecoder  

decode_head.conv_list.1.feature_enhancer_384.up_dwc.1.weight - torch.Size([384]): 
The value is the same before and after calling `init_weights` of DepthEncoderDecoder  

decode_head.conv_list.1.feature_enhancer_384.up_dwc.1.bias - torch.Size([384]): 
The value is the same before and after calling `init_weights` of DepthEncoderDecoder  

decode_head.conv_list.1.feature_enhancer_384.pwc.0.weight - torch.Size([384, 384, 1, 1]): 
The value is the same before and after calling `init_weights` of DepthEncoderDecoder  

decode_head.conv_list.1.feature_enhancer_384.pwc.0.bias - torch.Size([384]): 
The value is the same before and after calling `init_weights` of DepthEncoderDecoder  

decode_head.conv_list.1.feature_enhancer_192.up_dwc.0.weight - torch.Size([192, 1, 3, 3]): 
The value is the same before and after calling `init_weights` of DepthEncoderDecoder  

decode_head.conv_list.1.feature_enhancer_192.up_dwc.1.weight - torch.Size([192]): 
The value is the same before and after calling `init_weights` of DepthEncoderDecoder  

decode_head.conv_list.1.feature_enhancer_192.up_dwc.1.bias - torch.Size([192]): 
The value is the same before and after calling `init_weights` of DepthEncoderDecoder  

decode_head.conv_list.1.feature_enhancer_192.pwc.0.weight - torch.Size([192, 192, 1, 1]): 
The value is the same before and after calling `init_weights` of DepthEncoderDecoder  

decode_head.conv_list.1.feature_enhancer_192.pwc.0.bias - torch.Size([192]): 
The value is the same before and after calling `init_weights` of DepthEncoderDecoder  

decode_head.conv_list.2.convA.conv.weight - torch.Size([384, 1152, 3, 3]): 
The value is the same before and after calling `init_weights` of DepthEncoderDecoder  

decode_head.conv_list.2.convA.conv.bias - torch.Size([384]): 
The value is the same before and after calling `init_weights` of DepthEncoderDecoder  

decode_head.conv_list.2.convB.conv.weight - torch.Size([384, 384, 3, 3]): 
The value is the same before and after calling `init_weights` of DepthEncoderDecoder  

decode_head.conv_list.2.convB.conv.bias - torch.Size([384]): 
The value is the same before and after calling `init_weights` of DepthEncoderDecoder  

decode_head.conv_list.2.eucb.up_dwc.0.weight - torch.Size([384, 1, 3, 3]): 
The value is the same before and after calling `init_weights` of DepthEncoderDecoder  

decode_head.conv_list.2.eucb.up_dwc.1.weight - torch.Size([384]): 
The value is the same before and after calling `init_weights` of DepthEncoderDecoder  

decode_head.conv_list.2.eucb.up_dwc.1.bias - torch.Size([384]): 
The value is the same before and after calling `init_weights` of DepthEncoderDecoder  

decode_head.conv_list.2.eucb.pwc.0.weight - torch.Size([384, 384, 1, 1]): 
The value is the same before and after calling `init_weights` of DepthEncoderDecoder  

decode_head.conv_list.2.eucb.pwc.0.bias - torch.Size([384]): 
The value is the same before and after calling `init_weights` of DepthEncoderDecoder  

decode_head.conv_list.2.feature_enhancer_1536.up_dwc.0.weight - torch.Size([1536, 1, 3, 3]): 
The value is the same before and after calling `init_weights` of DepthEncoderDecoder  

decode_head.conv_list.2.feature_enhancer_1536.up_dwc.1.weight - torch.Size([1536]): 
The value is the same before and after calling `init_weights` of DepthEncoderDecoder  

decode_head.conv_list.2.feature_enhancer_1536.up_dwc.1.bias - torch.Size([1536]): 
The value is the same before and after calling `init_weights` of DepthEncoderDecoder  

decode_head.conv_list.2.feature_enhancer_1536.pwc.0.weight - torch.Size([1536, 1536, 1, 1]): 
The value is the same before and after calling `init_weights` of DepthEncoderDecoder  

decode_head.conv_list.2.feature_enhancer_1536.pwc.0.bias - torch.Size([1536]): 
The value is the same before and after calling `init_weights` of DepthEncoderDecoder  

decode_head.conv_list.2.feature_enhancer_768.up_dwc.0.weight - torch.Size([768, 1, 3, 3]): 
The value is the same before and after calling `init_weights` of DepthEncoderDecoder  

decode_head.conv_list.2.feature_enhancer_768.up_dwc.1.weight - torch.Size([768]): 
The value is the same before and after calling `init_weights` of DepthEncoderDecoder  

decode_head.conv_list.2.feature_enhancer_768.up_dwc.1.bias - torch.Size([768]): 
The value is the same before and after calling `init_weights` of DepthEncoderDecoder  

decode_head.conv_list.2.feature_enhancer_768.pwc.0.weight - torch.Size([768, 768, 1, 1]): 
The value is the same before and after calling `init_weights` of DepthEncoderDecoder  

decode_head.conv_list.2.feature_enhancer_768.pwc.0.bias - torch.Size([768]): 
The value is the same before and after calling `init_weights` of DepthEncoderDecoder  

decode_head.conv_list.2.feature_enhancer_384.up_dwc.0.weight - torch.Size([384, 1, 3, 3]): 
The value is the same before and after calling `init_weights` of DepthEncoderDecoder  

decode_head.conv_list.2.feature_enhancer_384.up_dwc.1.weight - torch.Size([384]): 
The value is the same before and after calling `init_weights` of DepthEncoderDecoder  

decode_head.conv_list.2.feature_enhancer_384.up_dwc.1.bias - torch.Size([384]): 
The value is the same before and after calling `init_weights` of DepthEncoderDecoder  

decode_head.conv_list.2.feature_enhancer_384.pwc.0.weight - torch.Size([384, 384, 1, 1]): 
The value is the same before and after calling `init_weights` of DepthEncoderDecoder  

decode_head.conv_list.2.feature_enhancer_384.pwc.0.bias - torch.Size([384]): 
The value is the same before and after calling `init_weights` of DepthEncoderDecoder  

decode_head.conv_list.2.feature_enhancer_192.up_dwc.0.weight - torch.Size([192, 1, 3, 3]): 
The value is the same before and after calling `init_weights` of DepthEncoderDecoder  

decode_head.conv_list.2.feature_enhancer_192.up_dwc.1.weight - torch.Size([192]): 
The value is the same before and after calling `init_weights` of DepthEncoderDecoder  

decode_head.conv_list.2.feature_enhancer_192.up_dwc.1.bias - torch.Size([192]): 
The value is the same before and after calling `init_weights` of DepthEncoderDecoder  

decode_head.conv_list.2.feature_enhancer_192.pwc.0.weight - torch.Size([192, 192, 1, 1]): 
The value is the same before and after calling `init_weights` of DepthEncoderDecoder  

decode_head.conv_list.2.feature_enhancer_192.pwc.0.bias - torch.Size([192]): 
The value is the same before and after calling `init_weights` of DepthEncoderDecoder  

decode_head.conv_list.3.convA.conv.weight - torch.Size([192, 576, 3, 3]): 
The value is the same before and after calling `init_weights` of DepthEncoderDecoder  

decode_head.conv_list.3.convA.conv.bias - torch.Size([192]): 
The value is the same before and after calling `init_weights` of DepthEncoderDecoder  

decode_head.conv_list.3.convB.conv.weight - torch.Size([192, 192, 3, 3]): 
The value is the same before and after calling `init_weights` of DepthEncoderDecoder  

decode_head.conv_list.3.convB.conv.bias - torch.Size([192]): 
The value is the same before and after calling `init_weights` of DepthEncoderDecoder  

decode_head.conv_list.3.eucb.up_dwc.0.weight - torch.Size([192, 1, 3, 3]): 
The value is the same before and after calling `init_weights` of DepthEncoderDecoder  

decode_head.conv_list.3.eucb.up_dwc.1.weight - torch.Size([192]): 
The value is the same before and after calling `init_weights` of DepthEncoderDecoder  

decode_head.conv_list.3.eucb.up_dwc.1.bias - torch.Size([192]): 
The value is the same before and after calling `init_weights` of DepthEncoderDecoder  

decode_head.conv_list.3.eucb.pwc.0.weight - torch.Size([192, 192, 1, 1]): 
The value is the same before and after calling `init_weights` of DepthEncoderDecoder  

decode_head.conv_list.3.eucb.pwc.0.bias - torch.Size([192]): 
The value is the same before and after calling `init_weights` of DepthEncoderDecoder  

decode_head.conv_list.3.feature_enhancer_1536.up_dwc.0.weight - torch.Size([1536, 1, 3, 3]): 
The value is the same before and after calling `init_weights` of DepthEncoderDecoder  

decode_head.conv_list.3.feature_enhancer_1536.up_dwc.1.weight - torch.Size([1536]): 
The value is the same before and after calling `init_weights` of DepthEncoderDecoder  

decode_head.conv_list.3.feature_enhancer_1536.up_dwc.1.bias - torch.Size([1536]): 
The value is the same before and after calling `init_weights` of DepthEncoderDecoder  

decode_head.conv_list.3.feature_enhancer_1536.pwc.0.weight - torch.Size([1536, 1536, 1, 1]): 
The value is the same before and after calling `init_weights` of DepthEncoderDecoder  

decode_head.conv_list.3.feature_enhancer_1536.pwc.0.bias - torch.Size([1536]): 
The value is the same before and after calling `init_weights` of DepthEncoderDecoder  

decode_head.conv_list.3.feature_enhancer_768.up_dwc.0.weight - torch.Size([768, 1, 3, 3]): 
The value is the same before and after calling `init_weights` of DepthEncoderDecoder  

decode_head.conv_list.3.feature_enhancer_768.up_dwc.1.weight - torch.Size([768]): 
The value is the same before and after calling `init_weights` of DepthEncoderDecoder  

decode_head.conv_list.3.feature_enhancer_768.up_dwc.1.bias - torch.Size([768]): 
The value is the same before and after calling `init_weights` of DepthEncoderDecoder  

decode_head.conv_list.3.feature_enhancer_768.pwc.0.weight - torch.Size([768, 768, 1, 1]): 
The value is the same before and after calling `init_weights` of DepthEncoderDecoder  

decode_head.conv_list.3.feature_enhancer_768.pwc.0.bias - torch.Size([768]): 
The value is the same before and after calling `init_weights` of DepthEncoderDecoder  

decode_head.conv_list.3.feature_enhancer_384.up_dwc.0.weight - torch.Size([384, 1, 3, 3]): 
The value is the same before and after calling `init_weights` of DepthEncoderDecoder  

decode_head.conv_list.3.feature_enhancer_384.up_dwc.1.weight - torch.Size([384]): 
The value is the same before and after calling `init_weights` of DepthEncoderDecoder  

decode_head.conv_list.3.feature_enhancer_384.up_dwc.1.bias - torch.Size([384]): 
The value is the same before and after calling `init_weights` of DepthEncoderDecoder  

decode_head.conv_list.3.feature_enhancer_384.pwc.0.weight - torch.Size([384, 384, 1, 1]): 
The value is the same before and after calling `init_weights` of DepthEncoderDecoder  

decode_head.conv_list.3.feature_enhancer_384.pwc.0.bias - torch.Size([384]): 
The value is the same before and after calling `init_weights` of DepthEncoderDecoder  

decode_head.conv_list.3.feature_enhancer_192.up_dwc.0.weight - torch.Size([192, 1, 3, 3]): 
The value is the same before and after calling `init_weights` of DepthEncoderDecoder  

decode_head.conv_list.3.feature_enhancer_192.up_dwc.1.weight - torch.Size([192]): 
The value is the same before and after calling `init_weights` of DepthEncoderDecoder  

decode_head.conv_list.3.feature_enhancer_192.up_dwc.1.bias - torch.Size([192]): 
The value is the same before and after calling `init_weights` of DepthEncoderDecoder  

decode_head.conv_list.3.feature_enhancer_192.pwc.0.weight - torch.Size([192, 192, 1, 1]): 
The value is the same before and after calling `init_weights` of DepthEncoderDecoder  

decode_head.conv_list.3.feature_enhancer_192.pwc.0.bias - torch.Size([192]): 
The value is the same before and after calling `init_weights` of DepthEncoderDecoder  

decode_head.conv_list.4.convA.conv.weight - torch.Size([64, 256, 3, 3]): 
The value is the same before and after calling `init_weights` of DepthEncoderDecoder  

decode_head.conv_list.4.convA.conv.bias - torch.Size([64]): 
The value is the same before and after calling `init_weights` of DepthEncoderDecoder  

decode_head.conv_list.4.convB.conv.weight - torch.Size([64, 64, 3, 3]): 
The value is the same before and after calling `init_weights` of DepthEncoderDecoder  

decode_head.conv_list.4.convB.conv.bias - torch.Size([64]): 
The value is the same before and after calling `init_weights` of DepthEncoderDecoder  

decode_head.conv_list.4.eucb.up_dwc.0.weight - torch.Size([64, 1, 3, 3]): 
The value is the same before and after calling `init_weights` of DepthEncoderDecoder  

decode_head.conv_list.4.eucb.up_dwc.1.weight - torch.Size([64]): 
The value is the same before and after calling `init_weights` of DepthEncoderDecoder  

decode_head.conv_list.4.eucb.up_dwc.1.bias - torch.Size([64]): 
The value is the same before and after calling `init_weights` of DepthEncoderDecoder  

decode_head.conv_list.4.eucb.pwc.0.weight - torch.Size([64, 64, 1, 1]): 
The value is the same before and after calling `init_weights` of DepthEncoderDecoder  

decode_head.conv_list.4.eucb.pwc.0.bias - torch.Size([64]): 
The value is the same before and after calling `init_weights` of DepthEncoderDecoder  

decode_head.conv_list.4.feature_enhancer_1536.up_dwc.0.weight - torch.Size([1536, 1, 3, 3]): 
The value is the same before and after calling `init_weights` of DepthEncoderDecoder  

decode_head.conv_list.4.feature_enhancer_1536.up_dwc.1.weight - torch.Size([1536]): 
The value is the same before and after calling `init_weights` of DepthEncoderDecoder  

decode_head.conv_list.4.feature_enhancer_1536.up_dwc.1.bias - torch.Size([1536]): 
The value is the same before and after calling `init_weights` of DepthEncoderDecoder  

decode_head.conv_list.4.feature_enhancer_1536.pwc.0.weight - torch.Size([1536, 1536, 1, 1]): 
The value is the same before and after calling `init_weights` of DepthEncoderDecoder  

decode_head.conv_list.4.feature_enhancer_1536.pwc.0.bias - torch.Size([1536]): 
The value is the same before and after calling `init_weights` of DepthEncoderDecoder  

decode_head.conv_list.4.feature_enhancer_768.up_dwc.0.weight - torch.Size([768, 1, 3, 3]): 
The value is the same before and after calling `init_weights` of DepthEncoderDecoder  

decode_head.conv_list.4.feature_enhancer_768.up_dwc.1.weight - torch.Size([768]): 
The value is the same before and after calling `init_weights` of DepthEncoderDecoder  

decode_head.conv_list.4.feature_enhancer_768.up_dwc.1.bias - torch.Size([768]): 
The value is the same before and after calling `init_weights` of DepthEncoderDecoder  

decode_head.conv_list.4.feature_enhancer_768.pwc.0.weight - torch.Size([768, 768, 1, 1]): 
The value is the same before and after calling `init_weights` of DepthEncoderDecoder  

decode_head.conv_list.4.feature_enhancer_768.pwc.0.bias - torch.Size([768]): 
The value is the same before and after calling `init_weights` of DepthEncoderDecoder  

decode_head.conv_list.4.feature_enhancer_384.up_dwc.0.weight - torch.Size([384, 1, 3, 3]): 
The value is the same before and after calling `init_weights` of DepthEncoderDecoder  

decode_head.conv_list.4.feature_enhancer_384.up_dwc.1.weight - torch.Size([384]): 
The value is the same before and after calling `init_weights` of DepthEncoderDecoder  

decode_head.conv_list.4.feature_enhancer_384.up_dwc.1.bias - torch.Size([384]): 
The value is the same before and after calling `init_weights` of DepthEncoderDecoder  

decode_head.conv_list.4.feature_enhancer_384.pwc.0.weight - torch.Size([384, 384, 1, 1]): 
The value is the same before and after calling `init_weights` of DepthEncoderDecoder  

decode_head.conv_list.4.feature_enhancer_384.pwc.0.bias - torch.Size([384]): 
The value is the same before and after calling `init_weights` of DepthEncoderDecoder  

decode_head.conv_list.4.feature_enhancer_192.up_dwc.0.weight - torch.Size([192, 1, 3, 3]): 
The value is the same before and after calling `init_weights` of DepthEncoderDecoder  

decode_head.conv_list.4.feature_enhancer_192.up_dwc.1.weight - torch.Size([192]): 
The value is the same before and after calling `init_weights` of DepthEncoderDecoder  

decode_head.conv_list.4.feature_enhancer_192.up_dwc.1.bias - torch.Size([192]): 
The value is the same before and after calling `init_weights` of DepthEncoderDecoder  

decode_head.conv_list.4.feature_enhancer_192.pwc.0.weight - torch.Size([192, 192, 1, 1]): 
The value is the same before and after calling `init_weights` of DepthEncoderDecoder  

decode_head.conv_list.4.feature_enhancer_192.pwc.0.bias - torch.Size([192]): 
The value is the same before and after calling `init_weights` of DepthEncoderDecoder  

decode_head.ema_modules.0.gn.weight - torch.Size([192]): 
The value is the same before and after calling `init_weights` of DepthEncoderDecoder  

decode_head.ema_modules.0.gn.bias - torch.Size([192]): 
The value is the same before and after calling `init_weights` of DepthEncoderDecoder  

decode_head.ema_modules.0.conv1x1.weight - torch.Size([192, 192, 1, 1]): 
The value is the same before and after calling `init_weights` of DepthEncoderDecoder  

decode_head.ema_modules.0.conv1x1.bias - torch.Size([192]): 
The value is the same before and after calling `init_weights` of DepthEncoderDecoder  

decode_head.ema_modules.0.conv3x3.weight - torch.Size([192, 192, 3, 3]): 
The value is the same before and after calling `init_weights` of DepthEncoderDecoder  

decode_head.ema_modules.0.conv3x3.bias - torch.Size([192]): 
The value is the same before and after calling `init_weights` of DepthEncoderDecoder  

decode_head.ema_modules.1.gn.weight - torch.Size([96]): 
The value is the same before and after calling `init_weights` of DepthEncoderDecoder  

decode_head.ema_modules.1.gn.bias - torch.Size([96]): 
The value is the same before and after calling `init_weights` of DepthEncoderDecoder  

decode_head.ema_modules.1.conv1x1.weight - torch.Size([96, 96, 1, 1]): 
The value is the same before and after calling `init_weights` of DepthEncoderDecoder  

decode_head.ema_modules.1.conv1x1.bias - torch.Size([96]): 
The value is the same before and after calling `init_weights` of DepthEncoderDecoder  

decode_head.ema_modules.1.conv3x3.weight - torch.Size([96, 96, 3, 3]): 
The value is the same before and after calling `init_weights` of DepthEncoderDecoder  

decode_head.ema_modules.1.conv3x3.bias - torch.Size([96]): 
The value is the same before and after calling `init_weights` of DepthEncoderDecoder  

decode_head.ema_modules.2.gn.weight - torch.Size([48]): 
The value is the same before and after calling `init_weights` of DepthEncoderDecoder  

decode_head.ema_modules.2.gn.bias - torch.Size([48]): 
The value is the same before and after calling `init_weights` of DepthEncoderDecoder  

decode_head.ema_modules.2.conv1x1.weight - torch.Size([48, 48, 1, 1]): 
The value is the same before and after calling `init_weights` of DepthEncoderDecoder  

decode_head.ema_modules.2.conv1x1.bias - torch.Size([48]): 
The value is the same before and after calling `init_weights` of DepthEncoderDecoder  

decode_head.ema_modules.2.conv3x3.weight - torch.Size([48, 48, 3, 3]): 
The value is the same before and after calling `init_weights` of DepthEncoderDecoder  

decode_head.ema_modules.2.conv3x3.bias - torch.Size([48]): 
The value is the same before and after calling `init_weights` of DepthEncoderDecoder  

decode_head.ema_modules.3.gn.weight - torch.Size([24]): 
The value is the same before and after calling `init_weights` of DepthEncoderDecoder  

decode_head.ema_modules.3.gn.bias - torch.Size([24]): 
The value is the same before and after calling `init_weights` of DepthEncoderDecoder  

decode_head.ema_modules.3.conv1x1.weight - torch.Size([24, 24, 1, 1]): 
The value is the same before and after calling `init_weights` of DepthEncoderDecoder  

decode_head.ema_modules.3.conv1x1.bias - torch.Size([24]): 
The value is the same before and after calling `init_weights` of DepthEncoderDecoder  

decode_head.ema_modules.3.conv3x3.weight - torch.Size([24, 24, 3, 3]): 
The value is the same before and after calling `init_weights` of DepthEncoderDecoder  

decode_head.ema_modules.3.conv3x3.bias - torch.Size([24]): 
The value is the same before and after calling `init_weights` of DepthEncoderDecoder  

decode_head.ema_modules.4.gn.weight - torch.Size([8]): 
The value is the same before and after calling `init_weights` of DepthEncoderDecoder  

decode_head.ema_modules.4.gn.bias - torch.Size([8]): 
The value is the same before and after calling `init_weights` of DepthEncoderDecoder  

decode_head.ema_modules.4.conv1x1.weight - torch.Size([8, 8, 1, 1]): 
The value is the same before and after calling `init_weights` of DepthEncoderDecoder  

decode_head.ema_modules.4.conv1x1.bias - torch.Size([8]): 
The value is the same before and after calling `init_weights` of DepthEncoderDecoder  

decode_head.ema_modules.4.conv3x3.weight - torch.Size([8, 8, 3, 3]): 
The value is the same before and after calling `init_weights` of DepthEncoderDecoder  

decode_head.ema_modules.4.conv3x3.bias - torch.Size([8]): 
The value is the same before and after calling `init_weights` of DepthEncoderDecoder  

neck.lateral_convs.0.conv.weight - torch.Size([64, 64, 1, 1]): 
Initialized by user-defined `init_weights` in HAHIHeteroNeckV34  

neck.lateral_convs.0.bn.weight - torch.Size([64]): 
The value is the same before and after calling `init_weights` of DepthEncoderDecoder  

neck.lateral_convs.0.bn.bias - torch.Size([64]): 
The value is the same before and after calling `init_weights` of DepthEncoderDecoder  

neck.lateral_convs.1.conv.weight - torch.Size([192, 192, 1, 1]): 
Initialized by user-defined `init_weights` in HAHIHeteroNeckV34  

neck.lateral_convs.1.bn.weight - torch.Size([192]): 
The value is the same before and after calling `init_weights` of DepthEncoderDecoder  

neck.lateral_convs.1.bn.bias - torch.Size([192]): 
The value is the same before and after calling `init_weights` of DepthEncoderDecoder  

neck.lateral_convs.2.conv.weight - torch.Size([384, 384, 1, 1]): 
Initialized by user-defined `init_weights` in HAHIHeteroNeckV34  

neck.lateral_convs.2.bn.weight - torch.Size([384]): 
The value is the same before and after calling `init_weights` of DepthEncoderDecoder  

neck.lateral_convs.2.bn.bias - torch.Size([384]): 
The value is the same before and after calling `init_weights` of DepthEncoderDecoder  

neck.lateral_convs.3.conv.weight - torch.Size([768, 768, 1, 1]): 
Initialized by user-defined `init_weights` in HAHIHeteroNeckV34  

neck.lateral_convs.3.bn.weight - torch.Size([768]): 
The value is the same before and after calling `init_weights` of DepthEncoderDecoder  

neck.lateral_convs.3.bn.bias - torch.Size([768]): 
The value is the same before and after calling `init_weights` of DepthEncoderDecoder  

neck.lateral_convs.4.conv.weight - torch.Size([1536, 1536, 1, 1]): 
Initialized by user-defined `init_weights` in HAHIHeteroNeckV34  

neck.lateral_convs.4.bn.weight - torch.Size([1536]): 
The value is the same before and after calling `init_weights` of DepthEncoderDecoder  

neck.lateral_convs.4.bn.bias - torch.Size([1536]): 
The value is the same before and after calling `init_weights` of DepthEncoderDecoder  

neck.fusion_modules.0.gate_weight - torch.Size([1, 1, 1, 1]): 
Initialized by user-defined `init_weights` in HAHIHeteroNeckV34  

neck.fusion_modules.0.scsa.local_dwc.weight - torch.Size([16, 1, 3]): 
Initialized by user-defined `init_weights` in HAHIHeteroNeckV34  

neck.fusion_modules.0.scsa.local_dwc.bias - torch.Size([16]): 
The value is the same before and after calling `init_weights` of DepthEncoderDecoder  

neck.fusion_modules.0.scsa.global_dwc_s.weight - torch.Size([16, 1, 5]): 
Initialized by user-defined `init_weights` in HAHIHeteroNeckV34  

neck.fusion_modules.0.scsa.global_dwc_s.bias - torch.Size([16]): 
The value is the same before and after calling `init_weights` of DepthEncoderDecoder  

neck.fusion_modules.0.scsa.global_dwc_m.weight - torch.Size([16, 1, 7]): 
Initialized by user-defined `init_weights` in HAHIHeteroNeckV34  

neck.fusion_modules.0.scsa.global_dwc_m.bias - torch.Size([16]): 
The value is the same before and after calling `init_weights` of DepthEncoderDecoder  

neck.fusion_modules.0.scsa.global_dwc_l.weight - torch.Size([16, 1, 9]): 
Initialized by user-defined `init_weights` in HAHIHeteroNeckV34  

neck.fusion_modules.0.scsa.global_dwc_l.bias - torch.Size([16]): 
The value is the same before and after calling `init_weights` of DepthEncoderDecoder  

neck.fusion_modules.0.scsa.norm_h.weight - torch.Size([64]): 
The value is the same before and after calling `init_weights` of DepthEncoderDecoder  

neck.fusion_modules.0.scsa.norm_h.bias - torch.Size([64]): 
The value is the same before and after calling `init_weights` of DepthEncoderDecoder  

neck.fusion_modules.0.scsa.norm_w.weight - torch.Size([64]): 
The value is the same before and after calling `init_weights` of DepthEncoderDecoder  

neck.fusion_modules.0.scsa.norm_w.bias - torch.Size([64]): 
The value is the same before and after calling `init_weights` of DepthEncoderDecoder  

neck.fusion_modules.0.scsa.norm.weight - torch.Size([64]): 
The value is the same before and after calling `init_weights` of DepthEncoderDecoder  

neck.fusion_modules.0.scsa.norm.bias - torch.Size([64]): 
The value is the same before and after calling `init_weights` of DepthEncoderDecoder  

neck.fusion_modules.0.scsa.q.weight - torch.Size([64, 1, 1, 1]): 
Initialized by user-defined `init_weights` in HAHIHeteroNeckV34  

neck.fusion_modules.0.scsa.k.weight - torch.Size([64, 1, 1, 1]): 
Initialized by user-defined `init_weights` in HAHIHeteroNeckV34  

neck.fusion_modules.0.scsa.v.weight - torch.Size([64, 1, 1, 1]): 
Initialized by user-defined `init_weights` in HAHIHeteroNeckV34  

neck.fusion_modules.0.ccff.conv1.conv.weight - torch.Size([64, 64, 1, 1]): 
Initialized by user-defined `init_weights` in HAHIHeteroNeckV34  

neck.fusion_modules.0.ccff.conv1.norm.weight - torch.Size([64]): 
The value is the same before and after calling `init_weights` of DepthEncoderDecoder  

neck.fusion_modules.0.ccff.conv1.norm.bias - torch.Size([64]): 
The value is the same before and after calling `init_weights` of DepthEncoderDecoder  

neck.fusion_modules.0.ccff.conv2.conv.weight - torch.Size([64, 64, 1, 1]): 
Initialized by user-defined `init_weights` in HAHIHeteroNeckV34  

neck.fusion_modules.0.ccff.conv2.norm.weight - torch.Size([64]): 
The value is the same before and after calling `init_weights` of DepthEncoderDecoder  

neck.fusion_modules.0.ccff.conv2.norm.bias - torch.Size([64]): 
The value is the same before and after calling `init_weights` of DepthEncoderDecoder  

neck.fusion_modules.0.ccff.bottlenecks.0.conv1.conv.weight - torch.Size([64, 64, 3, 3]): 
Initialized by user-defined `init_weights` in HAHIHeteroNeckV34  

neck.fusion_modules.0.ccff.bottlenecks.0.conv1.norm.weight - torch.Size([64]): 
The value is the same before and after calling `init_weights` of DepthEncoderDecoder  

neck.fusion_modules.0.ccff.bottlenecks.0.conv1.norm.bias - torch.Size([64]): 
The value is the same before and after calling `init_weights` of DepthEncoderDecoder  

neck.fusion_modules.0.ccff.bottlenecks.0.conv2.conv.weight - torch.Size([64, 64, 1, 1]): 
Initialized by user-defined `init_weights` in HAHIHeteroNeckV34  

neck.fusion_modules.0.ccff.bottlenecks.0.conv2.norm.weight - torch.Size([64]): 
The value is the same before and after calling `init_weights` of DepthEncoderDecoder  

neck.fusion_modules.0.ccff.bottlenecks.0.conv2.norm.bias - torch.Size([64]): 
The value is the same before and after calling `init_weights` of DepthEncoderDecoder  

neck.fusion_modules.0.ccff.bottlenecks.1.conv1.conv.weight - torch.Size([64, 64, 3, 3]): 
Initialized by user-defined `init_weights` in HAHIHeteroNeckV34  

neck.fusion_modules.0.ccff.bottlenecks.1.conv1.norm.weight - torch.Size([64]): 
The value is the same before and after calling `init_weights` of DepthEncoderDecoder  

neck.fusion_modules.0.ccff.bottlenecks.1.conv1.norm.bias - torch.Size([64]): 
The value is the same before and after calling `init_weights` of DepthEncoderDecoder  

neck.fusion_modules.0.ccff.bottlenecks.1.conv2.conv.weight - torch.Size([64, 64, 1, 1]): 
Initialized by user-defined `init_weights` in HAHIHeteroNeckV34  

neck.fusion_modules.0.ccff.bottlenecks.1.conv2.norm.weight - torch.Size([64]): 
The value is the same before and after calling `init_weights` of DepthEncoderDecoder  

neck.fusion_modules.0.ccff.bottlenecks.1.conv2.norm.bias - torch.Size([64]): 
The value is the same before and after calling `init_weights` of DepthEncoderDecoder  

neck.fusion_modules.0.ccff.bottlenecks.2.conv1.conv.weight - torch.Size([64, 64, 3, 3]): 
Initialized by user-defined `init_weights` in HAHIHeteroNeckV34  

neck.fusion_modules.0.ccff.bottlenecks.2.conv1.norm.weight - torch.Size([64]): 
The value is the same before and after calling `init_weights` of DepthEncoderDecoder  

neck.fusion_modules.0.ccff.bottlenecks.2.conv1.norm.bias - torch.Size([64]): 
The value is the same before and after calling `init_weights` of DepthEncoderDecoder  

neck.fusion_modules.0.ccff.bottlenecks.2.conv2.conv.weight - torch.Size([64, 64, 1, 1]): 
Initialized by user-defined `init_weights` in HAHIHeteroNeckV34  

neck.fusion_modules.0.ccff.bottlenecks.2.conv2.norm.weight - torch.Size([64]): 
The value is the same before and after calling `init_weights` of DepthEncoderDecoder  

neck.fusion_modules.0.ccff.bottlenecks.2.conv2.norm.bias - torch.Size([64]): 
The value is the same before and after calling `init_weights` of DepthEncoderDecoder  

neck.fusion_modules.1.gate_weight - torch.Size([1, 1, 1, 1]): 
Initialized by user-defined `init_weights` in HAHIHeteroNeckV34  

neck.fusion_modules.1.scsa.local_dwc.weight - torch.Size([48, 1, 3]): 
Initialized by user-defined `init_weights` in HAHIHeteroNeckV34  

neck.fusion_modules.1.scsa.local_dwc.bias - torch.Size([48]): 
The value is the same before and after calling `init_weights` of DepthEncoderDecoder  

neck.fusion_modules.1.scsa.global_dwc_s.weight - torch.Size([48, 1, 5]): 
Initialized by user-defined `init_weights` in HAHIHeteroNeckV34  

neck.fusion_modules.1.scsa.global_dwc_s.bias - torch.Size([48]): 
The value is the same before and after calling `init_weights` of DepthEncoderDecoder  

neck.fusion_modules.1.scsa.global_dwc_m.weight - torch.Size([48, 1, 7]): 
Initialized by user-defined `init_weights` in HAHIHeteroNeckV34  

neck.fusion_modules.1.scsa.global_dwc_m.bias - torch.Size([48]): 
The value is the same before and after calling `init_weights` of DepthEncoderDecoder  

neck.fusion_modules.1.scsa.global_dwc_l.weight - torch.Size([48, 1, 9]): 
Initialized by user-defined `init_weights` in HAHIHeteroNeckV34  

neck.fusion_modules.1.scsa.global_dwc_l.bias - torch.Size([48]): 
The value is the same before and after calling `init_weights` of DepthEncoderDecoder  

neck.fusion_modules.1.scsa.norm_h.weight - torch.Size([192]): 
The value is the same before and after calling `init_weights` of DepthEncoderDecoder  

neck.fusion_modules.1.scsa.norm_h.bias - torch.Size([192]): 
The value is the same before and after calling `init_weights` of DepthEncoderDecoder  

neck.fusion_modules.1.scsa.norm_w.weight - torch.Size([192]): 
The value is the same before and after calling `init_weights` of DepthEncoderDecoder  

neck.fusion_modules.1.scsa.norm_w.bias - torch.Size([192]): 
The value is the same before and after calling `init_weights` of DepthEncoderDecoder  

neck.fusion_modules.1.scsa.norm.weight - torch.Size([192]): 
The value is the same before and after calling `init_weights` of DepthEncoderDecoder  

neck.fusion_modules.1.scsa.norm.bias - torch.Size([192]): 
The value is the same before and after calling `init_weights` of DepthEncoderDecoder  

neck.fusion_modules.1.scsa.q.weight - torch.Size([192, 1, 1, 1]): 
Initialized by user-defined `init_weights` in HAHIHeteroNeckV34  

neck.fusion_modules.1.scsa.k.weight - torch.Size([192, 1, 1, 1]): 
Initialized by user-defined `init_weights` in HAHIHeteroNeckV34  

neck.fusion_modules.1.scsa.v.weight - torch.Size([192, 1, 1, 1]): 
Initialized by user-defined `init_weights` in HAHIHeteroNeckV34  

neck.fusion_modules.1.ccff.conv1.conv.weight - torch.Size([192, 192, 1, 1]): 
Initialized by user-defined `init_weights` in HAHIHeteroNeckV34  

neck.fusion_modules.1.ccff.conv1.norm.weight - torch.Size([192]): 
The value is the same before and after calling `init_weights` of DepthEncoderDecoder  

neck.fusion_modules.1.ccff.conv1.norm.bias - torch.Size([192]): 
The value is the same before and after calling `init_weights` of DepthEncoderDecoder  

neck.fusion_modules.1.ccff.conv2.conv.weight - torch.Size([192, 192, 1, 1]): 
Initialized by user-defined `init_weights` in HAHIHeteroNeckV34  

neck.fusion_modules.1.ccff.conv2.norm.weight - torch.Size([192]): 
The value is the same before and after calling `init_weights` of DepthEncoderDecoder  

neck.fusion_modules.1.ccff.conv2.norm.bias - torch.Size([192]): 
The value is the same before and after calling `init_weights` of DepthEncoderDecoder  

neck.fusion_modules.1.ccff.bottlenecks.0.conv1.conv.weight - torch.Size([192, 192, 3, 3]): 
Initialized by user-defined `init_weights` in HAHIHeteroNeckV34  

neck.fusion_modules.1.ccff.bottlenecks.0.conv1.norm.weight - torch.Size([192]): 
The value is the same before and after calling `init_weights` of DepthEncoderDecoder  

neck.fusion_modules.1.ccff.bottlenecks.0.conv1.norm.bias - torch.Size([192]): 
The value is the same before and after calling `init_weights` of DepthEncoderDecoder  

neck.fusion_modules.1.ccff.bottlenecks.0.conv2.conv.weight - torch.Size([192, 192, 1, 1]): 
Initialized by user-defined `init_weights` in HAHIHeteroNeckV34  

neck.fusion_modules.1.ccff.bottlenecks.0.conv2.norm.weight - torch.Size([192]): 
The value is the same before and after calling `init_weights` of DepthEncoderDecoder  

neck.fusion_modules.1.ccff.bottlenecks.0.conv2.norm.bias - torch.Size([192]): 
The value is the same before and after calling `init_weights` of DepthEncoderDecoder  

neck.fusion_modules.1.ccff.bottlenecks.1.conv1.conv.weight - torch.Size([192, 192, 3, 3]): 
Initialized by user-defined `init_weights` in HAHIHeteroNeckV34  

neck.fusion_modules.1.ccff.bottlenecks.1.conv1.norm.weight - torch.Size([192]): 
The value is the same before and after calling `init_weights` of DepthEncoderDecoder  

neck.fusion_modules.1.ccff.bottlenecks.1.conv1.norm.bias - torch.Size([192]): 
The value is the same before and after calling `init_weights` of DepthEncoderDecoder  

neck.fusion_modules.1.ccff.bottlenecks.1.conv2.conv.weight - torch.Size([192, 192, 1, 1]): 
Initialized by user-defined `init_weights` in HAHIHeteroNeckV34  

neck.fusion_modules.1.ccff.bottlenecks.1.conv2.norm.weight - torch.Size([192]): 
The value is the same before and after calling `init_weights` of DepthEncoderDecoder  

neck.fusion_modules.1.ccff.bottlenecks.1.conv2.norm.bias - torch.Size([192]): 
The value is the same before and after calling `init_weights` of DepthEncoderDecoder  

neck.fusion_modules.1.ccff.bottlenecks.2.conv1.conv.weight - torch.Size([192, 192, 3, 3]): 
Initialized by user-defined `init_weights` in HAHIHeteroNeckV34  

neck.fusion_modules.1.ccff.bottlenecks.2.conv1.norm.weight - torch.Size([192]): 
The value is the same before and after calling `init_weights` of DepthEncoderDecoder  

neck.fusion_modules.1.ccff.bottlenecks.2.conv1.norm.bias - torch.Size([192]): 
The value is the same before and after calling `init_weights` of DepthEncoderDecoder  

neck.fusion_modules.1.ccff.bottlenecks.2.conv2.conv.weight - torch.Size([192, 192, 1, 1]): 
Initialized by user-defined `init_weights` in HAHIHeteroNeckV34  

neck.fusion_modules.1.ccff.bottlenecks.2.conv2.norm.weight - torch.Size([192]): 
The value is the same before and after calling `init_weights` of DepthEncoderDecoder  

neck.fusion_modules.1.ccff.bottlenecks.2.conv2.norm.bias - torch.Size([192]): 
The value is the same before and after calling `init_weights` of DepthEncoderDecoder  

neck.fusion_modules.2.gate_weight - torch.Size([1, 1, 1, 1]): 
Initialized by user-defined `init_weights` in HAHIHeteroNeckV34  

neck.fusion_modules.2.scsa.local_dwc.weight - torch.Size([96, 1, 3]): 
Initialized by user-defined `init_weights` in HAHIHeteroNeckV34  

neck.fusion_modules.2.scsa.local_dwc.bias - torch.Size([96]): 
The value is the same before and after calling `init_weights` of DepthEncoderDecoder  

neck.fusion_modules.2.scsa.global_dwc_s.weight - torch.Size([96, 1, 5]): 
Initialized by user-defined `init_weights` in HAHIHeteroNeckV34  

neck.fusion_modules.2.scsa.global_dwc_s.bias - torch.Size([96]): 
The value is the same before and after calling `init_weights` of DepthEncoderDecoder  

neck.fusion_modules.2.scsa.global_dwc_m.weight - torch.Size([96, 1, 7]): 
Initialized by user-defined `init_weights` in HAHIHeteroNeckV34  

neck.fusion_modules.2.scsa.global_dwc_m.bias - torch.Size([96]): 
The value is the same before and after calling `init_weights` of DepthEncoderDecoder  

neck.fusion_modules.2.scsa.global_dwc_l.weight - torch.Size([96, 1, 9]): 
Initialized by user-defined `init_weights` in HAHIHeteroNeckV34  

neck.fusion_modules.2.scsa.global_dwc_l.bias - torch.Size([96]): 
The value is the same before and after calling `init_weights` of DepthEncoderDecoder  

neck.fusion_modules.2.scsa.norm_h.weight - torch.Size([384]): 
The value is the same before and after calling `init_weights` of DepthEncoderDecoder  

neck.fusion_modules.2.scsa.norm_h.bias - torch.Size([384]): 
The value is the same before and after calling `init_weights` of DepthEncoderDecoder  

neck.fusion_modules.2.scsa.norm_w.weight - torch.Size([384]): 
The value is the same before and after calling `init_weights` of DepthEncoderDecoder  

neck.fusion_modules.2.scsa.norm_w.bias - torch.Size([384]): 
The value is the same before and after calling `init_weights` of DepthEncoderDecoder  

neck.fusion_modules.2.scsa.norm.weight - torch.Size([384]): 
The value is the same before and after calling `init_weights` of DepthEncoderDecoder  

neck.fusion_modules.2.scsa.norm.bias - torch.Size([384]): 
The value is the same before and after calling `init_weights` of DepthEncoderDecoder  

neck.fusion_modules.2.scsa.q.weight - torch.Size([384, 1, 1, 1]): 
Initialized by user-defined `init_weights` in HAHIHeteroNeckV34  

neck.fusion_modules.2.scsa.k.weight - torch.Size([384, 1, 1, 1]): 
Initialized by user-defined `init_weights` in HAHIHeteroNeckV34  

neck.fusion_modules.2.scsa.v.weight - torch.Size([384, 1, 1, 1]): 
Initialized by user-defined `init_weights` in HAHIHeteroNeckV34  

neck.fusion_modules.2.ccff.conv1.conv.weight - torch.Size([384, 384, 1, 1]): 
Initialized by user-defined `init_weights` in HAHIHeteroNeckV34  

neck.fusion_modules.2.ccff.conv1.norm.weight - torch.Size([384]): 
The value is the same before and after calling `init_weights` of DepthEncoderDecoder  

neck.fusion_modules.2.ccff.conv1.norm.bias - torch.Size([384]): 
The value is the same before and after calling `init_weights` of DepthEncoderDecoder  

neck.fusion_modules.2.ccff.conv2.conv.weight - torch.Size([384, 384, 1, 1]): 
Initialized by user-defined `init_weights` in HAHIHeteroNeckV34  

neck.fusion_modules.2.ccff.conv2.norm.weight - torch.Size([384]): 
The value is the same before and after calling `init_weights` of DepthEncoderDecoder  

neck.fusion_modules.2.ccff.conv2.norm.bias - torch.Size([384]): 
The value is the same before and after calling `init_weights` of DepthEncoderDecoder  

neck.fusion_modules.2.ccff.bottlenecks.0.conv1.conv.weight - torch.Size([384, 384, 3, 3]): 
Initialized by user-defined `init_weights` in HAHIHeteroNeckV34  

neck.fusion_modules.2.ccff.bottlenecks.0.conv1.norm.weight - torch.Size([384]): 
The value is the same before and after calling `init_weights` of DepthEncoderDecoder  

neck.fusion_modules.2.ccff.bottlenecks.0.conv1.norm.bias - torch.Size([384]): 
The value is the same before and after calling `init_weights` of DepthEncoderDecoder  

neck.fusion_modules.2.ccff.bottlenecks.0.conv2.conv.weight - torch.Size([384, 384, 1, 1]): 
Initialized by user-defined `init_weights` in HAHIHeteroNeckV34  

neck.fusion_modules.2.ccff.bottlenecks.0.conv2.norm.weight - torch.Size([384]): 
The value is the same before and after calling `init_weights` of DepthEncoderDecoder  

neck.fusion_modules.2.ccff.bottlenecks.0.conv2.norm.bias - torch.Size([384]): 
The value is the same before and after calling `init_weights` of DepthEncoderDecoder  

neck.fusion_modules.2.ccff.bottlenecks.1.conv1.conv.weight - torch.Size([384, 384, 3, 3]): 
Initialized by user-defined `init_weights` in HAHIHeteroNeckV34  

neck.fusion_modules.2.ccff.bottlenecks.1.conv1.norm.weight - torch.Size([384]): 
The value is the same before and after calling `init_weights` of DepthEncoderDecoder  

neck.fusion_modules.2.ccff.bottlenecks.1.conv1.norm.bias - torch.Size([384]): 
The value is the same before and after calling `init_weights` of DepthEncoderDecoder  

neck.fusion_modules.2.ccff.bottlenecks.1.conv2.conv.weight - torch.Size([384, 384, 1, 1]): 
Initialized by user-defined `init_weights` in HAHIHeteroNeckV34  

neck.fusion_modules.2.ccff.bottlenecks.1.conv2.norm.weight - torch.Size([384]): 
The value is the same before and after calling `init_weights` of DepthEncoderDecoder  

neck.fusion_modules.2.ccff.bottlenecks.1.conv2.norm.bias - torch.Size([384]): 
The value is the same before and after calling `init_weights` of DepthEncoderDecoder  

neck.fusion_modules.2.ccff.bottlenecks.2.conv1.conv.weight - torch.Size([384, 384, 3, 3]): 
Initialized by user-defined `init_weights` in HAHIHeteroNeckV34  

neck.fusion_modules.2.ccff.bottlenecks.2.conv1.norm.weight - torch.Size([384]): 
The value is the same before and after calling `init_weights` of DepthEncoderDecoder  

neck.fusion_modules.2.ccff.bottlenecks.2.conv1.norm.bias - torch.Size([384]): 
The value is the same before and after calling `init_weights` of DepthEncoderDecoder  

neck.fusion_modules.2.ccff.bottlenecks.2.conv2.conv.weight - torch.Size([384, 384, 1, 1]): 
Initialized by user-defined `init_weights` in HAHIHeteroNeckV34  

neck.fusion_modules.2.ccff.bottlenecks.2.conv2.norm.weight - torch.Size([384]): 
The value is the same before and after calling `init_weights` of DepthEncoderDecoder  

neck.fusion_modules.2.ccff.bottlenecks.2.conv2.norm.bias - torch.Size([384]): 
The value is the same before and after calling `init_weights` of DepthEncoderDecoder  

neck.fusion_modules.3.gate_weight - torch.Size([1, 1, 1, 1]): 
Initialized by user-defined `init_weights` in HAHIHeteroNeckV34  

neck.fusion_modules.3.scsa.local_dwc.weight - torch.Size([192, 1, 3]): 
Initialized by user-defined `init_weights` in HAHIHeteroNeckV34  

neck.fusion_modules.3.scsa.local_dwc.bias - torch.Size([192]): 
The value is the same before and after calling `init_weights` of DepthEncoderDecoder  

neck.fusion_modules.3.scsa.global_dwc_s.weight - torch.Size([192, 1, 5]): 
Initialized by user-defined `init_weights` in HAHIHeteroNeckV34  

neck.fusion_modules.3.scsa.global_dwc_s.bias - torch.Size([192]): 
The value is the same before and after calling `init_weights` of DepthEncoderDecoder  

neck.fusion_modules.3.scsa.global_dwc_m.weight - torch.Size([192, 1, 7]): 
Initialized by user-defined `init_weights` in HAHIHeteroNeckV34  

neck.fusion_modules.3.scsa.global_dwc_m.bias - torch.Size([192]): 
The value is the same before and after calling `init_weights` of DepthEncoderDecoder  

neck.fusion_modules.3.scsa.global_dwc_l.weight - torch.Size([192, 1, 9]): 
Initialized by user-defined `init_weights` in HAHIHeteroNeckV34  

neck.fusion_modules.3.scsa.global_dwc_l.bias - torch.Size([192]): 
The value is the same before and after calling `init_weights` of DepthEncoderDecoder  

neck.fusion_modules.3.scsa.norm_h.weight - torch.Size([768]): 
The value is the same before and after calling `init_weights` of DepthEncoderDecoder  

neck.fusion_modules.3.scsa.norm_h.bias - torch.Size([768]): 
The value is the same before and after calling `init_weights` of DepthEncoderDecoder  

neck.fusion_modules.3.scsa.norm_w.weight - torch.Size([768]): 
The value is the same before and after calling `init_weights` of DepthEncoderDecoder  

neck.fusion_modules.3.scsa.norm_w.bias - torch.Size([768]): 
The value is the same before and after calling `init_weights` of DepthEncoderDecoder  

neck.fusion_modules.3.scsa.norm.weight - torch.Size([768]): 
The value is the same before and after calling `init_weights` of DepthEncoderDecoder  

neck.fusion_modules.3.scsa.norm.bias - torch.Size([768]): 
The value is the same before and after calling `init_weights` of DepthEncoderDecoder  

neck.fusion_modules.3.scsa.q.weight - torch.Size([768, 1, 1, 1]): 
Initialized by user-defined `init_weights` in HAHIHeteroNeckV34  

neck.fusion_modules.3.scsa.k.weight - torch.Size([768, 1, 1, 1]): 
Initialized by user-defined `init_weights` in HAHIHeteroNeckV34  

neck.fusion_modules.3.scsa.v.weight - torch.Size([768, 1, 1, 1]): 
Initialized by user-defined `init_weights` in HAHIHeteroNeckV34  

neck.fusion_modules.3.ccff.conv1.conv.weight - torch.Size([768, 768, 1, 1]): 
Initialized by user-defined `init_weights` in HAHIHeteroNeckV34  

neck.fusion_modules.3.ccff.conv1.norm.weight - torch.Size([768]): 
The value is the same before and after calling `init_weights` of DepthEncoderDecoder  

neck.fusion_modules.3.ccff.conv1.norm.bias - torch.Size([768]): 
The value is the same before and after calling `init_weights` of DepthEncoderDecoder  

neck.fusion_modules.3.ccff.conv2.conv.weight - torch.Size([768, 768, 1, 1]): 
Initialized by user-defined `init_weights` in HAHIHeteroNeckV34  

neck.fusion_modules.3.ccff.conv2.norm.weight - torch.Size([768]): 
The value is the same before and after calling `init_weights` of DepthEncoderDecoder  

neck.fusion_modules.3.ccff.conv2.norm.bias - torch.Size([768]): 
The value is the same before and after calling `init_weights` of DepthEncoderDecoder  

neck.fusion_modules.3.ccff.bottlenecks.0.conv1.conv.weight - torch.Size([768, 768, 3, 3]): 
Initialized by user-defined `init_weights` in HAHIHeteroNeckV34  

neck.fusion_modules.3.ccff.bottlenecks.0.conv1.norm.weight - torch.Size([768]): 
The value is the same before and after calling `init_weights` of DepthEncoderDecoder  

neck.fusion_modules.3.ccff.bottlenecks.0.conv1.norm.bias - torch.Size([768]): 
The value is the same before and after calling `init_weights` of DepthEncoderDecoder  

neck.fusion_modules.3.ccff.bottlenecks.0.conv2.conv.weight - torch.Size([768, 768, 1, 1]): 
Initialized by user-defined `init_weights` in HAHIHeteroNeckV34  

neck.fusion_modules.3.ccff.bottlenecks.0.conv2.norm.weight - torch.Size([768]): 
The value is the same before and after calling `init_weights` of DepthEncoderDecoder  

neck.fusion_modules.3.ccff.bottlenecks.0.conv2.norm.bias - torch.Size([768]): 
The value is the same before and after calling `init_weights` of DepthEncoderDecoder  

neck.fusion_modules.3.ccff.bottlenecks.1.conv1.conv.weight - torch.Size([768, 768, 3, 3]): 
Initialized by user-defined `init_weights` in HAHIHeteroNeckV34  

neck.fusion_modules.3.ccff.bottlenecks.1.conv1.norm.weight - torch.Size([768]): 
The value is the same before and after calling `init_weights` of DepthEncoderDecoder  

neck.fusion_modules.3.ccff.bottlenecks.1.conv1.norm.bias - torch.Size([768]): 
The value is the same before and after calling `init_weights` of DepthEncoderDecoder  

neck.fusion_modules.3.ccff.bottlenecks.1.conv2.conv.weight - torch.Size([768, 768, 1, 1]): 
Initialized by user-defined `init_weights` in HAHIHeteroNeckV34  

neck.fusion_modules.3.ccff.bottlenecks.1.conv2.norm.weight - torch.Size([768]): 
The value is the same before and after calling `init_weights` of DepthEncoderDecoder  

neck.fusion_modules.3.ccff.bottlenecks.1.conv2.norm.bias - torch.Size([768]): 
The value is the same before and after calling `init_weights` of DepthEncoderDecoder  

neck.fusion_modules.3.ccff.bottlenecks.2.conv1.conv.weight - torch.Size([768, 768, 3, 3]): 
Initialized by user-defined `init_weights` in HAHIHeteroNeckV34  

neck.fusion_modules.3.ccff.bottlenecks.2.conv1.norm.weight - torch.Size([768]): 
The value is the same before and after calling `init_weights` of DepthEncoderDecoder  

neck.fusion_modules.3.ccff.bottlenecks.2.conv1.norm.bias - torch.Size([768]): 
The value is the same before and after calling `init_weights` of DepthEncoderDecoder  

neck.fusion_modules.3.ccff.bottlenecks.2.conv2.conv.weight - torch.Size([768, 768, 1, 1]): 
Initialized by user-defined `init_weights` in HAHIHeteroNeckV34  

neck.fusion_modules.3.ccff.bottlenecks.2.conv2.norm.weight - torch.Size([768]): 
The value is the same before and after calling `init_weights` of DepthEncoderDecoder  

neck.fusion_modules.3.ccff.bottlenecks.2.conv2.norm.bias - torch.Size([768]): 
The value is the same before and after calling `init_weights` of DepthEncoderDecoder  

neck.fusion_modules.4.gate_weight - torch.Size([1, 1, 1, 1]): 
Initialized by user-defined `init_weights` in HAHIHeteroNeckV34  

neck.fusion_modules.4.scsa.local_dwc.weight - torch.Size([384, 1, 3]): 
Initialized by user-defined `init_weights` in HAHIHeteroNeckV34  

neck.fusion_modules.4.scsa.local_dwc.bias - torch.Size([384]): 
The value is the same before and after calling `init_weights` of DepthEncoderDecoder  

neck.fusion_modules.4.scsa.global_dwc_s.weight - torch.Size([384, 1, 5]): 
Initialized by user-defined `init_weights` in HAHIHeteroNeckV34  

neck.fusion_modules.4.scsa.global_dwc_s.bias - torch.Size([384]): 
The value is the same before and after calling `init_weights` of DepthEncoderDecoder  

neck.fusion_modules.4.scsa.global_dwc_m.weight - torch.Size([384, 1, 7]): 
Initialized by user-defined `init_weights` in HAHIHeteroNeckV34  

neck.fusion_modules.4.scsa.global_dwc_m.bias - torch.Size([384]): 
The value is the same before and after calling `init_weights` of DepthEncoderDecoder  

neck.fusion_modules.4.scsa.global_dwc_l.weight - torch.Size([384, 1, 9]): 
Initialized by user-defined `init_weights` in HAHIHeteroNeckV34  

neck.fusion_modules.4.scsa.global_dwc_l.bias - torch.Size([384]): 
The value is the same before and after calling `init_weights` of DepthEncoderDecoder  

neck.fusion_modules.4.scsa.norm_h.weight - torch.Size([1536]): 
The value is the same before and after calling `init_weights` of DepthEncoderDecoder  

neck.fusion_modules.4.scsa.norm_h.bias - torch.Size([1536]): 
The value is the same before and after calling `init_weights` of DepthEncoderDecoder  

neck.fusion_modules.4.scsa.norm_w.weight - torch.Size([1536]): 
The value is the same before and after calling `init_weights` of DepthEncoderDecoder  

neck.fusion_modules.4.scsa.norm_w.bias - torch.Size([1536]): 
The value is the same before and after calling `init_weights` of DepthEncoderDecoder  

neck.fusion_modules.4.scsa.norm.weight - torch.Size([1536]): 
The value is the same before and after calling `init_weights` of DepthEncoderDecoder  

neck.fusion_modules.4.scsa.norm.bias - torch.Size([1536]): 
The value is the same before and after calling `init_weights` of DepthEncoderDecoder  

neck.fusion_modules.4.scsa.q.weight - torch.Size([1536, 1, 1, 1]): 
Initialized by user-defined `init_weights` in HAHIHeteroNeckV34  

neck.fusion_modules.4.scsa.k.weight - torch.Size([1536, 1, 1, 1]): 
Initialized by user-defined `init_weights` in HAHIHeteroNeckV34  

neck.fusion_modules.4.scsa.v.weight - torch.Size([1536, 1, 1, 1]): 
Initialized by user-defined `init_weights` in HAHIHeteroNeckV34  

neck.fusion_modules.4.ccff.conv1.conv.weight - torch.Size([1536, 1536, 1, 1]): 
Initialized by user-defined `init_weights` in HAHIHeteroNeckV34  

neck.fusion_modules.4.ccff.conv1.norm.weight - torch.Size([1536]): 
The value is the same before and after calling `init_weights` of DepthEncoderDecoder  

neck.fusion_modules.4.ccff.conv1.norm.bias - torch.Size([1536]): 
The value is the same before and after calling `init_weights` of DepthEncoderDecoder  

neck.fusion_modules.4.ccff.conv2.conv.weight - torch.Size([1536, 1536, 1, 1]): 
Initialized by user-defined `init_weights` in HAHIHeteroNeckV34  

neck.fusion_modules.4.ccff.conv2.norm.weight - torch.Size([1536]): 
The value is the same before and after calling `init_weights` of DepthEncoderDecoder  

neck.fusion_modules.4.ccff.conv2.norm.bias - torch.Size([1536]): 
The value is the same before and after calling `init_weights` of DepthEncoderDecoder  

neck.fusion_modules.4.ccff.bottlenecks.0.conv1.conv.weight - torch.Size([1536, 1536, 3, 3]): 
Initialized by user-defined `init_weights` in HAHIHeteroNeckV34  

neck.fusion_modules.4.ccff.bottlenecks.0.conv1.norm.weight - torch.Size([1536]): 
The value is the same before and after calling `init_weights` of DepthEncoderDecoder  

neck.fusion_modules.4.ccff.bottlenecks.0.conv1.norm.bias - torch.Size([1536]): 
The value is the same before and after calling `init_weights` of DepthEncoderDecoder  

neck.fusion_modules.4.ccff.bottlenecks.0.conv2.conv.weight - torch.Size([1536, 1536, 1, 1]): 
Initialized by user-defined `init_weights` in HAHIHeteroNeckV34  

neck.fusion_modules.4.ccff.bottlenecks.0.conv2.norm.weight - torch.Size([1536]): 
The value is the same before and after calling `init_weights` of DepthEncoderDecoder  

neck.fusion_modules.4.ccff.bottlenecks.0.conv2.norm.bias - torch.Size([1536]): 
The value is the same before and after calling `init_weights` of DepthEncoderDecoder  

neck.fusion_modules.4.ccff.bottlenecks.1.conv1.conv.weight - torch.Size([1536, 1536, 3, 3]): 
Initialized by user-defined `init_weights` in HAHIHeteroNeckV34  

neck.fusion_modules.4.ccff.bottlenecks.1.conv1.norm.weight - torch.Size([1536]): 
The value is the same before and after calling `init_weights` of DepthEncoderDecoder  

neck.fusion_modules.4.ccff.bottlenecks.1.conv1.norm.bias - torch.Size([1536]): 
The value is the same before and after calling `init_weights` of DepthEncoderDecoder  

neck.fusion_modules.4.ccff.bottlenecks.1.conv2.conv.weight - torch.Size([1536, 1536, 1, 1]): 
Initialized by user-defined `init_weights` in HAHIHeteroNeckV34  

neck.fusion_modules.4.ccff.bottlenecks.1.conv2.norm.weight - torch.Size([1536]): 
The value is the same before and after calling `init_weights` of DepthEncoderDecoder  

neck.fusion_modules.4.ccff.bottlenecks.1.conv2.norm.bias - torch.Size([1536]): 
The value is the same before and after calling `init_weights` of DepthEncoderDecoder  

neck.fusion_modules.4.ccff.bottlenecks.2.conv1.conv.weight - torch.Size([1536, 1536, 3, 3]): 
Initialized by user-defined `init_weights` in HAHIHeteroNeckV34  

neck.fusion_modules.4.ccff.bottlenecks.2.conv1.norm.weight - torch.Size([1536]): 
The value is the same before and after calling `init_weights` of DepthEncoderDecoder  

neck.fusion_modules.4.ccff.bottlenecks.2.conv1.norm.bias - torch.Size([1536]): 
The value is the same before and after calling `init_weights` of DepthEncoderDecoder  

neck.fusion_modules.4.ccff.bottlenecks.2.conv2.conv.weight - torch.Size([1536, 1536, 1, 1]): 
Initialized by user-defined `init_weights` in HAHIHeteroNeckV34  

neck.fusion_modules.4.ccff.bottlenecks.2.conv2.norm.weight - torch.Size([1536]): 
The value is the same before and after calling `init_weights` of DepthEncoderDecoder  

neck.fusion_modules.4.ccff.bottlenecks.2.conv2.norm.bias - torch.Size([1536]): 
The value is the same before and after calling `init_weights` of DepthEncoderDecoder  

neck.fca_modules.0.conv1.weight - torch.Size([1, 1, 3]): 
Initialized by user-defined `init_weights` in HAHIHeteroNeckV34  

neck.fca_modules.0.fc.weight - torch.Size([64, 64, 1, 1]): 
Initialized by user-defined `init_weights` in HAHIHeteroNeckV34  

neck.fca_modules.0.fc.bias - torch.Size([64]): 
Initialized by user-defined `init_weights` in HAHIHeteroNeckV34  

neck.fca_modules.0.mix.w - torch.Size([1]): 
The value is the same before and after calling `init_weights` of DepthEncoderDecoder  

neck.fca_modules.1.conv1.weight - torch.Size([1, 1, 5]): 
Initialized by user-defined `init_weights` in HAHIHeteroNeckV34  

neck.fca_modules.1.fc.weight - torch.Size([192, 192, 1, 1]): 
Initialized by user-defined `init_weights` in HAHIHeteroNeckV34  

neck.fca_modules.1.fc.bias - torch.Size([192]): 
Initialized by user-defined `init_weights` in HAHIHeteroNeckV34  

neck.fca_modules.1.mix.w - torch.Size([1]): 
The value is the same before and after calling `init_weights` of DepthEncoderDecoder  

neck.fca_modules.2.conv1.weight - torch.Size([1, 1, 5]): 
Initialized by user-defined `init_weights` in HAHIHeteroNeckV34  

neck.fca_modules.2.fc.weight - torch.Size([384, 384, 1, 1]): 
Initialized by user-defined `init_weights` in HAHIHeteroNeckV34  

neck.fca_modules.2.fc.bias - torch.Size([384]): 
Initialized by user-defined `init_weights` in HAHIHeteroNeckV34  

neck.fca_modules.2.mix.w - torch.Size([1]): 
The value is the same before and after calling `init_weights` of DepthEncoderDecoder  

neck.fca_modules.3.conv1.weight - torch.Size([1, 1, 5]): 
Initialized by user-defined `init_weights` in HAHIHeteroNeckV34  

neck.fca_modules.3.fc.weight - torch.Size([768, 768, 1, 1]): 
Initialized by user-defined `init_weights` in HAHIHeteroNeckV34  

neck.fca_modules.3.fc.bias - torch.Size([768]): 
Initialized by user-defined `init_weights` in HAHIHeteroNeckV34  

neck.fca_modules.3.mix.w - torch.Size([1]): 
The value is the same before and after calling `init_weights` of DepthEncoderDecoder  

neck.fca_modules.4.conv1.weight - torch.Size([1, 1, 5]): 
Initialized by user-defined `init_weights` in HAHIHeteroNeckV34  

neck.fca_modules.4.fc.weight - torch.Size([1536, 1536, 1, 1]): 
Initialized by user-defined `init_weights` in HAHIHeteroNeckV34  

neck.fca_modules.4.fc.bias - torch.Size([1536]): 
Initialized by user-defined `init_weights` in HAHIHeteroNeckV34  

neck.fca_modules.4.mix.w - torch.Size([1]): 
The value is the same before and after calling `init_weights` of DepthEncoderDecoder  
2025-06-05 14:38:51,818 - depth - INFO - DepthEncoderDecoder(
  (backbone): DepthFormerSwin(
    (patch_embed): PatchEmbedSwin(
      (projection): Conv2d(3, 192, kernel_size=(4, 4), stride=(4, 4))
      (norm): LayerNorm((192,), eps=1e-05, elementwise_affine=True)
    )
    (drop_after_pos): Dropout(p=0.0, inplace=False)
    (stages): ModuleList(
      (0): SwinBlockSequence(
        (blocks): ModuleList(
          (0): SwinBlock(
            (norm1): LayerNorm((192,), eps=1e-05, elementwise_affine=True)
            (attn): ShiftWindowMSA(
              (w_msa): WindowMSA(
                (qkv): Linear(in_features=192, out_features=576, bias=True)
                (attn_drop): Dropout(p=0.0, inplace=False)
                (proj): Linear(in_features=192, out_features=192, bias=True)
                (proj_drop): Dropout(p=0.0, inplace=False)
                (softmax): Softmax(dim=-1)
              )
              (drop): DropPath()
            )
            (norm2): LayerNorm((192,), eps=1e-05, elementwise_affine=True)
            (ffn): FFN(
              (activate): GELU()
              (layers): Sequential(
                (0): Sequential(
                  (0): Linear(in_features=192, out_features=768, bias=True)
                  (1): GELU()
                  (2): Dropout(p=0.0, inplace=False)
                )
                (1): Linear(in_features=768, out_features=192, bias=True)
                (2): Dropout(p=0.0, inplace=False)
              )
              (dropout_layer): DropPath()
            )
          )
          (1): SwinBlock(
            (norm1): LayerNorm((192,), eps=1e-05, elementwise_affine=True)
            (attn): ShiftWindowMSA(
              (w_msa): WindowMSA(
                (qkv): Linear(in_features=192, out_features=576, bias=True)
                (attn_drop): Dropout(p=0.0, inplace=False)
                (proj): Linear(in_features=192, out_features=192, bias=True)
                (proj_drop): Dropout(p=0.0, inplace=False)
                (softmax): Softmax(dim=-1)
              )
              (drop): DropPath()
            )
            (norm2): LayerNorm((192,), eps=1e-05, elementwise_affine=True)
            (ffn): FFN(
              (activate): GELU()
              (layers): Sequential(
                (0): Sequential(
                  (0): Linear(in_features=192, out_features=768, bias=True)
                  (1): GELU()
                  (2): Dropout(p=0.0, inplace=False)
                )
                (1): Linear(in_features=768, out_features=192, bias=True)
                (2): Dropout(p=0.0, inplace=False)
              )
              (dropout_layer): DropPath()
            )
          )
        )
        (downsample): PatchMerging(
          (sampler): Unfold(kernel_size=2, dilation=1, padding=0, stride=2)
          (norm): LayerNorm((768,), eps=1e-05, elementwise_affine=True)
          (reduction): Linear(in_features=768, out_features=384, bias=False)
        )
      )
      (1): SwinBlockSequence(
        (blocks): ModuleList(
          (0): SwinBlock(
            (norm1): LayerNorm((384,), eps=1e-05, elementwise_affine=True)
            (attn): ShiftWindowMSA(
              (w_msa): WindowMSA(
                (qkv): Linear(in_features=384, out_features=1152, bias=True)
                (attn_drop): Dropout(p=0.0, inplace=False)
                (proj): Linear(in_features=384, out_features=384, bias=True)
                (proj_drop): Dropout(p=0.0, inplace=False)
                (softmax): Softmax(dim=-1)
              )
              (drop): DropPath()
            )
            (norm2): LayerNorm((384,), eps=1e-05, elementwise_affine=True)
            (ffn): FFN(
              (activate): GELU()
              (layers): Sequential(
                (0): Sequential(
                  (0): Linear(in_features=384, out_features=1536, bias=True)
                  (1): GELU()
                  (2): Dropout(p=0.0, inplace=False)
                )
                (1): Linear(in_features=1536, out_features=384, bias=True)
                (2): Dropout(p=0.0, inplace=False)
              )
              (dropout_layer): DropPath()
            )
          )
          (1): SwinBlock(
            (norm1): LayerNorm((384,), eps=1e-05, elementwise_affine=True)
            (attn): ShiftWindowMSA(
              (w_msa): WindowMSA(
                (qkv): Linear(in_features=384, out_features=1152, bias=True)
                (attn_drop): Dropout(p=0.0, inplace=False)
                (proj): Linear(in_features=384, out_features=384, bias=True)
                (proj_drop): Dropout(p=0.0, inplace=False)
                (softmax): Softmax(dim=-1)
              )
              (drop): DropPath()
            )
            (norm2): LayerNorm((384,), eps=1e-05, elementwise_affine=True)
            (ffn): FFN(
              (activate): GELU()
              (layers): Sequential(
                (0): Sequential(
                  (0): Linear(in_features=384, out_features=1536, bias=True)
                  (1): GELU()
                  (2): Dropout(p=0.0, inplace=False)
                )
                (1): Linear(in_features=1536, out_features=384, bias=True)
                (2): Dropout(p=0.0, inplace=False)
              )
              (dropout_layer): DropPath()
            )
          )
        )
        (downsample): PatchMerging(
          (sampler): Unfold(kernel_size=2, dilation=1, padding=0, stride=2)
          (norm): LayerNorm((1536,), eps=1e-05, elementwise_affine=True)
          (reduction): Linear(in_features=1536, out_features=768, bias=False)
        )
      )
      (2): SwinBlockSequence(
        (blocks): ModuleList(
          (0): SwinBlock(
            (norm1): LayerNorm((768,), eps=1e-05, elementwise_affine=True)
            (attn): ShiftWindowMSA(
              (w_msa): WindowMSA(
                (qkv): Linear(in_features=768, out_features=2304, bias=True)
                (attn_drop): Dropout(p=0.0, inplace=False)
                (proj): Linear(in_features=768, out_features=768, bias=True)
                (proj_drop): Dropout(p=0.0, inplace=False)
                (softmax): Softmax(dim=-1)
              )
              (drop): DropPath()
            )
            (norm2): LayerNorm((768,), eps=1e-05, elementwise_affine=True)
            (ffn): FFN(
              (activate): GELU()
              (layers): Sequential(
                (0): Sequential(
                  (0): Linear(in_features=768, out_features=3072, bias=True)
                  (1): GELU()
                  (2): Dropout(p=0.0, inplace=False)
                )
                (1): Linear(in_features=3072, out_features=768, bias=True)
                (2): Dropout(p=0.0, inplace=False)
              )
              (dropout_layer): DropPath()
            )
          )
          (1): SwinBlock(
            (norm1): LayerNorm((768,), eps=1e-05, elementwise_affine=True)
            (attn): ShiftWindowMSA(
              (w_msa): WindowMSA(
                (qkv): Linear(in_features=768, out_features=2304, bias=True)
                (attn_drop): Dropout(p=0.0, inplace=False)
                (proj): Linear(in_features=768, out_features=768, bias=True)
                (proj_drop): Dropout(p=0.0, inplace=False)
                (softmax): Softmax(dim=-1)
              )
              (drop): DropPath()
            )
            (norm2): LayerNorm((768,), eps=1e-05, elementwise_affine=True)
            (ffn): FFN(
              (activate): GELU()
              (layers): Sequential(
                (0): Sequential(
                  (0): Linear(in_features=768, out_features=3072, bias=True)
                  (1): GELU()
                  (2): Dropout(p=0.0, inplace=False)
                )
                (1): Linear(in_features=3072, out_features=768, bias=True)
                (2): Dropout(p=0.0, inplace=False)
              )
              (dropout_layer): DropPath()
            )
          )
          (2): SwinBlock(
            (norm1): LayerNorm((768,), eps=1e-05, elementwise_affine=True)
            (attn): ShiftWindowMSA(
              (w_msa): WindowMSA(
                (qkv): Linear(in_features=768, out_features=2304, bias=True)
                (attn_drop): Dropout(p=0.0, inplace=False)
                (proj): Linear(in_features=768, out_features=768, bias=True)
                (proj_drop): Dropout(p=0.0, inplace=False)
                (softmax): Softmax(dim=-1)
              )
              (drop): DropPath()
            )
            (norm2): LayerNorm((768,), eps=1e-05, elementwise_affine=True)
            (ffn): FFN(
              (activate): GELU()
              (layers): Sequential(
                (0): Sequential(
                  (0): Linear(in_features=768, out_features=3072, bias=True)
                  (1): GELU()
                  (2): Dropout(p=0.0, inplace=False)
                )
                (1): Linear(in_features=3072, out_features=768, bias=True)
                (2): Dropout(p=0.0, inplace=False)
              )
              (dropout_layer): DropPath()
            )
          )
          (3): SwinBlock(
            (norm1): LayerNorm((768,), eps=1e-05, elementwise_affine=True)
            (attn): ShiftWindowMSA(
              (w_msa): WindowMSA(
                (qkv): Linear(in_features=768, out_features=2304, bias=True)
                (attn_drop): Dropout(p=0.0, inplace=False)
                (proj): Linear(in_features=768, out_features=768, bias=True)
                (proj_drop): Dropout(p=0.0, inplace=False)
                (softmax): Softmax(dim=-1)
              )
              (drop): DropPath()
            )
            (norm2): LayerNorm((768,), eps=1e-05, elementwise_affine=True)
            (ffn): FFN(
              (activate): GELU()
              (layers): Sequential(
                (0): Sequential(
                  (0): Linear(in_features=768, out_features=3072, bias=True)
                  (1): GELU()
                  (2): Dropout(p=0.0, inplace=False)
                )
                (1): Linear(in_features=3072, out_features=768, bias=True)
                (2): Dropout(p=0.0, inplace=False)
              )
              (dropout_layer): DropPath()
            )
          )
          (4): SwinBlock(
            (norm1): LayerNorm((768,), eps=1e-05, elementwise_affine=True)
            (attn): ShiftWindowMSA(
              (w_msa): WindowMSA(
                (qkv): Linear(in_features=768, out_features=2304, bias=True)
                (attn_drop): Dropout(p=0.0, inplace=False)
                (proj): Linear(in_features=768, out_features=768, bias=True)
                (proj_drop): Dropout(p=0.0, inplace=False)
                (softmax): Softmax(dim=-1)
              )
              (drop): DropPath()
            )
            (norm2): LayerNorm((768,), eps=1e-05, elementwise_affine=True)
            (ffn): FFN(
              (activate): GELU()
              (layers): Sequential(
                (0): Sequential(
                  (0): Linear(in_features=768, out_features=3072, bias=True)
                  (1): GELU()
                  (2): Dropout(p=0.0, inplace=False)
                )
                (1): Linear(in_features=3072, out_features=768, bias=True)
                (2): Dropout(p=0.0, inplace=False)
              )
              (dropout_layer): DropPath()
            )
          )
          (5): SwinBlock(
            (norm1): LayerNorm((768,), eps=1e-05, elementwise_affine=True)
            (attn): ShiftWindowMSA(
              (w_msa): WindowMSA(
                (qkv): Linear(in_features=768, out_features=2304, bias=True)
                (attn_drop): Dropout(p=0.0, inplace=False)
                (proj): Linear(in_features=768, out_features=768, bias=True)
                (proj_drop): Dropout(p=0.0, inplace=False)
                (softmax): Softmax(dim=-1)
              )
              (drop): DropPath()
            )
            (norm2): LayerNorm((768,), eps=1e-05, elementwise_affine=True)
            (ffn): FFN(
              (activate): GELU()
              (layers): Sequential(
                (0): Sequential(
                  (0): Linear(in_features=768, out_features=3072, bias=True)
                  (1): GELU()
                  (2): Dropout(p=0.0, inplace=False)
                )
                (1): Linear(in_features=3072, out_features=768, bias=True)
                (2): Dropout(p=0.0, inplace=False)
              )
              (dropout_layer): DropPath()
            )
          )
          (6): SwinBlock(
            (norm1): LayerNorm((768,), eps=1e-05, elementwise_affine=True)
            (attn): ShiftWindowMSA(
              (w_msa): WindowMSA(
                (qkv): Linear(in_features=768, out_features=2304, bias=True)
                (attn_drop): Dropout(p=0.0, inplace=False)
                (proj): Linear(in_features=768, out_features=768, bias=True)
                (proj_drop): Dropout(p=0.0, inplace=False)
                (softmax): Softmax(dim=-1)
              )
              (drop): DropPath()
            )
            (norm2): LayerNorm((768,), eps=1e-05, elementwise_affine=True)
            (ffn): FFN(
              (activate): GELU()
              (layers): Sequential(
                (0): Sequential(
                  (0): Linear(in_features=768, out_features=3072, bias=True)
                  (1): GELU()
                  (2): Dropout(p=0.0, inplace=False)
                )
                (1): Linear(in_features=3072, out_features=768, bias=True)
                (2): Dropout(p=0.0, inplace=False)
              )
              (dropout_layer): DropPath()
            )
          )
          (7): SwinBlock(
            (norm1): LayerNorm((768,), eps=1e-05, elementwise_affine=True)
            (attn): ShiftWindowMSA(
              (w_msa): WindowMSA(
                (qkv): Linear(in_features=768, out_features=2304, bias=True)
                (attn_drop): Dropout(p=0.0, inplace=False)
                (proj): Linear(in_features=768, out_features=768, bias=True)
                (proj_drop): Dropout(p=0.0, inplace=False)
                (softmax): Softmax(dim=-1)
              )
              (drop): DropPath()
            )
            (norm2): LayerNorm((768,), eps=1e-05, elementwise_affine=True)
            (ffn): FFN(
              (activate): GELU()
              (layers): Sequential(
                (0): Sequential(
                  (0): Linear(in_features=768, out_features=3072, bias=True)
                  (1): GELU()
                  (2): Dropout(p=0.0, inplace=False)
                )
                (1): Linear(in_features=3072, out_features=768, bias=True)
                (2): Dropout(p=0.0, inplace=False)
              )
              (dropout_layer): DropPath()
            )
          )
          (8): SwinBlock(
            (norm1): LayerNorm((768,), eps=1e-05, elementwise_affine=True)
            (attn): ShiftWindowMSA(
              (w_msa): WindowMSA(
                (qkv): Linear(in_features=768, out_features=2304, bias=True)
                (attn_drop): Dropout(p=0.0, inplace=False)
                (proj): Linear(in_features=768, out_features=768, bias=True)
                (proj_drop): Dropout(p=0.0, inplace=False)
                (softmax): Softmax(dim=-1)
              )
              (drop): DropPath()
            )
            (norm2): LayerNorm((768,), eps=1e-05, elementwise_affine=True)
            (ffn): FFN(
              (activate): GELU()
              (layers): Sequential(
                (0): Sequential(
                  (0): Linear(in_features=768, out_features=3072, bias=True)
                  (1): GELU()
                  (2): Dropout(p=0.0, inplace=False)
                )
                (1): Linear(in_features=3072, out_features=768, bias=True)
                (2): Dropout(p=0.0, inplace=False)
              )
              (dropout_layer): DropPath()
            )
          )
          (9): SwinBlock(
            (norm1): LayerNorm((768,), eps=1e-05, elementwise_affine=True)
            (attn): ShiftWindowMSA(
              (w_msa): WindowMSA(
                (qkv): Linear(in_features=768, out_features=2304, bias=True)
                (attn_drop): Dropout(p=0.0, inplace=False)
                (proj): Linear(in_features=768, out_features=768, bias=True)
                (proj_drop): Dropout(p=0.0, inplace=False)
                (softmax): Softmax(dim=-1)
              )
              (drop): DropPath()
            )
            (norm2): LayerNorm((768,), eps=1e-05, elementwise_affine=True)
            (ffn): FFN(
              (activate): GELU()
              (layers): Sequential(
                (0): Sequential(
                  (0): Linear(in_features=768, out_features=3072, bias=True)
                  (1): GELU()
                  (2): Dropout(p=0.0, inplace=False)
                )
                (1): Linear(in_features=3072, out_features=768, bias=True)
                (2): Dropout(p=0.0, inplace=False)
              )
              (dropout_layer): DropPath()
            )
          )
          (10): SwinBlock(
            (norm1): LayerNorm((768,), eps=1e-05, elementwise_affine=True)
            (attn): ShiftWindowMSA(
              (w_msa): WindowMSA(
                (qkv): Linear(in_features=768, out_features=2304, bias=True)
                (attn_drop): Dropout(p=0.0, inplace=False)
                (proj): Linear(in_features=768, out_features=768, bias=True)
                (proj_drop): Dropout(p=0.0, inplace=False)
                (softmax): Softmax(dim=-1)
              )
              (drop): DropPath()
            )
            (norm2): LayerNorm((768,), eps=1e-05, elementwise_affine=True)
            (ffn): FFN(
              (activate): GELU()
              (layers): Sequential(
                (0): Sequential(
                  (0): Linear(in_features=768, out_features=3072, bias=True)
                  (1): GELU()
                  (2): Dropout(p=0.0, inplace=False)
                )
                (1): Linear(in_features=3072, out_features=768, bias=True)
                (2): Dropout(p=0.0, inplace=False)
              )
              (dropout_layer): DropPath()
            )
          )
          (11): SwinBlock(
            (norm1): LayerNorm((768,), eps=1e-05, elementwise_affine=True)
            (attn): ShiftWindowMSA(
              (w_msa): WindowMSA(
                (qkv): Linear(in_features=768, out_features=2304, bias=True)
                (attn_drop): Dropout(p=0.0, inplace=False)
                (proj): Linear(in_features=768, out_features=768, bias=True)
                (proj_drop): Dropout(p=0.0, inplace=False)
                (softmax): Softmax(dim=-1)
              )
              (drop): DropPath()
            )
            (norm2): LayerNorm((768,), eps=1e-05, elementwise_affine=True)
            (ffn): FFN(
              (activate): GELU()
              (layers): Sequential(
                (0): Sequential(
                  (0): Linear(in_features=768, out_features=3072, bias=True)
                  (1): GELU()
                  (2): Dropout(p=0.0, inplace=False)
                )
                (1): Linear(in_features=3072, out_features=768, bias=True)
                (2): Dropout(p=0.0, inplace=False)
              )
              (dropout_layer): DropPath()
            )
          )
          (12): SwinBlock(
            (norm1): LayerNorm((768,), eps=1e-05, elementwise_affine=True)
            (attn): ShiftWindowMSA(
              (w_msa): WindowMSA(
                (qkv): Linear(in_features=768, out_features=2304, bias=True)
                (attn_drop): Dropout(p=0.0, inplace=False)
                (proj): Linear(in_features=768, out_features=768, bias=True)
                (proj_drop): Dropout(p=0.0, inplace=False)
                (softmax): Softmax(dim=-1)
              )
              (drop): DropPath()
            )
            (norm2): LayerNorm((768,), eps=1e-05, elementwise_affine=True)
            (ffn): FFN(
              (activate): GELU()
              (layers): Sequential(
                (0): Sequential(
                  (0): Linear(in_features=768, out_features=3072, bias=True)
                  (1): GELU()
                  (2): Dropout(p=0.0, inplace=False)
                )
                (1): Linear(in_features=3072, out_features=768, bias=True)
                (2): Dropout(p=0.0, inplace=False)
              )
              (dropout_layer): DropPath()
            )
          )
          (13): SwinBlock(
            (norm1): LayerNorm((768,), eps=1e-05, elementwise_affine=True)
            (attn): ShiftWindowMSA(
              (w_msa): WindowMSA(
                (qkv): Linear(in_features=768, out_features=2304, bias=True)
                (attn_drop): Dropout(p=0.0, inplace=False)
                (proj): Linear(in_features=768, out_features=768, bias=True)
                (proj_drop): Dropout(p=0.0, inplace=False)
                (softmax): Softmax(dim=-1)
              )
              (drop): DropPath()
            )
            (norm2): LayerNorm((768,), eps=1e-05, elementwise_affine=True)
            (ffn): FFN(
              (activate): GELU()
              (layers): Sequential(
                (0): Sequential(
                  (0): Linear(in_features=768, out_features=3072, bias=True)
                  (1): GELU()
                  (2): Dropout(p=0.0, inplace=False)
                )
                (1): Linear(in_features=3072, out_features=768, bias=True)
                (2): Dropout(p=0.0, inplace=False)
              )
              (dropout_layer): DropPath()
            )
          )
          (14): SwinBlock(
            (norm1): LayerNorm((768,), eps=1e-05, elementwise_affine=True)
            (attn): ShiftWindowMSA(
              (w_msa): WindowMSA(
                (qkv): Linear(in_features=768, out_features=2304, bias=True)
                (attn_drop): Dropout(p=0.0, inplace=False)
                (proj): Linear(in_features=768, out_features=768, bias=True)
                (proj_drop): Dropout(p=0.0, inplace=False)
                (softmax): Softmax(dim=-1)
              )
              (drop): DropPath()
            )
            (norm2): LayerNorm((768,), eps=1e-05, elementwise_affine=True)
            (ffn): FFN(
              (activate): GELU()
              (layers): Sequential(
                (0): Sequential(
                  (0): Linear(in_features=768, out_features=3072, bias=True)
                  (1): GELU()
                  (2): Dropout(p=0.0, inplace=False)
                )
                (1): Linear(in_features=3072, out_features=768, bias=True)
                (2): Dropout(p=0.0, inplace=False)
              )
              (dropout_layer): DropPath()
            )
          )
          (15): SwinBlock(
            (norm1): LayerNorm((768,), eps=1e-05, elementwise_affine=True)
            (attn): ShiftWindowMSA(
              (w_msa): WindowMSA(
                (qkv): Linear(in_features=768, out_features=2304, bias=True)
                (attn_drop): Dropout(p=0.0, inplace=False)
                (proj): Linear(in_features=768, out_features=768, bias=True)
                (proj_drop): Dropout(p=0.0, inplace=False)
                (softmax): Softmax(dim=-1)
              )
              (drop): DropPath()
            )
            (norm2): LayerNorm((768,), eps=1e-05, elementwise_affine=True)
            (ffn): FFN(
              (activate): GELU()
              (layers): Sequential(
                (0): Sequential(
                  (0): Linear(in_features=768, out_features=3072, bias=True)
                  (1): GELU()
                  (2): Dropout(p=0.0, inplace=False)
                )
                (1): Linear(in_features=3072, out_features=768, bias=True)
                (2): Dropout(p=0.0, inplace=False)
              )
              (dropout_layer): DropPath()
            )
          )
          (16): SwinBlock(
            (norm1): LayerNorm((768,), eps=1e-05, elementwise_affine=True)
            (attn): ShiftWindowMSA(
              (w_msa): WindowMSA(
                (qkv): Linear(in_features=768, out_features=2304, bias=True)
                (attn_drop): Dropout(p=0.0, inplace=False)
                (proj): Linear(in_features=768, out_features=768, bias=True)
                (proj_drop): Dropout(p=0.0, inplace=False)
                (softmax): Softmax(dim=-1)
              )
              (drop): DropPath()
            )
            (norm2): LayerNorm((768,), eps=1e-05, elementwise_affine=True)
            (ffn): FFN(
              (activate): GELU()
              (layers): Sequential(
                (0): Sequential(
                  (0): Linear(in_features=768, out_features=3072, bias=True)
                  (1): GELU()
                  (2): Dropout(p=0.0, inplace=False)
                )
                (1): Linear(in_features=3072, out_features=768, bias=True)
                (2): Dropout(p=0.0, inplace=False)
              )
              (dropout_layer): DropPath()
            )
          )
          (17): SwinBlock(
            (norm1): LayerNorm((768,), eps=1e-05, elementwise_affine=True)
            (attn): ShiftWindowMSA(
              (w_msa): WindowMSA(
                (qkv): Linear(in_features=768, out_features=2304, bias=True)
                (attn_drop): Dropout(p=0.0, inplace=False)
                (proj): Linear(in_features=768, out_features=768, bias=True)
                (proj_drop): Dropout(p=0.0, inplace=False)
                (softmax): Softmax(dim=-1)
              )
              (drop): DropPath()
            )
            (norm2): LayerNorm((768,), eps=1e-05, elementwise_affine=True)
            (ffn): FFN(
              (activate): GELU()
              (layers): Sequential(
                (0): Sequential(
                  (0): Linear(in_features=768, out_features=3072, bias=True)
                  (1): GELU()
                  (2): Dropout(p=0.0, inplace=False)
                )
                (1): Linear(in_features=3072, out_features=768, bias=True)
                (2): Dropout(p=0.0, inplace=False)
              )
              (dropout_layer): DropPath()
            )
          )
        )
        (downsample): PatchMerging(
          (sampler): Unfold(kernel_size=2, dilation=1, padding=0, stride=2)
          (norm): LayerNorm((3072,), eps=1e-05, elementwise_affine=True)
          (reduction): Linear(in_features=3072, out_features=1536, bias=False)
        )
      )
      (3): SwinBlockSequence(
        (blocks): ModuleList(
          (0): SwinBlock(
            (norm1): LayerNorm((1536,), eps=1e-05, elementwise_affine=True)
            (attn): ShiftWindowMSA(
              (w_msa): WindowMSA(
                (qkv): Linear(in_features=1536, out_features=4608, bias=True)
                (attn_drop): Dropout(p=0.0, inplace=False)
                (proj): Linear(in_features=1536, out_features=1536, bias=True)
                (proj_drop): Dropout(p=0.0, inplace=False)
                (softmax): Softmax(dim=-1)
              )
              (drop): DropPath()
            )
            (norm2): LayerNorm((1536,), eps=1e-05, elementwise_affine=True)
            (ffn): FFN(
              (activate): GELU()
              (layers): Sequential(
                (0): Sequential(
                  (0): Linear(in_features=1536, out_features=6144, bias=True)
                  (1): GELU()
                  (2): Dropout(p=0.0, inplace=False)
                )
                (1): Linear(in_features=6144, out_features=1536, bias=True)
                (2): Dropout(p=0.0, inplace=False)
              )
              (dropout_layer): DropPath()
            )
          )
          (1): SwinBlock(
            (norm1): LayerNorm((1536,), eps=1e-05, elementwise_affine=True)
            (attn): ShiftWindowMSA(
              (w_msa): WindowMSA(
                (qkv): Linear(in_features=1536, out_features=4608, bias=True)
                (attn_drop): Dropout(p=0.0, inplace=False)
                (proj): Linear(in_features=1536, out_features=1536, bias=True)
                (proj_drop): Dropout(p=0.0, inplace=False)
                (softmax): Softmax(dim=-1)
              )
              (drop): DropPath()
            )
            (norm2): LayerNorm((1536,), eps=1e-05, elementwise_affine=True)
            (ffn): FFN(
              (activate): GELU()
              (layers): Sequential(
                (0): Sequential(
                  (0): Linear(in_features=1536, out_features=6144, bias=True)
                  (1): GELU()
                  (2): Dropout(p=0.0, inplace=False)
                )
                (1): Linear(in_features=6144, out_features=1536, bias=True)
                (2): Dropout(p=0.0, inplace=False)
              )
              (dropout_layer): DropPath()
            )
          )
        )
      )
    )
    (norm0): LayerNorm((192,), eps=1e-05, elementwise_affine=True)
    (norm1): LayerNorm((384,), eps=1e-05, elementwise_affine=True)
    (norm2): LayerNorm((768,), eps=1e-05, elementwise_affine=True)
    (norm3): LayerNorm((1536,), eps=1e-05, elementwise_affine=True)
    (conv1): Conv2d(3, 64, kernel_size=(7, 7), stride=(2, 2), padding=(3, 3), bias=False)
    (bn1): BatchNorm2d(64, eps=1e-05, momentum=0.1, affine=True, track_running_stats=True)
    (_conv_stem_relu): ReLU(inplace=True)
    (_conv_stem_maxpool): MaxPool2d(kernel_size=3, stride=2, padding=1, dilation=1, ceil_mode=False)
  )
  (decode_head): DenseDepthHead24(
    align_corners=True
    (loss_decode): SigLoss()
    (conv_depth): Conv2d(64, 1, kernel_size=(3, 3), stride=(1, 1), padding=(1, 1))
    (relu): ReLU()
    (sigmoid): Sigmoid()
    (conv_list): ModuleList(
      (0): ConvModule(
        (conv): Conv2d(1536, 1536, kernel_size=(1, 1), stride=(1, 1))
      )
      (1): UpSample(
        (convA): ConvModule(
          (conv): Conv2d(2304, 768, kernel_size=(3, 3), stride=(1, 1), padding=(1, 1))
          (activate): LeakyReLU(negative_slope=0.01, inplace=True)
        )
        (convB): ConvModule(
          (conv): Conv2d(768, 768, kernel_size=(3, 3), stride=(1, 1), padding=(1, 1))
          (activate): LeakyReLU(negative_slope=0.01, inplace=True)
        )
        (eucb): EUCB(
          (up_dwc): Sequential(
            (0): Conv2d(768, 768, kernel_size=(3, 3), stride=(1, 1), padding=(1, 1), groups=768, bias=False)
            (1): BatchNorm2d(768, eps=1e-05, momentum=0.1, affine=True, track_running_stats=True)
            (2): ReLU(inplace=True)
          )
          (pwc): Sequential(
            (0): Conv2d(768, 768, kernel_size=(1, 1), stride=(1, 1))
          )
        )
        (feature_enhancer_1536): EUCB(
          (up_dwc): Sequential(
            (0): Conv2d(1536, 1536, kernel_size=(3, 3), stride=(1, 1), padding=(1, 1), groups=1536, bias=False)
            (1): BatchNorm2d(1536, eps=1e-05, momentum=0.1, affine=True, track_running_stats=True)
            (2): ReLU(inplace=True)
          )
          (pwc): Sequential(
            (0): Conv2d(1536, 1536, kernel_size=(1, 1), stride=(1, 1))
          )
        )
        (feature_enhancer_768): EUCB(
          (up_dwc): Sequential(
            (0): Conv2d(768, 768, kernel_size=(3, 3), stride=(1, 1), padding=(1, 1), groups=768, bias=False)
            (1): BatchNorm2d(768, eps=1e-05, momentum=0.1, affine=True, track_running_stats=True)
            (2): ReLU(inplace=True)
          )
          (pwc): Sequential(
            (0): Conv2d(768, 768, kernel_size=(1, 1), stride=(1, 1))
          )
        )
        (feature_enhancer_384): EUCB(
          (up_dwc): Sequential(
            (0): Conv2d(384, 384, kernel_size=(3, 3), stride=(1, 1), padding=(1, 1), groups=384, bias=False)
            (1): BatchNorm2d(384, eps=1e-05, momentum=0.1, affine=True, track_running_stats=True)
            (2): ReLU(inplace=True)
          )
          (pwc): Sequential(
            (0): Conv2d(384, 384, kernel_size=(1, 1), stride=(1, 1))
          )
        )
        (feature_enhancer_192): EUCB(
          (up_dwc): Sequential(
            (0): Conv2d(192, 192, kernel_size=(3, 3), stride=(1, 1), padding=(1, 1), groups=192, bias=False)
            (1): BatchNorm2d(192, eps=1e-05, momentum=0.1, affine=True, track_running_stats=True)
            (2): ReLU(inplace=True)
          )
          (pwc): Sequential(
            (0): Conv2d(192, 192, kernel_size=(1, 1), stride=(1, 1))
          )
        )
      )
      (2): UpSample(
        (convA): ConvModule(
          (conv): Conv2d(1152, 384, kernel_size=(3, 3), stride=(1, 1), padding=(1, 1))
          (activate): LeakyReLU(negative_slope=0.01, inplace=True)
        )
        (convB): ConvModule(
          (conv): Conv2d(384, 384, kernel_size=(3, 3), stride=(1, 1), padding=(1, 1))
          (activate): LeakyReLU(negative_slope=0.01, inplace=True)
        )
        (eucb): EUCB(
          (up_dwc): Sequential(
            (0): Conv2d(384, 384, kernel_size=(3, 3), stride=(1, 1), padding=(1, 1), groups=384, bias=False)
            (1): BatchNorm2d(384, eps=1e-05, momentum=0.1, affine=True, track_running_stats=True)
            (2): ReLU(inplace=True)
          )
          (pwc): Sequential(
            (0): Conv2d(384, 384, kernel_size=(1, 1), stride=(1, 1))
          )
        )
        (feature_enhancer_1536): EUCB(
          (up_dwc): Sequential(
            (0): Conv2d(1536, 1536, kernel_size=(3, 3), stride=(1, 1), padding=(1, 1), groups=1536, bias=False)
            (1): BatchNorm2d(1536, eps=1e-05, momentum=0.1, affine=True, track_running_stats=True)
            (2): ReLU(inplace=True)
          )
          (pwc): Sequential(
            (0): Conv2d(1536, 1536, kernel_size=(1, 1), stride=(1, 1))
          )
        )
        (feature_enhancer_768): EUCB(
          (up_dwc): Sequential(
            (0): Conv2d(768, 768, kernel_size=(3, 3), stride=(1, 1), padding=(1, 1), groups=768, bias=False)
            (1): BatchNorm2d(768, eps=1e-05, momentum=0.1, affine=True, track_running_stats=True)
            (2): ReLU(inplace=True)
          )
          (pwc): Sequential(
            (0): Conv2d(768, 768, kernel_size=(1, 1), stride=(1, 1))
          )
        )
        (feature_enhancer_384): EUCB(
          (up_dwc): Sequential(
            (0): Conv2d(384, 384, kernel_size=(3, 3), stride=(1, 1), padding=(1, 1), groups=384, bias=False)
            (1): BatchNorm2d(384, eps=1e-05, momentum=0.1, affine=True, track_running_stats=True)
            (2): ReLU(inplace=True)
          )
          (pwc): Sequential(
            (0): Conv2d(384, 384, kernel_size=(1, 1), stride=(1, 1))
          )
        )
        (feature_enhancer_192): EUCB(
          (up_dwc): Sequential(
            (0): Conv2d(192, 192, kernel_size=(3, 3), stride=(1, 1), padding=(1, 1), groups=192, bias=False)
            (1): BatchNorm2d(192, eps=1e-05, momentum=0.1, affine=True, track_running_stats=True)
            (2): ReLU(inplace=True)
          )
          (pwc): Sequential(
            (0): Conv2d(192, 192, kernel_size=(1, 1), stride=(1, 1))
          )
        )
      )
      (3): UpSample(
        (convA): ConvModule(
          (conv): Conv2d(576, 192, kernel_size=(3, 3), stride=(1, 1), padding=(1, 1))
          (activate): LeakyReLU(negative_slope=0.01, inplace=True)
        )
        (convB): ConvModule(
          (conv): Conv2d(192, 192, kernel_size=(3, 3), stride=(1, 1), padding=(1, 1))
          (activate): LeakyReLU(negative_slope=0.01, inplace=True)
        )
        (eucb): EUCB(
          (up_dwc): Sequential(
            (0): Conv2d(192, 192, kernel_size=(3, 3), stride=(1, 1), padding=(1, 1), groups=192, bias=False)
            (1): BatchNorm2d(192, eps=1e-05, momentum=0.1, affine=True, track_running_stats=True)
            (2): ReLU(inplace=True)
          )
          (pwc): Sequential(
            (0): Conv2d(192, 192, kernel_size=(1, 1), stride=(1, 1))
          )
        )
        (feature_enhancer_1536): EUCB(
          (up_dwc): Sequential(
            (0): Conv2d(1536, 1536, kernel_size=(3, 3), stride=(1, 1), padding=(1, 1), groups=1536, bias=False)
            (1): BatchNorm2d(1536, eps=1e-05, momentum=0.1, affine=True, track_running_stats=True)
            (2): ReLU(inplace=True)
          )
          (pwc): Sequential(
            (0): Conv2d(1536, 1536, kernel_size=(1, 1), stride=(1, 1))
          )
        )
        (feature_enhancer_768): EUCB(
          (up_dwc): Sequential(
            (0): Conv2d(768, 768, kernel_size=(3, 3), stride=(1, 1), padding=(1, 1), groups=768, bias=False)
            (1): BatchNorm2d(768, eps=1e-05, momentum=0.1, affine=True, track_running_stats=True)
            (2): ReLU(inplace=True)
          )
          (pwc): Sequential(
            (0): Conv2d(768, 768, kernel_size=(1, 1), stride=(1, 1))
          )
        )
        (feature_enhancer_384): EUCB(
          (up_dwc): Sequential(
            (0): Conv2d(384, 384, kernel_size=(3, 3), stride=(1, 1), padding=(1, 1), groups=384, bias=False)
            (1): BatchNorm2d(384, eps=1e-05, momentum=0.1, affine=True, track_running_stats=True)
            (2): ReLU(inplace=True)
          )
          (pwc): Sequential(
            (0): Conv2d(384, 384, kernel_size=(1, 1), stride=(1, 1))
          )
        )
        (feature_enhancer_192): EUCB(
          (up_dwc): Sequential(
            (0): Conv2d(192, 192, kernel_size=(3, 3), stride=(1, 1), padding=(1, 1), groups=192, bias=False)
            (1): BatchNorm2d(192, eps=1e-05, momentum=0.1, affine=True, track_running_stats=True)
            (2): ReLU(inplace=True)
          )
          (pwc): Sequential(
            (0): Conv2d(192, 192, kernel_size=(1, 1), stride=(1, 1))
          )
        )
      )
      (4): UpSample(
        (convA): ConvModule(
          (conv): Conv2d(256, 64, kernel_size=(3, 3), stride=(1, 1), padding=(1, 1))
          (activate): LeakyReLU(negative_slope=0.01, inplace=True)
        )
        (convB): ConvModule(
          (conv): Conv2d(64, 64, kernel_size=(3, 3), stride=(1, 1), padding=(1, 1))
          (activate): LeakyReLU(negative_slope=0.01, inplace=True)
        )
        (eucb): EUCB(
          (up_dwc): Sequential(
            (0): Conv2d(64, 64, kernel_size=(3, 3), stride=(1, 1), padding=(1, 1), groups=64, bias=False)
            (1): BatchNorm2d(64, eps=1e-05, momentum=0.1, affine=True, track_running_stats=True)
            (2): ReLU(inplace=True)
          )
          (pwc): Sequential(
            (0): Conv2d(64, 64, kernel_size=(1, 1), stride=(1, 1))
          )
        )
        (feature_enhancer_1536): EUCB(
          (up_dwc): Sequential(
            (0): Conv2d(1536, 1536, kernel_size=(3, 3), stride=(1, 1), padding=(1, 1), groups=1536, bias=False)
            (1): BatchNorm2d(1536, eps=1e-05, momentum=0.1, affine=True, track_running_stats=True)
            (2): ReLU(inplace=True)
          )
          (pwc): Sequential(
            (0): Conv2d(1536, 1536, kernel_size=(1, 1), stride=(1, 1))
          )
        )
        (feature_enhancer_768): EUCB(
          (up_dwc): Sequential(
            (0): Conv2d(768, 768, kernel_size=(3, 3), stride=(1, 1), padding=(1, 1), groups=768, bias=False)
            (1): BatchNorm2d(768, eps=1e-05, momentum=0.1, affine=True, track_running_stats=True)
            (2): ReLU(inplace=True)
          )
          (pwc): Sequential(
            (0): Conv2d(768, 768, kernel_size=(1, 1), stride=(1, 1))
          )
        )
        (feature_enhancer_384): EUCB(
          (up_dwc): Sequential(
            (0): Conv2d(384, 384, kernel_size=(3, 3), stride=(1, 1), padding=(1, 1), groups=384, bias=False)
            (1): BatchNorm2d(384, eps=1e-05, momentum=0.1, affine=True, track_running_stats=True)
            (2): ReLU(inplace=True)
          )
          (pwc): Sequential(
            (0): Conv2d(384, 384, kernel_size=(1, 1), stride=(1, 1))
          )
        )
        (feature_enhancer_192): EUCB(
          (up_dwc): Sequential(
            (0): Conv2d(192, 192, kernel_size=(3, 3), stride=(1, 1), padding=(1, 1), groups=192, bias=False)
            (1): BatchNorm2d(192, eps=1e-05, momentum=0.1, affine=True, track_running_stats=True)
            (2): ReLU(inplace=True)
          )
          (pwc): Sequential(
            (0): Conv2d(192, 192, kernel_size=(1, 1), stride=(1, 1))
          )
        )
      )
    )
    (ema_modules): ModuleList(
      (0): EMA(
        (softmax): Softmax(dim=-1)
        (agp): AdaptiveAvgPool2d(output_size=(1, 1))
        (pool_h): AdaptiveAvgPool2d(output_size=(None, 1))
        (pool_w): AdaptiveAvgPool2d(output_size=(1, None))
        (gn): GroupNorm(192, 192, eps=1e-05, affine=True)
        (conv1x1): Conv2d(192, 192, kernel_size=(1, 1), stride=(1, 1))
        (conv3x3): Conv2d(192, 192, kernel_size=(3, 3), stride=(1, 1), padding=(1, 1))
      )
      (1): EMA(
        (softmax): Softmax(dim=-1)
        (agp): AdaptiveAvgPool2d(output_size=(1, 1))
        (pool_h): AdaptiveAvgPool2d(output_size=(None, 1))
        (pool_w): AdaptiveAvgPool2d(output_size=(1, None))
        (gn): GroupNorm(96, 96, eps=1e-05, affine=True)
        (conv1x1): Conv2d(96, 96, kernel_size=(1, 1), stride=(1, 1))
        (conv3x3): Conv2d(96, 96, kernel_size=(3, 3), stride=(1, 1), padding=(1, 1))
      )
      (2): EMA(
        (softmax): Softmax(dim=-1)
        (agp): AdaptiveAvgPool2d(output_size=(1, 1))
        (pool_h): AdaptiveAvgPool2d(output_size=(None, 1))
        (pool_w): AdaptiveAvgPool2d(output_size=(1, None))
        (gn): GroupNorm(48, 48, eps=1e-05, affine=True)
        (conv1x1): Conv2d(48, 48, kernel_size=(1, 1), stride=(1, 1))
        (conv3x3): Conv2d(48, 48, kernel_size=(3, 3), stride=(1, 1), padding=(1, 1))
      )
      (3): EMA(
        (softmax): Softmax(dim=-1)
        (agp): AdaptiveAvgPool2d(output_size=(1, 1))
        (pool_h): AdaptiveAvgPool2d(output_size=(None, 1))
        (pool_w): AdaptiveAvgPool2d(output_size=(1, None))
        (gn): GroupNorm(24, 24, eps=1e-05, affine=True)
        (conv1x1): Conv2d(24, 24, kernel_size=(1, 1), stride=(1, 1))
        (conv3x3): Conv2d(24, 24, kernel_size=(3, 3), stride=(1, 1), padding=(1, 1))
      )
      (4): EMA(
        (softmax): Softmax(dim=-1)
        (agp): AdaptiveAvgPool2d(output_size=(1, 1))
        (pool_h): AdaptiveAvgPool2d(output_size=(None, 1))
        (pool_w): AdaptiveAvgPool2d(output_size=(1, None))
        (gn): GroupNorm(8, 8, eps=1e-05, affine=True)
        (conv1x1): Conv2d(8, 8, kernel_size=(1, 1), stride=(1, 1))
        (conv3x3): Conv2d(8, 8, kernel_size=(3, 3), stride=(1, 1), padding=(1, 1))
      )
    )
  )
  (neck): HAHIHeteroNeckV34(
    (lateral_convs): ModuleList(
      (0): ConvModule(
        (conv): Conv2d(64, 64, kernel_size=(1, 1), stride=(1, 1), bias=False)
        (bn): BatchNorm2d(64, eps=1e-05, momentum=0.1, affine=True, track_running_stats=True)
        (activate): ReLU(inplace=True)
      )
      (1): ConvModule(
        (conv): Conv2d(192, 192, kernel_size=(1, 1), stride=(1, 1), bias=False)
        (bn): BatchNorm2d(192, eps=1e-05, momentum=0.1, affine=True, track_running_stats=True)
        (activate): ReLU(inplace=True)
      )
      (2): ConvModule(
        (conv): Conv2d(384, 384, kernel_size=(1, 1), stride=(1, 1), bias=False)
        (bn): BatchNorm2d(384, eps=1e-05, momentum=0.1, affine=True, track_running_stats=True)
        (activate): ReLU(inplace=True)
      )
      (3): ConvModule(
        (conv): Conv2d(768, 768, kernel_size=(1, 1), stride=(1, 1), bias=False)
        (bn): BatchNorm2d(768, eps=1e-05, momentum=0.1, affine=True, track_running_stats=True)
        (activate): ReLU(inplace=True)
      )
      (4): ConvModule(
        (conv): Conv2d(1536, 1536, kernel_size=(1, 1), stride=(1, 1), bias=False)
        (bn): BatchNorm2d(1536, eps=1e-05, momentum=0.1, affine=True, track_running_stats=True)
        (activate): ReLU(inplace=True)
      )
    )
    (fusion_modules): ModuleList(
      (0): SCSA_CCFF_Fusion(
        (scsa): SCSA(
          (local_dwc): Conv1d(16, 16, kernel_size=(3,), stride=(1,), padding=(1,), groups=16)
          (global_dwc_s): Conv1d(16, 16, kernel_size=(5,), stride=(1,), padding=(2,), groups=16)
          (global_dwc_m): Conv1d(16, 16, kernel_size=(7,), stride=(1,), padding=(3,), groups=16)
          (global_dwc_l): Conv1d(16, 16, kernel_size=(9,), stride=(1,), padding=(4,), groups=16)
          (sa_gate): Sigmoid()
          (norm_h): GroupNorm(4, 64, eps=1e-05, affine=True)
          (norm_w): GroupNorm(4, 64, eps=1e-05, affine=True)
          (conv_d): Identity()
          (norm): GroupNorm(1, 64, eps=1e-05, affine=True)
          (q): Conv2d(64, 64, kernel_size=(1, 1), stride=(1, 1), groups=64, bias=False)
          (k): Conv2d(64, 64, kernel_size=(1, 1), stride=(1, 1), groups=64, bias=False)
          (v): Conv2d(64, 64, kernel_size=(1, 1), stride=(1, 1), groups=64, bias=False)
          (attn_drop): Dropout(p=0.0, inplace=False)
          (ca_gate): Sigmoid()
          (down_func): AvgPool2d(kernel_size=(7, 7), stride=7, padding=0)
        )
        (ccff): CCFF(
          (conv1): ConvNormLayer(
            (conv): Conv2d(64, 64, kernel_size=(1, 1), stride=(1, 1), bias=False)
            (norm): BatchNorm2d(64, eps=1e-05, momentum=0.1, affine=True, track_running_stats=True)
            (act): SiLU(inplace=True)
          )
          (conv2): ConvNormLayer(
            (conv): Conv2d(64, 64, kernel_size=(1, 1), stride=(1, 1), bias=False)
            (norm): BatchNorm2d(64, eps=1e-05, momentum=0.1, affine=True, track_running_stats=True)
            (act): SiLU(inplace=True)
          )
          (bottlenecks): Sequential(
            (0): RepVggBlock(
              (conv1): ConvNormLayer(
                (conv): Conv2d(64, 64, kernel_size=(3, 3), stride=(1, 1), padding=(1, 1), bias=False)
                (norm): BatchNorm2d(64, eps=1e-05, momentum=0.1, affine=True, track_running_stats=True)
                (act): Identity()
              )
              (conv2): ConvNormLayer(
                (conv): Conv2d(64, 64, kernel_size=(1, 1), stride=(1, 1), bias=False)
                (norm): BatchNorm2d(64, eps=1e-05, momentum=0.1, affine=True, track_running_stats=True)
                (act): Identity()
              )
              (act): SiLU(inplace=True)
            )
            (1): RepVggBlock(
              (conv1): ConvNormLayer(
                (conv): Conv2d(64, 64, kernel_size=(3, 3), stride=(1, 1), padding=(1, 1), bias=False)
                (norm): BatchNorm2d(64, eps=1e-05, momentum=0.1, affine=True, track_running_stats=True)
                (act): Identity()
              )
              (conv2): ConvNormLayer(
                (conv): Conv2d(64, 64, kernel_size=(1, 1), stride=(1, 1), bias=False)
                (norm): BatchNorm2d(64, eps=1e-05, momentum=0.1, affine=True, track_running_stats=True)
                (act): Identity()
              )
              (act): SiLU(inplace=True)
            )
            (2): RepVggBlock(
              (conv1): ConvNormLayer(
                (conv): Conv2d(64, 64, kernel_size=(3, 3), stride=(1, 1), padding=(1, 1), bias=False)
                (norm): BatchNorm2d(64, eps=1e-05, momentum=0.1, affine=True, track_running_stats=True)
                (act): Identity()
              )
              (conv2): ConvNormLayer(
                (conv): Conv2d(64, 64, kernel_size=(1, 1), stride=(1, 1), bias=False)
                (norm): BatchNorm2d(64, eps=1e-05, momentum=0.1, affine=True, track_running_stats=True)
                (act): Identity()
              )
              (act): SiLU(inplace=True)
            )
          )
          (conv3): Identity()
        )
      )
      (1): SCSA_CCFF_Fusion(
        (scsa): SCSA(
          (local_dwc): Conv1d(48, 48, kernel_size=(3,), stride=(1,), padding=(1,), groups=48)
          (global_dwc_s): Conv1d(48, 48, kernel_size=(5,), stride=(1,), padding=(2,), groups=48)
          (global_dwc_m): Conv1d(48, 48, kernel_size=(7,), stride=(1,), padding=(3,), groups=48)
          (global_dwc_l): Conv1d(48, 48, kernel_size=(9,), stride=(1,), padding=(4,), groups=48)
          (sa_gate): Sigmoid()
          (norm_h): GroupNorm(4, 192, eps=1e-05, affine=True)
          (norm_w): GroupNorm(4, 192, eps=1e-05, affine=True)
          (conv_d): Identity()
          (norm): GroupNorm(1, 192, eps=1e-05, affine=True)
          (q): Conv2d(192, 192, kernel_size=(1, 1), stride=(1, 1), groups=192, bias=False)
          (k): Conv2d(192, 192, kernel_size=(1, 1), stride=(1, 1), groups=192, bias=False)
          (v): Conv2d(192, 192, kernel_size=(1, 1), stride=(1, 1), groups=192, bias=False)
          (attn_drop): Dropout(p=0.0, inplace=False)
          (ca_gate): Sigmoid()
          (down_func): AvgPool2d(kernel_size=(7, 7), stride=7, padding=0)
        )
        (ccff): CCFF(
          (conv1): ConvNormLayer(
            (conv): Conv2d(192, 192, kernel_size=(1, 1), stride=(1, 1), bias=False)
            (norm): BatchNorm2d(192, eps=1e-05, momentum=0.1, affine=True, track_running_stats=True)
            (act): SiLU(inplace=True)
          )
          (conv2): ConvNormLayer(
            (conv): Conv2d(192, 192, kernel_size=(1, 1), stride=(1, 1), bias=False)
            (norm): BatchNorm2d(192, eps=1e-05, momentum=0.1, affine=True, track_running_stats=True)
            (act): SiLU(inplace=True)
          )
          (bottlenecks): Sequential(
            (0): RepVggBlock(
              (conv1): ConvNormLayer(
                (conv): Conv2d(192, 192, kernel_size=(3, 3), stride=(1, 1), padding=(1, 1), bias=False)
                (norm): BatchNorm2d(192, eps=1e-05, momentum=0.1, affine=True, track_running_stats=True)
                (act): Identity()
              )
              (conv2): ConvNormLayer(
                (conv): Conv2d(192, 192, kernel_size=(1, 1), stride=(1, 1), bias=False)
                (norm): BatchNorm2d(192, eps=1e-05, momentum=0.1, affine=True, track_running_stats=True)
                (act): Identity()
              )
              (act): SiLU(inplace=True)
            )
            (1): RepVggBlock(
              (conv1): ConvNormLayer(
                (conv): Conv2d(192, 192, kernel_size=(3, 3), stride=(1, 1), padding=(1, 1), bias=False)
                (norm): BatchNorm2d(192, eps=1e-05, momentum=0.1, affine=True, track_running_stats=True)
                (act): Identity()
              )
              (conv2): ConvNormLayer(
                (conv): Conv2d(192, 192, kernel_size=(1, 1), stride=(1, 1), bias=False)
                (norm): BatchNorm2d(192, eps=1e-05, momentum=0.1, affine=True, track_running_stats=True)
                (act): Identity()
              )
              (act): SiLU(inplace=True)
            )
            (2): RepVggBlock(
              (conv1): ConvNormLayer(
                (conv): Conv2d(192, 192, kernel_size=(3, 3), stride=(1, 1), padding=(1, 1), bias=False)
                (norm): BatchNorm2d(192, eps=1e-05, momentum=0.1, affine=True, track_running_stats=True)
                (act): Identity()
              )
              (conv2): ConvNormLayer(
                (conv): Conv2d(192, 192, kernel_size=(1, 1), stride=(1, 1), bias=False)
                (norm): BatchNorm2d(192, eps=1e-05, momentum=0.1, affine=True, track_running_stats=True)
                (act): Identity()
              )
              (act): SiLU(inplace=True)
            )
          )
          (conv3): Identity()
        )
      )
      (2): SCSA_CCFF_Fusion(
        (scsa): SCSA(
          (local_dwc): Conv1d(96, 96, kernel_size=(3,), stride=(1,), padding=(1,), groups=96)
          (global_dwc_s): Conv1d(96, 96, kernel_size=(5,), stride=(1,), padding=(2,), groups=96)
          (global_dwc_m): Conv1d(96, 96, kernel_size=(7,), stride=(1,), padding=(3,), groups=96)
          (global_dwc_l): Conv1d(96, 96, kernel_size=(9,), stride=(1,), padding=(4,), groups=96)
          (sa_gate): Sigmoid()
          (norm_h): GroupNorm(4, 384, eps=1e-05, affine=True)
          (norm_w): GroupNorm(4, 384, eps=1e-05, affine=True)
          (conv_d): Identity()
          (norm): GroupNorm(1, 384, eps=1e-05, affine=True)
          (q): Conv2d(384, 384, kernel_size=(1, 1), stride=(1, 1), groups=384, bias=False)
          (k): Conv2d(384, 384, kernel_size=(1, 1), stride=(1, 1), groups=384, bias=False)
          (v): Conv2d(384, 384, kernel_size=(1, 1), stride=(1, 1), groups=384, bias=False)
          (attn_drop): Dropout(p=0.0, inplace=False)
          (ca_gate): Sigmoid()
          (down_func): AvgPool2d(kernel_size=(7, 7), stride=7, padding=0)
        )
        (ccff): CCFF(
          (conv1): ConvNormLayer(
            (conv): Conv2d(384, 384, kernel_size=(1, 1), stride=(1, 1), bias=False)
            (norm): BatchNorm2d(384, eps=1e-05, momentum=0.1, affine=True, track_running_stats=True)
            (act): SiLU(inplace=True)
          )
          (conv2): ConvNormLayer(
            (conv): Conv2d(384, 384, kernel_size=(1, 1), stride=(1, 1), bias=False)
            (norm): BatchNorm2d(384, eps=1e-05, momentum=0.1, affine=True, track_running_stats=True)
            (act): SiLU(inplace=True)
          )
          (bottlenecks): Sequential(
            (0): RepVggBlock(
              (conv1): ConvNormLayer(
                (conv): Conv2d(384, 384, kernel_size=(3, 3), stride=(1, 1), padding=(1, 1), bias=False)
                (norm): BatchNorm2d(384, eps=1e-05, momentum=0.1, affine=True, track_running_stats=True)
                (act): Identity()
              )
              (conv2): ConvNormLayer(
                (conv): Conv2d(384, 384, kernel_size=(1, 1), stride=(1, 1), bias=False)
                (norm): BatchNorm2d(384, eps=1e-05, momentum=0.1, affine=True, track_running_stats=True)
                (act): Identity()
              )
              (act): SiLU(inplace=True)
            )
            (1): RepVggBlock(
              (conv1): ConvNormLayer(
                (conv): Conv2d(384, 384, kernel_size=(3, 3), stride=(1, 1), padding=(1, 1), bias=False)
                (norm): BatchNorm2d(384, eps=1e-05, momentum=0.1, affine=True, track_running_stats=True)
                (act): Identity()
              )
              (conv2): ConvNormLayer(
                (conv): Conv2d(384, 384, kernel_size=(1, 1), stride=(1, 1), bias=False)
                (norm): BatchNorm2d(384, eps=1e-05, momentum=0.1, affine=True, track_running_stats=True)
                (act): Identity()
              )
              (act): SiLU(inplace=True)
            )
            (2): RepVggBlock(
              (conv1): ConvNormLayer(
                (conv): Conv2d(384, 384, kernel_size=(3, 3), stride=(1, 1), padding=(1, 1), bias=False)
                (norm): BatchNorm2d(384, eps=1e-05, momentum=0.1, affine=True, track_running_stats=True)
                (act): Identity()
              )
              (conv2): ConvNormLayer(
                (conv): Conv2d(384, 384, kernel_size=(1, 1), stride=(1, 1), bias=False)
                (norm): BatchNorm2d(384, eps=1e-05, momentum=0.1, affine=True, track_running_stats=True)
                (act): Identity()
              )
              (act): SiLU(inplace=True)
            )
          )
          (conv3): Identity()
        )
      )
      (3): SCSA_CCFF_Fusion(
        (scsa): SCSA(
          (local_dwc): Conv1d(192, 192, kernel_size=(3,), stride=(1,), padding=(1,), groups=192)
          (global_dwc_s): Conv1d(192, 192, kernel_size=(5,), stride=(1,), padding=(2,), groups=192)
          (global_dwc_m): Conv1d(192, 192, kernel_size=(7,), stride=(1,), padding=(3,), groups=192)
          (global_dwc_l): Conv1d(192, 192, kernel_size=(9,), stride=(1,), padding=(4,), groups=192)
          (sa_gate): Sigmoid()
          (norm_h): GroupNorm(4, 768, eps=1e-05, affine=True)
          (norm_w): GroupNorm(4, 768, eps=1e-05, affine=True)
          (conv_d): Identity()
          (norm): GroupNorm(1, 768, eps=1e-05, affine=True)
          (q): Conv2d(768, 768, kernel_size=(1, 1), stride=(1, 1), groups=768, bias=False)
          (k): Conv2d(768, 768, kernel_size=(1, 1), stride=(1, 1), groups=768, bias=False)
          (v): Conv2d(768, 768, kernel_size=(1, 1), stride=(1, 1), groups=768, bias=False)
          (attn_drop): Dropout(p=0.0, inplace=False)
          (ca_gate): Sigmoid()
          (down_func): AvgPool2d(kernel_size=(7, 7), stride=7, padding=0)
        )
        (ccff): CCFF(
          (conv1): ConvNormLayer(
            (conv): Conv2d(768, 768, kernel_size=(1, 1), stride=(1, 1), bias=False)
            (norm): BatchNorm2d(768, eps=1e-05, momentum=0.1, affine=True, track_running_stats=True)
            (act): SiLU(inplace=True)
          )
          (conv2): ConvNormLayer(
            (conv): Conv2d(768, 768, kernel_size=(1, 1), stride=(1, 1), bias=False)
            (norm): BatchNorm2d(768, eps=1e-05, momentum=0.1, affine=True, track_running_stats=True)
            (act): SiLU(inplace=True)
          )
          (bottlenecks): Sequential(
            (0): RepVggBlock(
              (conv1): ConvNormLayer(
                (conv): Conv2d(768, 768, kernel_size=(3, 3), stride=(1, 1), padding=(1, 1), bias=False)
                (norm): BatchNorm2d(768, eps=1e-05, momentum=0.1, affine=True, track_running_stats=True)
                (act): Identity()
              )
              (conv2): ConvNormLayer(
                (conv): Conv2d(768, 768, kernel_size=(1, 1), stride=(1, 1), bias=False)
                (norm): BatchNorm2d(768, eps=1e-05, momentum=0.1, affine=True, track_running_stats=True)
                (act): Identity()
              )
              (act): SiLU(inplace=True)
            )
            (1): RepVggBlock(
              (conv1): ConvNormLayer(
                (conv): Conv2d(768, 768, kernel_size=(3, 3), stride=(1, 1), padding=(1, 1), bias=False)
                (norm): BatchNorm2d(768, eps=1e-05, momentum=0.1, affine=True, track_running_stats=True)
                (act): Identity()
              )
              (conv2): ConvNormLayer(
                (conv): Conv2d(768, 768, kernel_size=(1, 1), stride=(1, 1), bias=False)
                (norm): BatchNorm2d(768, eps=1e-05, momentum=0.1, affine=True, track_running_stats=True)
                (act): Identity()
              )
              (act): SiLU(inplace=True)
            )
            (2): RepVggBlock(
              (conv1): ConvNormLayer(
                (conv): Conv2d(768, 768, kernel_size=(3, 3), stride=(1, 1), padding=(1, 1), bias=False)
                (norm): BatchNorm2d(768, eps=1e-05, momentum=0.1, affine=True, track_running_stats=True)
                (act): Identity()
              )
              (conv2): ConvNormLayer(
                (conv): Conv2d(768, 768, kernel_size=(1, 1), stride=(1, 1), bias=False)
                (norm): BatchNorm2d(768, eps=1e-05, momentum=0.1, affine=True, track_running_stats=True)
                (act): Identity()
              )
              (act): SiLU(inplace=True)
            )
          )
          (conv3): Identity()
        )
      )
      (4): SCSA_CCFF_Fusion(
        (scsa): SCSA(
          (local_dwc): Conv1d(384, 384, kernel_size=(3,), stride=(1,), padding=(1,), groups=384)
          (global_dwc_s): Conv1d(384, 384, kernel_size=(5,), stride=(1,), padding=(2,), groups=384)
          (global_dwc_m): Conv1d(384, 384, kernel_size=(7,), stride=(1,), padding=(3,), groups=384)
          (global_dwc_l): Conv1d(384, 384, kernel_size=(9,), stride=(1,), padding=(4,), groups=384)
          (sa_gate): Sigmoid()
          (norm_h): GroupNorm(4, 1536, eps=1e-05, affine=True)
          (norm_w): GroupNorm(4, 1536, eps=1e-05, affine=True)
          (conv_d): Identity()
          (norm): GroupNorm(1, 1536, eps=1e-05, affine=True)
          (q): Conv2d(1536, 1536, kernel_size=(1, 1), stride=(1, 1), groups=1536, bias=False)
          (k): Conv2d(1536, 1536, kernel_size=(1, 1), stride=(1, 1), groups=1536, bias=False)
          (v): Conv2d(1536, 1536, kernel_size=(1, 1), stride=(1, 1), groups=1536, bias=False)
          (attn_drop): Dropout(p=0.0, inplace=False)
          (ca_gate): Sigmoid()
          (down_func): AvgPool2d(kernel_size=(7, 7), stride=7, padding=0)
        )
        (ccff): CCFF(
          (conv1): ConvNormLayer(
            (conv): Conv2d(1536, 1536, kernel_size=(1, 1), stride=(1, 1), bias=False)
            (norm): BatchNorm2d(1536, eps=1e-05, momentum=0.1, affine=True, track_running_stats=True)
            (act): SiLU(inplace=True)
          )
          (conv2): ConvNormLayer(
            (conv): Conv2d(1536, 1536, kernel_size=(1, 1), stride=(1, 1), bias=False)
            (norm): BatchNorm2d(1536, eps=1e-05, momentum=0.1, affine=True, track_running_stats=True)
            (act): SiLU(inplace=True)
          )
          (bottlenecks): Sequential(
            (0): RepVggBlock(
              (conv1): ConvNormLayer(
                (conv): Conv2d(1536, 1536, kernel_size=(3, 3), stride=(1, 1), padding=(1, 1), bias=False)
                (norm): BatchNorm2d(1536, eps=1e-05, momentum=0.1, affine=True, track_running_stats=True)
                (act): Identity()
              )
              (conv2): ConvNormLayer(
                (conv): Conv2d(1536, 1536, kernel_size=(1, 1), stride=(1, 1), bias=False)
                (norm): BatchNorm2d(1536, eps=1e-05, momentum=0.1, affine=True, track_running_stats=True)
                (act): Identity()
              )
              (act): SiLU(inplace=True)
            )
            (1): RepVggBlock(
              (conv1): ConvNormLayer(
                (conv): Conv2d(1536, 1536, kernel_size=(3, 3), stride=(1, 1), padding=(1, 1), bias=False)
                (norm): BatchNorm2d(1536, eps=1e-05, momentum=0.1, affine=True, track_running_stats=True)
                (act): Identity()
              )
              (conv2): ConvNormLayer(
                (conv): Conv2d(1536, 1536, kernel_size=(1, 1), stride=(1, 1), bias=False)
                (norm): BatchNorm2d(1536, eps=1e-05, momentum=0.1, affine=True, track_running_stats=True)
                (act): Identity()
              )
              (act): SiLU(inplace=True)
            )
            (2): RepVggBlock(
              (conv1): ConvNormLayer(
                (conv): Conv2d(1536, 1536, kernel_size=(3, 3), stride=(1, 1), padding=(1, 1), bias=False)
                (norm): BatchNorm2d(1536, eps=1e-05, momentum=0.1, affine=True, track_running_stats=True)
                (act): Identity()
              )
              (conv2): ConvNormLayer(
                (conv): Conv2d(1536, 1536, kernel_size=(1, 1), stride=(1, 1), bias=False)
                (norm): BatchNorm2d(1536, eps=1e-05, momentum=0.1, affine=True, track_running_stats=True)
                (act): Identity()
              )
              (act): SiLU(inplace=True)
            )
          )
          (conv3): Identity()
        )
      )
    )
    (fca_modules): ModuleList(
      (0): FCAttention(
        (avg_pool): AdaptiveAvgPool2d(output_size=1)
        (conv1): Conv1d(1, 1, kernel_size=(3,), stride=(1,), padding=(1,), bias=False)
        (fc): Conv2d(64, 64, kernel_size=(1, 1), stride=(1, 1))
        (sigmoid): Sigmoid()
        (mix): Mix(
          (mix_block): Sigmoid()
        )
      )
      (1): FCAttention(
        (avg_pool): AdaptiveAvgPool2d(output_size=1)
        (conv1): Conv1d(1, 1, kernel_size=(5,), stride=(1,), padding=(2,), bias=False)
        (fc): Conv2d(192, 192, kernel_size=(1, 1), stride=(1, 1))
        (sigmoid): Sigmoid()
        (mix): Mix(
          (mix_block): Sigmoid()
        )
      )
      (2): FCAttention(
        (avg_pool): AdaptiveAvgPool2d(output_size=1)
        (conv1): Conv1d(1, 1, kernel_size=(5,), stride=(1,), padding=(2,), bias=False)
        (fc): Conv2d(384, 384, kernel_size=(1, 1), stride=(1, 1))
        (sigmoid): Sigmoid()
        (mix): Mix(
          (mix_block): Sigmoid()
        )
      )
      (3): FCAttention(
        (avg_pool): AdaptiveAvgPool2d(output_size=1)
        (conv1): Conv1d(1, 1, kernel_size=(5,), stride=(1,), padding=(2,), bias=False)
        (fc): Conv2d(768, 768, kernel_size=(1, 1), stride=(1, 1))
        (sigmoid): Sigmoid()
        (mix): Mix(
          (mix_block): Sigmoid()
        )
      )
      (4): FCAttention(
        (avg_pool): AdaptiveAvgPool2d(output_size=1)
        (conv1): Conv1d(1, 1, kernel_size=(5,), stride=(1,), padding=(2,), bias=False)
        (fc): Conv2d(1536, 1536, kernel_size=(1, 1), stride=(1, 1))
        (sigmoid): Sigmoid()
        (mix): Mix(
          (mix_block): Sigmoid()
        )
      )
    )
  )
)
2025-06-05 14:38:52,210 - depth - INFO - Loaded 23158 images. Totally 0 invalid pairs are filtered
2025-06-05 14:38:54,241 - depth - INFO - Loaded 652 images. Totally 45 invalid pairs are filtered
2025-06-05 14:38:54,243 - depth - INFO - Start running, host: ubuntu@ubun, work_dir: /media/ubuntu/新加卷1/longrang12/work_dirs/saves/long-rangedepth/swinl_22k_w7_kitti
2025-06-05 14:38:54,252 - depth - INFO - Hooks will be executed in the following order:
before_run:
(VERY_HIGH   ) CosineAnnealingLrUpdaterHook       
(NORMAL      ) CheckpointHook                     
(LOW         ) DistEvalHook                       
(VERY_LOW    ) TextLoggerHook                     
(VERY_LOW    ) TensorboardLoggerHook              
 -------------------- 
before_train_epoch:
(VERY_HIGH   ) CosineAnnealingLrUpdaterHook       
(LOW         ) IterTimerHook                      
(LOW         ) DistEvalHook                       
(VERY_LOW    ) TextLoggerHook                     
(VERY_LOW    ) TensorboardLoggerHook              
 -------------------- 
before_train_iter:
(VERY_HIGH   ) CosineAnnealingLrUpdaterHook       
(LOW         ) IterTimerHook                      
(LOW         ) DistEvalHook                       
 -------------------- 
after_train_iter:
(ABOVE_NORMAL) OptimizerHook                      
(NORMAL      ) CheckpointHook                     
(LOW         ) IterTimerHook                      
(LOW         ) DistEvalHook                       
(VERY_LOW    ) TextLoggerHook                     
(VERY_LOW    ) TensorboardLoggerHook              
 -------------------- 
after_train_epoch:
(NORMAL      ) CheckpointHook                     
(LOW         ) DistEvalHook                       
(VERY_LOW    ) TextLoggerHook                     
(VERY_LOW    ) TensorboardLoggerHook              
 -------------------- 
before_val_epoch:
(LOW         ) IterTimerHook                      
(VERY_LOW    ) TextLoggerHook                     
(VERY_LOW    ) TensorboardLoggerHook              
 -------------------- 
before_val_iter:
(LOW         ) IterTimerHook                      
 -------------------- 
after_val_iter:
(LOW         ) IterTimerHook                      
 -------------------- 
after_val_epoch:
(VERY_LOW    ) TextLoggerHook                     
(VERY_LOW    ) TensorboardLoggerHook              
 -------------------- 
after_run:
(VERY_LOW    ) TensorboardLoggerHook              
 -------------------- 
2025-06-05 14:38:54,269 - depth - INFO - workflow: [('train', 1)], max: 38400 iters
2025-06-05 14:40:34,038 - depth - INFO - Iter [50/38400]	lr: 4.824e-07, eta: 9:22:53, time: 0.881, data_time: 0.014, memory: 28474, decode.loss_depth: 2.6444, loss: 2.6444, grad_norm: 43.5252
2025-06-05 14:41:07,950 - depth - INFO - Iter [100/38400]	lr: 8.726e-07, eta: 8:17:33, time: 0.678, data_time: 0.006, memory: 28474, decode.loss_depth: 2.4681, loss: 2.4681, grad_norm: 42.4765
2025-06-05 14:41:41,629 - depth - INFO - Iter [150/38400]	lr: 1.263e-06, eta: 7:54:24, time: 0.674, data_time: 0.007, memory: 28474, decode.loss_depth: 2.2122, loss: 2.2122, grad_norm: 36.7898
2025-06-05 14:42:15,449 - depth - INFO - Iter [200/38400]	lr: 1.653e-06, eta: 7:42:58, time: 0.676, data_time: 0.007, memory: 28474, decode.loss_depth: 1.9252, loss: 1.9252, grad_norm: 26.5948
2025-06-05 14:42:48,960 - depth - INFO - Iter [250/38400]	lr: 2.043e-06, eta: 7:35:08, time: 0.670, data_time: 0.007, memory: 28474, decode.loss_depth: 1.7239, loss: 1.7239, grad_norm: 17.5066
2025-06-05 14:43:22,547 - depth - INFO - Iter [300/38400]	lr: 2.433e-06, eta: 7:29:51, time: 0.672, data_time: 0.006, memory: 28474, decode.loss_depth: 1.5810, loss: 1.5810, grad_norm: 12.5386
2025-06-05 14:43:55,853 - depth - INFO - Iter [350/38400]	lr: 2.823e-06, eta: 7:25:26, time: 0.666, data_time: 0.006, memory: 28474, decode.loss_depth: 1.4455, loss: 1.4455, grad_norm: 9.6259
2025-06-05 14:44:28,956 - depth - INFO - Iter [400/38400]	lr: 3.213e-06, eta: 7:21:40, time: 0.662, data_time: 0.006, memory: 28474, decode.loss_depth: 1.3208, loss: 1.3208, grad_norm: 7.5634
2025-06-05 14:45:02,288 - depth - INFO - Iter [450/38400]	lr: 3.603e-06, eta: 7:18:54, time: 0.666, data_time: 0.007, memory: 28474, decode.loss_depth: 1.2011, loss: 1.2011, grad_norm: 6.8705
2025-06-05 14:45:35,648 - depth - INFO - Iter [500/38400]	lr: 3.993e-06, eta: 7:16:39, time: 0.668, data_time: 0.005, memory: 28474, decode.loss_depth: 1.0818, loss: 1.0818, grad_norm: 5.9807
2025-06-05 14:46:09,253 - depth - INFO - Iter [550/38400]	lr: 4.383e-06, eta: 7:14:58, time: 0.672, data_time: 0.007, memory: 28474, decode.loss_depth: 0.9728, loss: 0.9728, grad_norm: 5.2339
2025-06-05 14:46:42,656 - depth - INFO - Iter [600/38400]	lr: 4.772e-06, eta: 7:13:16, time: 0.668, data_time: 0.007, memory: 28474, decode.loss_depth: 0.8705, loss: 0.8705, grad_norm: 4.8537
2025-06-05 14:47:15,788 - depth - INFO - Iter [650/38400]	lr: 5.162e-06, eta: 7:11:29, time: 0.663, data_time: 0.007, memory: 28474, decode.loss_depth: 0.7722, loss: 0.7722, grad_norm: 4.5921
2025-06-05 14:47:48,926 - depth - INFO - Iter [700/38400]	lr: 5.551e-06, eta: 7:09:52, time: 0.663, data_time: 0.006, memory: 28474, decode.loss_depth: 0.6841, loss: 0.6841, grad_norm: 4.4433
2025-06-05 14:48:22,052 - depth - INFO - Iter [750/38400]	lr: 5.940e-06, eta: 7:08:23, time: 0.662, data_time: 0.005, memory: 28474, decode.loss_depth: 0.6021, loss: 0.6021, grad_norm: 3.8767
2025-06-05 14:48:55,268 - depth - INFO - Iter [800/38400]	lr: 6.329e-06, eta: 7:07:07, time: 0.665, data_time: 0.006, memory: 28474, decode.loss_depth: 0.5254, loss: 0.5254, grad_norm: 3.5497
2025-06-05 14:51:15,802 - depth - INFO - Summary:
2025-06-05 14:51:15,844 - depth - INFO - 
+--------+-------+--------+---------+---------+--------+----------+---------+--------+
|   a1   |   a2  |   a3   | abs_rel |   rmse  | log_10 | rmse_log |  silog  | sq_rel |
+--------+-------+--------+---------+---------+--------+----------+---------+--------+
| 0.0011 | 0.006 | 0.0375 |  0.619  | 12.4802 | 0.4279 |  1.0046  | 19.2509 | 6.2995 |
+--------+-------+--------+---------+---------+--------+----------+---------+--------+
2025-06-05 15:01:54,619 - depth - INFO - Now best checkpoint is saved as best_abs_rel_iter_800.pth.
2025-06-05 15:01:54,631 - depth - INFO - Best abs_rel is 0.6190 at 800 iter.
2025-06-05 15:01:54,636 - depth - INFO - Iter(val) [218]	a1: 0.0011, a2: 0.0060, a3: 0.0375, abs_rel: 0.6189680099487305, rmse: 12.480158805847168, log_10: 0.4279298484325409, rmse_log: 1.004620909690857, silog: 19.2509, sq_rel: 6.299533367156982
2025-06-05 15:02:27,796 - depth - INFO - Iter [850/38400]	lr: 6.718e-06, eta: 16:39:42, time: 16.251, data_time: 15.595, memory: 28474, decode.loss_depth: 0.4428, loss: 0.4428, grad_norm: 3.4323
2025-06-05 15:03:01,092 - depth - INFO - Iter [900/38400]	lr: 7.107e-06, eta: 16:06:01, time: 0.666, data_time: 0.007, memory: 28474, decode.loss_depth: 0.3950, loss: 0.3950, grad_norm: 3.3365
2025-06-05 15:03:34,399 - depth - INFO - Iter [950/38400]	lr: 7.495e-06, eta: 15:35:50, time: 0.666, data_time: 0.008, memory: 28474, decode.loss_depth: 0.3316, loss: 0.3316, grad_norm: 3.2920
2025-06-05 15:04:07,882 - depth - INFO - Exp name: swinl_22k_w7_kitti.py
2025-06-05 15:04:07,889 - depth - INFO - Iter [1000/38400]	lr: 7.884e-06, eta: 15:08:44, time: 0.670, data_time: 0.007, memory: 28474, decode.loss_depth: 0.2864, loss: 0.2864, grad_norm: 2.9504
2025-06-05 15:04:41,613 - depth - INFO - Iter [1050/38400]	lr: 8.272e-06, eta: 14:44:18, time: 0.675, data_time: 0.009, memory: 28474, decode.loss_depth: 0.2507, loss: 0.2507, grad_norm: 3.1095
2025-06-05 15:05:15,481 - depth - INFO - Iter [1100/38400]	lr: 8.660e-06, eta: 14:22:07, time: 0.677, data_time: 0.007, memory: 28474, decode.loss_depth: 0.2129, loss: 0.2129, grad_norm: 2.6153
2025-06-05 15:05:49,152 - depth - INFO - Iter [1150/38400]	lr: 9.048e-06, eta: 14:01:42, time: 0.673, data_time: 0.008, memory: 28474, decode.loss_depth: 0.2053, loss: 0.2053, grad_norm: 2.3436
2025-06-05 15:06:22,555 - depth - INFO - Iter [1200/38400]	lr: 9.435e-06, eta: 13:42:48, time: 0.668, data_time: 0.007, memory: 28474, decode.loss_depth: 0.1893, loss: 0.1893, grad_norm: 2.0069
2025-06-05 15:06:56,127 - depth - INFO - Iter [1250/38400]	lr: 9.822e-06, eta: 13:25:27, time: 0.671, data_time: 0.007, memory: 28474, decode.loss_depth: 0.1814, loss: 0.1814, grad_norm: 2.4284
2025-06-05 15:07:29,763 - depth - INFO - Iter [1300/38400]	lr: 1.021e-05, eta: 13:09:26, time: 0.673, data_time: 0.008, memory: 28474, decode.loss_depth: 0.1788, loss: 0.1788, grad_norm: 2.1718
2025-06-05 15:08:03,212 - depth - INFO - Iter [1350/38400]	lr: 1.060e-05, eta: 12:54:28, time: 0.669, data_time: 0.008, memory: 28474, decode.loss_depth: 0.1744, loss: 0.1744, grad_norm: 1.7313
2025-06-05 15:08:36,960 - depth - INFO - Iter [1400/38400]	lr: 1.098e-05, eta: 12:40:40, time: 0.675, data_time: 0.007, memory: 28474, decode.loss_depth: 0.1668, loss: 0.1668, grad_norm: 1.8945
2025-06-05 15:09:10,443 - depth - INFO - Iter [1450/38400]	lr: 1.137e-05, eta: 12:27:40, time: 0.670, data_time: 0.008, memory: 28474, decode.loss_depth: 0.1689, loss: 0.1689, grad_norm: 1.5409
2025-06-05 15:09:44,020 - depth - INFO - Iter [1500/38400]	lr: 1.175e-05, eta: 12:15:32, time: 0.672, data_time: 0.007, memory: 28474, decode.loss_depth: 0.1670, loss: 0.1670, grad_norm: 1.7054
2025-06-05 15:10:17,556 - depth - INFO - Iter [1550/38400]	lr: 1.214e-05, eta: 12:04:08, time: 0.671, data_time: 0.008, memory: 28474, decode.loss_depth: 0.1569, loss: 0.1569, grad_norm: 1.6840
2025-06-05 15:10:51,000 - depth - INFO - Saving checkpoint at 1600 iterations
2025-06-05 15:21:37,372 - depth - INFO - Iter [1600/38400]	lr: 1.253e-05, eta: 16:01:08, time: 13.596, data_time: 0.007, memory: 28474, decode.loss_depth: 0.1597, loss: 0.1597, grad_norm: 1.5663
2025-06-05 15:22:28,706 - depth - INFO - Summary:
2025-06-05 15:22:28,718 - depth - INFO - 
+--------+--------+--------+---------+--------+--------+----------+---------+--------+
|   a1   |   a2   |   a3   | abs_rel |  rmse  | log_10 | rmse_log |  silog  | sq_rel |
+--------+--------+--------+---------+--------+--------+----------+---------+--------+
| 0.8987 | 0.9835 | 0.9969 |  0.1022 | 3.3002 | 0.0432 |  0.1401  | 13.0524 | 0.3853 |
+--------+--------+--------+---------+--------+--------+----------+---------+--------+
2025-06-05 15:35:48,548 - depth - INFO - Now best checkpoint is saved as best_abs_rel_iter_1600.pth.
2025-06-05 15:35:48,559 - depth - INFO - Best abs_rel is 0.1022 at 1600 iter.
2025-06-05 15:35:48,560 - depth - INFO - Iter(val) [218]	a1: 0.8987, a2: 0.9835, a3: 0.9969, abs_rel: 0.10223888605833054, rmse: 3.3002068996429443, log_10: 0.04319092258810997, rmse_log: 0.1401146501302719, silog: 13.0524, sq_rel: 0.3853008449077606
2025-06-05 15:36:22,344 - depth - INFO - Iter [1650/38400]	lr: 1.291e-05, eta: 20:59:16, time: 17.700, data_time: 17.030, memory: 28474, decode.loss_depth: 0.1572, loss: 0.1572, grad_norm: 1.5997
2025-06-05 15:36:56,581 - depth - INFO - Iter [1700/38400]	lr: 1.330e-05, eta: 20:32:53, time: 0.685, data_time: 0.008, memory: 28474, decode.loss_depth: 0.1497, loss: 0.1497, grad_norm: 1.7176
2025-06-05 15:37:30,881 - depth - INFO - Iter [1750/38400]	lr: 1.368e-05, eta: 20:08:00, time: 0.686, data_time: 0.007, memory: 28474, decode.loss_depth: 0.1519, loss: 0.1519, grad_norm: 1.6989
2025-06-05 15:38:04,940 - depth - INFO - Iter [1800/38400]	lr: 1.406e-05, eta: 19:44:23, time: 0.681, data_time: 0.007, memory: 28474, decode.loss_depth: 0.1452, loss: 0.1452, grad_norm: 1.4526
2025-06-05 15:38:38,810 - depth - INFO - Iter [1850/38400]	lr: 1.445e-05, eta: 19:21:57, time: 0.677, data_time: 0.008, memory: 28474, decode.loss_depth: 0.1485, loss: 0.1485, grad_norm: 1.4115
2025-06-05 15:39:13,089 - depth - INFO - Iter [1900/38400]	lr: 1.483e-05, eta: 19:00:48, time: 0.686, data_time: 0.007, memory: 28474, decode.loss_depth: 0.1430, loss: 0.1430, grad_norm: 1.5727
2025-06-05 15:39:47,634 - depth - INFO - Iter [1950/38400]	lr: 1.521e-05, eta: 18:40:47, time: 0.691, data_time: 0.008, memory: 28474, decode.loss_depth: 0.1398, loss: 0.1398, grad_norm: 1.5199
2025-06-05 15:40:21,862 - depth - INFO - Exp name: swinl_22k_w7_kitti.py
2025-06-05 15:40:21,864 - depth - INFO - Iter [2000/38400]	lr: 1.560e-05, eta: 18:21:39, time: 0.685, data_time: 0.007, memory: 28474, decode.loss_depth: 0.1446, loss: 0.1446, grad_norm: 1.7375
2025-06-05 15:40:56,068 - depth - INFO - Iter [2050/38400]	lr: 1.598e-05, eta: 18:03:25, time: 0.684, data_time: 0.007, memory: 28474, decode.loss_depth: 0.1376, loss: 0.1376, grad_norm: 1.4315
2025-06-05 15:41:30,536 - depth - INFO - Iter [2100/38400]	lr: 1.636e-05, eta: 17:46:05, time: 0.689, data_time: 0.008, memory: 28474, decode.loss_depth: 0.1397, loss: 0.1397, grad_norm: 1.4015
2025-06-05 15:42:05,074 - depth - INFO - Iter [2150/38400]	lr: 1.674e-05, eta: 17:29:34, time: 0.691, data_time: 0.008, memory: 28474, decode.loss_depth: 0.1405, loss: 0.1405, grad_norm: 1.4400
2025-06-05 15:42:39,615 - depth - INFO - Iter [2200/38400]	lr: 1.712e-05, eta: 17:13:46, time: 0.691, data_time: 0.009, memory: 28474, decode.loss_depth: 0.1337, loss: 0.1337, grad_norm: 1.3497
2025-06-05 15:43:14,118 - depth - INFO - Iter [2250/38400]	lr: 1.750e-05, eta: 16:58:38, time: 0.690, data_time: 0.009, memory: 28474, decode.loss_depth: 0.1347, loss: 0.1347, grad_norm: 1.6387
2025-06-05 15:43:48,215 - depth - INFO - Iter [2300/38400]	lr: 1.788e-05, eta: 16:44:02, time: 0.682, data_time: 0.007, memory: 28474, decode.loss_depth: 0.1303, loss: 0.1303, grad_norm: 1.4352
2025-06-05 15:44:22,081 - depth - INFO - Iter [2350/38400]	lr: 1.826e-05, eta: 16:29:58, time: 0.677, data_time: 0.008, memory: 28474, decode.loss_depth: 0.1296, loss: 0.1296, grad_norm: 1.8087
2025-06-05 15:44:55,872 - depth - INFO - Iter [2400/38400]	lr: 1.864e-05, eta: 16:16:27, time: 0.676, data_time: 0.007, memory: 28474, decode.loss_depth: 0.1333, loss: 0.1333, grad_norm: 1.6249
2025-06-05 15:45:46,248 - depth - INFO - Summary:
2025-06-05 15:45:46,251 - depth - INFO - 
+--------+--------+-------+---------+--------+--------+----------+---------+--------+
|   a1   |   a2   |   a3  | abs_rel |  rmse  | log_10 | rmse_log |  silog  | sq_rel |
+--------+--------+-------+---------+--------+--------+----------+---------+--------+
| 0.9263 | 0.9891 | 0.998 |  0.0816 | 2.9723 | 0.0361 |  0.1205  | 11.1053 | 0.2986 |
+--------+--------+-------+---------+--------+--------+----------+---------+--------+
2025-06-05 15:55:37,614 - depth - INFO - Now best checkpoint is saved as best_abs_rel_iter_2400.pth.
2025-06-05 15:55:37,614 - depth - INFO - Best abs_rel is 0.0816 at 2400 iter.
2025-06-05 15:55:37,615 - depth - INFO - Iter(val) [218]	a1: 0.9263, a2: 0.9891, a3: 0.9980, abs_rel: 0.08155331015586853, rmse: 2.972301483154297, log_10: 0.03609723597764969, rmse_log: 0.12047221511602402, silog: 11.1053, sq_rel: 0.2986493706703186
2025-06-05 15:56:11,029 - depth - INFO - Iter [2450/38400]	lr: 1.902e-05, eta: 18:40:18, time: 13.503, data_time: 12.841, memory: 28474, decode.loss_depth: 0.1264, loss: 0.1264, grad_norm: 1.2710
2025-06-05 15:56:44,596 - depth - INFO - Iter [2500/38400]	lr: 1.940e-05, eta: 18:24:25, time: 0.671, data_time: 0.008, memory: 28474, decode.loss_depth: 0.1273, loss: 0.1273, grad_norm: 1.5928
2025-06-05 15:57:18,213 - depth - INFO - Iter [2550/38400]	lr: 1.978e-05, eta: 18:09:07, time: 0.672, data_time: 0.007, memory: 28474, decode.loss_depth: 0.1288, loss: 0.1288, grad_norm: 1.5408
2025-06-05 15:57:52,177 - depth - INFO - Iter [2600/38400]	lr: 2.015e-05, eta: 17:54:29, time: 0.679, data_time: 0.007, memory: 28474, decode.loss_depth: 0.1279, loss: 0.1279, grad_norm: 1.4153
2025-06-05 15:58:25,930 - depth - INFO - Iter [2650/38400]	lr: 2.053e-05, eta: 17:40:20, time: 0.675, data_time: 0.008, memory: 28474, decode.loss_depth: 0.1252, loss: 0.1252, grad_norm: 1.7096
2025-06-05 15:58:59,477 - depth - INFO - Iter [2700/38400]	lr: 2.091e-05, eta: 17:26:38, time: 0.671, data_time: 0.007, memory: 28474, decode.loss_depth: 0.1302, loss: 0.1302, grad_norm: 1.3817
2025-06-05 15:59:33,816 - depth - INFO - Iter [2750/38400]	lr: 2.128e-05, eta: 17:13:35, time: 0.687, data_time: 0.008, memory: 28474, decode.loss_depth: 0.1221, loss: 0.1221, grad_norm: 1.7589
2025-06-05 16:00:08,043 - depth - INFO - Iter [2800/38400]	lr: 2.166e-05, eta: 17:00:57, time: 0.685, data_time: 0.008, memory: 28474, decode.loss_depth: 0.1250, loss: 0.1250, grad_norm: 1.5310
2025-06-05 16:00:41,908 - depth - INFO - Iter [2850/38400]	lr: 2.203e-05, eta: 16:48:40, time: 0.677, data_time: 0.009, memory: 28474, decode.loss_depth: 0.1227, loss: 0.1227, grad_norm: 2.0865
2025-06-05 16:01:16,043 - depth - INFO - Iter [2900/38400]	lr: 2.241e-05, eta: 16:36:51, time: 0.683, data_time: 0.008, memory: 28474, decode.loss_depth: 0.1235, loss: 0.1235, grad_norm: 1.5414
2025-06-05 16:01:50,103 - depth - INFO - Iter [2950/38400]	lr: 2.278e-05, eta: 16:25:24, time: 0.681, data_time: 0.007, memory: 28474, decode.loss_depth: 0.1220, loss: 0.1220, grad_norm: 1.3652
2025-06-05 16:02:24,357 - depth - INFO - Exp name: swinl_22k_w7_kitti.py
2025-06-05 16:02:24,371 - depth - INFO - Iter [3000/38400]	lr: 2.315e-05, eta: 16:14:20, time: 0.685, data_time: 0.007, memory: 28474, decode.loss_depth: 0.1176, loss: 0.1176, grad_norm: 1.1838
2025-06-05 16:02:58,930 - depth - INFO - Iter [3050/38400]	lr: 2.353e-05, eta: 16:03:41, time: 0.691, data_time: 0.009, memory: 28474, decode.loss_depth: 0.1201, loss: 0.1201, grad_norm: 1.3959
2025-06-05 16:03:32,896 - depth - INFO - Iter [3100/38400]	lr: 2.390e-05, eta: 15:53:15, time: 0.679, data_time: 0.008, memory: 28474, decode.loss_depth: 0.1155, loss: 0.1155, grad_norm: 1.1312
2025-06-05 16:04:06,965 - depth - INFO - Iter [3150/38400]	lr: 2.427e-05, eta: 15:43:09, time: 0.681, data_time: 0.007, memory: 28474, decode.loss_depth: 0.1200, loss: 0.1200, grad_norm: 1.1589
2025-06-05 16:04:41,193 - depth - INFO - Saving checkpoint at 3200 iterations
2025-06-05 16:14:36,782 - depth - INFO - Iter [3200/38400]	lr: 2.464e-05, eta: 17:22:34, time: 12.596, data_time: 0.009, memory: 28474, decode.loss_depth: 0.1165, loss: 0.1165, grad_norm: 1.3522
2025-06-05 16:15:18,434 - depth - INFO - Summary:
2025-06-05 16:15:18,446 - depth - INFO - 
+-------+--------+--------+---------+--------+--------+----------+---------+--------+
|   a1  |   a2   |   a3   | abs_rel |  rmse  | log_10 | rmse_log |  silog  | sq_rel |
+-------+--------+--------+---------+--------+--------+----------+---------+--------+
| 0.937 | 0.9918 | 0.9987 |  0.0807 | 2.6728 | 0.034  |  0.1132  | 10.2928 | 0.2686 |
+-------+--------+--------+---------+--------+--------+----------+---------+--------+
2025-06-05 16:15:56,766 - depth - INFO - Now best checkpoint is saved as best_abs_rel_iter_3200.pth.
2025-06-05 16:15:56,766 - depth - INFO - Best abs_rel is 0.0807 at 3200 iter.
2025-06-05 16:15:56,767 - depth - INFO - Iter(val) [218]	a1: 0.9370, a2: 0.9918, a3: 0.9987, abs_rel: 0.08067679405212402, rmse: 2.67276668548584, log_10: 0.03404407948255539, rmse_log: 0.11322113871574402, silog: 10.2928, sq_rel: 0.2685583829879761
2025-06-05 16:16:31,496 - depth - INFO - Iter [3250/38400]	lr: 2.501e-05, eta: 17:25:44, time: 2.294, data_time: 1.606, memory: 28474, decode.loss_depth: 0.1176, loss: 0.1176, grad_norm: 1.1903
2025-06-05 16:17:07,418 - depth - INFO - Iter [3300/38400]	lr: 2.538e-05, eta: 17:14:48, time: 0.719, data_time: 0.010, memory: 28474, decode.loss_depth: 0.1162, loss: 0.1162, grad_norm: 1.2247
2025-06-05 16:17:40,851 - depth - INFO - Iter [3350/38400]	lr: 2.575e-05, eta: 17:03:44, time: 0.669, data_time: 0.007, memory: 28474, decode.loss_depth: 0.1159, loss: 0.1159, grad_norm: 1.1266
2025-06-05 16:18:14,243 - depth - INFO - Iter [3400/38400]	lr: 2.612e-05, eta: 16:52:58, time: 0.668, data_time: 0.007, memory: 28474, decode.loss_depth: 0.1160, loss: 0.1160, grad_norm: 1.0884
2025-06-05 16:18:47,903 - depth - INFO - Iter [3450/38400]	lr: 2.648e-05, eta: 16:42:33, time: 0.673, data_time: 0.006, memory: 28474, decode.loss_depth: 0.1155, loss: 0.1155, grad_norm: 1.4502
2025-06-05 16:19:21,705 - depth - INFO - Iter [3500/38400]	lr: 2.685e-05, eta: 16:32:25, time: 0.676, data_time: 0.007, memory: 28474, decode.loss_depth: 0.1136, loss: 0.1136, grad_norm: 1.3234
2025-06-05 16:19:55,633 - depth - INFO - Iter [3550/38400]	lr: 2.722e-05, eta: 16:22:36, time: 0.679, data_time: 0.007, memory: 28474, decode.loss_depth: 0.1104, loss: 0.1104, grad_norm: 1.3560
2025-06-05 16:20:29,268 - depth - INFO - Iter [3600/38400]	lr: 2.758e-05, eta: 16:12:59, time: 0.673, data_time: 0.006, memory: 28474, decode.loss_depth: 0.1143, loss: 0.1143, grad_norm: 1.6888
2025-06-05 16:21:03,313 - depth - INFO - Iter [3650/38400]	lr: 2.795e-05, eta: 16:03:40, time: 0.681, data_time: 0.007, memory: 28474, decode.loss_depth: 0.1147, loss: 0.1147, grad_norm: 1.2659
2025-06-05 16:21:36,757 - depth - INFO - Iter [3700/38400]	lr: 2.831e-05, eta: 15:54:30, time: 0.669, data_time: 0.007, memory: 28474, decode.loss_depth: 0.1096, loss: 0.1096, grad_norm: 1.2033
2025-06-05 16:22:10,480 - depth - INFO - Iter [3750/38400]	lr: 2.867e-05, eta: 15:45:37, time: 0.675, data_time: 0.006, memory: 28474, decode.loss_depth: 0.1081, loss: 0.1081, grad_norm: 1.0816
2025-06-05 16:22:43,950 - depth - INFO - Iter [3800/38400]	lr: 2.904e-05, eta: 15:36:54, time: 0.669, data_time: 0.006, memory: 28474, decode.loss_depth: 0.1134, loss: 0.1134, grad_norm: 1.0473
2025-06-05 16:23:17,444 - depth - INFO - Iter [3850/38400]	lr: 2.940e-05, eta: 15:28:25, time: 0.670, data_time: 0.006, memory: 28474, decode.loss_depth: 0.1133, loss: 0.1133, grad_norm: 1.2085
2025-06-05 16:23:51,204 - depth - INFO - Iter [3900/38400]	lr: 2.976e-05, eta: 15:20:10, time: 0.675, data_time: 0.010, memory: 28474, decode.loss_depth: 0.1121, loss: 0.1121, grad_norm: 1.2037
2025-06-05 16:24:24,981 - depth - INFO - Iter [3950/38400]	lr: 3.012e-05, eta: 15:12:06, time: 0.675, data_time: 0.007, memory: 28474, decode.loss_depth: 0.1082, loss: 0.1082, grad_norm: 1.1789
2025-06-05 16:24:58,636 - depth - INFO - Exp name: swinl_22k_w7_kitti.py
2025-06-05 16:24:58,636 - depth - INFO - Iter [4000/38400]	lr: 3.048e-05, eta: 15:04:13, time: 0.673, data_time: 0.006, memory: 28474, decode.loss_depth: 0.1092, loss: 0.1092, grad_norm: 1.2948
2025-06-05 16:25:39,968 - depth - INFO - Summary:
2025-06-05 16:25:39,971 - depth - INFO - 
+--------+--------+--------+---------+--------+--------+----------+--------+--------+
|   a1   |   a2   |   a3   | abs_rel |  rmse  | log_10 | rmse_log | silog  | sq_rel |
+--------+--------+--------+---------+--------+--------+----------+--------+--------+
| 0.9371 | 0.9921 | 0.9988 |  0.0789 | 2.7151 | 0.0333 |  0.1117  | 10.163 | 0.2868 |
+--------+--------+--------+---------+--------+--------+----------+--------+--------+
2025-06-05 16:26:18,231 - depth - INFO - Now best checkpoint is saved as best_abs_rel_iter_4000.pth.
2025-06-05 16:26:18,232 - depth - INFO - Best abs_rel is 0.0789 at 4000 iter.
2025-06-05 16:26:18,233 - depth - INFO - Exp name: swinl_22k_w7_kitti.py
2025-06-05 16:26:18,233 - depth - INFO - Iter(val) [218]	a1: 0.9371, a2: 0.9921, a3: 0.9988, abs_rel: 0.07894114404916763, rmse: 2.715149402618408, log_10: 0.03333698958158493, rmse_log: 0.11167296767234802, silog: 10.1630, sq_rel: 0.2868306040763855
2025-06-05 16:26:53,776 - depth - INFO - Iter [4050/38400]	lr: 3.084e-05, eta: 15:08:02, time: 2.303, data_time: 1.614, memory: 28474, decode.loss_depth: 0.1071, loss: 0.1071, grad_norm: 1.0880
2025-06-05 16:27:29,450 - depth - INFO - Iter [4100/38400]	lr: 3.120e-05, eta: 15:00:38, time: 0.714, data_time: 0.038, memory: 28474, decode.loss_depth: 0.1063, loss: 0.1063, grad_norm: 1.0310
2025-06-05 16:28:03,563 - depth - INFO - Iter [4150/38400]	lr: 3.155e-05, eta: 14:53:10, time: 0.682, data_time: 0.018, memory: 28474, decode.loss_depth: 0.1047, loss: 0.1047, grad_norm: 1.3396
2025-06-05 16:28:37,068 - depth - INFO - Iter [4200/38400]	lr: 3.191e-05, eta: 14:45:48, time: 0.670, data_time: 0.007, memory: 28474, decode.loss_depth: 0.1045, loss: 0.1045, grad_norm: 1.3577
2025-06-05 16:29:10,512 - depth - INFO - Iter [4250/38400]	lr: 3.227e-05, eta: 14:38:35, time: 0.669, data_time: 0.006, memory: 28474, decode.loss_depth: 0.1067, loss: 0.1067, grad_norm: 1.1998
2025-06-05 16:29:43,851 - depth - INFO - Iter [4300/38400]	lr: 3.262e-05, eta: 14:31:30, time: 0.667, data_time: 0.006, memory: 28474, decode.loss_depth: 0.1033, loss: 0.1033, grad_norm: 1.1960
2025-06-05 16:30:17,596 - depth - INFO - Iter [4350/38400]	lr: 3.298e-05, eta: 14:24:37, time: 0.675, data_time: 0.007, memory: 28474, decode.loss_depth: 0.1076, loss: 0.1076, grad_norm: 1.0885
2025-06-05 16:30:51,576 - depth - INFO - Iter [4400/38400]	lr: 3.333e-05, eta: 14:17:55, time: 0.680, data_time: 0.007, memory: 28474, decode.loss_depth: 0.1061, loss: 0.1061, grad_norm: 1.1005
2025-06-05 16:31:24,901 - depth - INFO - Iter [4450/38400]	lr: 3.368e-05, eta: 14:11:16, time: 0.666, data_time: 0.007, memory: 28474, decode.loss_depth: 0.1079, loss: 0.1079, grad_norm: 1.2379
2025-06-05 16:31:58,376 - depth - INFO - Iter [4500/38400]	lr: 3.403e-05, eta: 14:04:46, time: 0.669, data_time: 0.007, memory: 28474, decode.loss_depth: 0.1001, loss: 0.1001, grad_norm: 1.0560
2025-06-05 16:32:32,115 - depth - INFO - Iter [4550/38400]	lr: 3.438e-05, eta: 13:58:26, time: 0.675, data_time: 0.007, memory: 28474, decode.loss_depth: 0.1035, loss: 0.1035, grad_norm: 0.9572
2025-06-05 16:33:05,705 - depth - INFO - Iter [4600/38400]	lr: 3.473e-05, eta: 13:52:13, time: 0.672, data_time: 0.006, memory: 28474, decode.loss_depth: 0.1008, loss: 0.1008, grad_norm: 1.1078
2025-06-05 16:33:39,353 - depth - INFO - Iter [4650/38400]	lr: 3.508e-05, eta: 13:46:07, time: 0.673, data_time: 0.007, memory: 28474, decode.loss_depth: 0.0995, loss: 0.0995, grad_norm: 0.9041
2025-06-05 16:34:12,677 - depth - INFO - Iter [4700/38400]	lr: 3.543e-05, eta: 13:40:06, time: 0.667, data_time: 0.007, memory: 28474, decode.loss_depth: 0.0986, loss: 0.0986, grad_norm: 0.9137
2025-06-05 16:34:45,933 - depth - INFO - Iter [4750/38400]	lr: 3.578e-05, eta: 13:34:11, time: 0.665, data_time: 0.006, memory: 28474, decode.loss_depth: 0.1040, loss: 0.1040, grad_norm: 0.9922
2025-06-05 16:35:19,581 - depth - INFO - Saving checkpoint at 4800 iterations
2025-06-05 16:35:59,242 - depth - INFO - Iter [4800/38400]	lr: 3.613e-05, eta: 13:33:04, time: 1.466, data_time: 0.007, memory: 28474, decode.loss_depth: 0.1009, loss: 0.1009, grad_norm: 1.1065
2025-06-05 16:36:56,824 - depth - INFO - Summary:
2025-06-05 16:36:56,825 - depth - INFO - 
+--------+--------+--------+---------+--------+--------+----------+---------+--------+
|   a1   |   a2   |   a3   | abs_rel |  rmse  | log_10 | rmse_log |  silog  | sq_rel |
+--------+--------+--------+---------+--------+--------+----------+---------+--------+
| 0.9401 | 0.9919 | 0.9987 |  0.0786 | 2.9667 | 0.0342 |  0.1129  | 10.6543 | 0.276  |
+--------+--------+--------+---------+--------+--------+----------+---------+--------+
2025-06-05 16:37:34,815 - depth - INFO - Now best checkpoint is saved as best_abs_rel_iter_4800.pth.
2025-06-05 16:37:34,816 - depth - INFO - Best abs_rel is 0.0786 at 4800 iter.
2025-06-05 16:37:34,817 - depth - INFO - Iter(val) [218]	a1: 0.9401, a2: 0.9919, a3: 0.9987, abs_rel: 0.07859676331281662, rmse: 2.966681957244873, log_10: 0.03420247510075569, rmse_log: 0.1129385381937027, silog: 10.6543, sq_rel: 0.2759959101676941
2025-06-05 16:38:12,191 - depth - INFO - Iter [4850/38400]	lr: 3.647e-05, eta: 13:38:49, time: 2.659, data_time: 1.918, memory: 28474, decode.loss_depth: 0.1005, loss: 0.1005, grad_norm: 0.9181
2025-06-05 16:38:48,982 - depth - INFO - Iter [4900/38400]	lr: 3.682e-05, eta: 13:33:26, time: 0.736, data_time: 0.041, memory: 28474, decode.loss_depth: 0.1040, loss: 0.1040, grad_norm: 1.1411
2025-06-05 16:39:23,261 - depth - INFO - Iter [4950/38400]	lr: 3.716e-05, eta: 13:27:53, time: 0.686, data_time: 0.011, memory: 28474, decode.loss_depth: 0.1041, loss: 0.1041, grad_norm: 1.0449
2025-06-05 16:39:56,757 - depth - INFO - Exp name: swinl_22k_w7_kitti.py
2025-06-05 16:39:56,758 - depth - INFO - Iter [5000/38400]	lr: 3.750e-05, eta: 13:22:20, time: 0.670, data_time: 0.006, memory: 28474, decode.loss_depth: 0.1039, loss: 0.1039, grad_norm: 1.0992
2025-06-05 16:40:30,280 - depth - INFO - Iter [5050/38400]	lr: 3.784e-05, eta: 13:16:54, time: 0.670, data_time: 0.007, memory: 28474, decode.loss_depth: 0.0997, loss: 0.0997, grad_norm: 0.9457
2025-06-05 16:41:03,948 - depth - INFO - Iter [5100/38400]	lr: 3.819e-05, eta: 13:11:34, time: 0.673, data_time: 0.007, memory: 28474, decode.loss_depth: 0.1068, loss: 0.1068, grad_norm: 1.1025
2025-06-05 16:41:37,439 - depth - INFO - Iter [5150/38400]	lr: 3.853e-05, eta: 13:06:18, time: 0.670, data_time: 0.007, memory: 28474, decode.loss_depth: 0.0986, loss: 0.0986, grad_norm: 1.0879
2025-06-05 16:42:10,970 - depth - INFO - Iter [5200/38400]	lr: 3.886e-05, eta: 13:01:08, time: 0.671, data_time: 0.007, memory: 28474, decode.loss_depth: 0.1003, loss: 0.1003, grad_norm: 1.1081
2025-06-05 16:42:44,465 - depth - INFO - Iter [5250/38400]	lr: 3.920e-05, eta: 12:56:03, time: 0.670, data_time: 0.006, memory: 28474, decode.loss_depth: 0.1003, loss: 0.1003, grad_norm: 0.9065
2025-06-05 16:43:18,156 - depth - INFO - Iter [5300/38400]	lr: 3.954e-05, eta: 12:51:05, time: 0.674, data_time: 0.006, memory: 28474, decode.loss_depth: 0.0992, loss: 0.0992, grad_norm: 0.8855
2025-06-05 16:43:51,789 - depth - INFO - Iter [5350/38400]	lr: 3.988e-05, eta: 12:46:11, time: 0.673, data_time: 0.007, memory: 28474, decode.loss_depth: 0.0991, loss: 0.0991, grad_norm: 0.8547
2025-06-05 16:44:25,635 - depth - INFO - Iter [5400/38400]	lr: 4.021e-05, eta: 12:41:23, time: 0.677, data_time: 0.007, memory: 28474, decode.loss_depth: 0.1001, loss: 0.1001, grad_norm: 1.0683
2025-06-05 16:44:59,456 - depth - INFO - Iter [5450/38400]	lr: 4.054e-05, eta: 12:36:40, time: 0.676, data_time: 0.007, memory: 28474, decode.loss_depth: 0.1011, loss: 0.1011, grad_norm: 1.0457
2025-06-05 16:45:33,263 - depth - INFO - Iter [5500/38400]	lr: 4.088e-05, eta: 12:32:01, time: 0.676, data_time: 0.007, memory: 28474, decode.loss_depth: 0.0955, loss: 0.0955, grad_norm: 0.8191
2025-06-05 16:46:07,009 - depth - INFO - Iter [5550/38400]	lr: 4.121e-05, eta: 12:27:27, time: 0.675, data_time: 0.007, memory: 28474, decode.loss_depth: 0.0952, loss: 0.0952, grad_norm: 0.8647
2025-06-05 16:46:40,551 - depth - INFO - Iter [5600/38400]	lr: 4.154e-05, eta: 12:22:55, time: 0.671, data_time: 0.007, memory: 28474, decode.loss_depth: 0.0986, loss: 0.0986, grad_norm: 0.9299
2025-06-05 16:47:21,676 - depth - INFO - Summary:
2025-06-05 16:47:21,679 - depth - INFO - 
+--------+--------+--------+---------+--------+--------+----------+--------+--------+
|   a1   |   a2   |   a3   | abs_rel |  rmse  | log_10 | rmse_log | silog  | sq_rel |
+--------+--------+--------+---------+--------+--------+----------+--------+--------+
| 0.9541 | 0.9947 | 0.9989 |  0.0683 | 2.4792 | 0.0294 |  0.1001  | 9.3034 | 0.2263 |
+--------+--------+--------+---------+--------+--------+----------+--------+--------+
2025-06-05 16:48:00,416 - depth - INFO - Now best checkpoint is saved as best_abs_rel_iter_5600.pth.
2025-06-05 16:48:00,417 - depth - INFO - Best abs_rel is 0.0683 at 5600 iter.
2025-06-05 16:48:00,417 - depth - INFO - Iter(val) [218]	a1: 0.9541, a2: 0.9947, a3: 0.9989, abs_rel: 0.06829710304737091, rmse: 2.479192018508911, log_10: 0.02938901074230671, rmse_log: 0.1000557541847229, silog: 9.3034, sq_rel: 0.2262747883796692
2025-06-05 16:48:36,192 - depth - INFO - Iter [5650/38400]	lr: 4.187e-05, eta: 12:26:24, time: 2.313, data_time: 1.646, memory: 28474, decode.loss_depth: 0.0978, loss: 0.0978, grad_norm: 0.8750
2025-06-05 16:49:11,374 - depth - INFO - Iter [5700/38400]	lr: 4.220e-05, eta: 12:22:05, time: 0.704, data_time: 0.028, memory: 28474, decode.loss_depth: 0.0961, loss: 0.0961, grad_norm: 1.0341
2025-06-05 16:49:45,277 - depth - INFO - Iter [5750/38400]	lr: 4.253e-05, eta: 12:17:43, time: 0.678, data_time: 0.012, memory: 28474, decode.loss_depth: 0.1004, loss: 0.1004, grad_norm: 0.9019
2025-06-05 16:50:18,921 - depth - INFO - Iter [5800/38400]	lr: 4.285e-05, eta: 12:13:23, time: 0.673, data_time: 0.007, memory: 28474, decode.loss_depth: 0.0979, loss: 0.0979, grad_norm: 0.9482
2025-06-05 16:50:52,311 - depth - INFO - Iter [5850/38400]	lr: 4.318e-05, eta: 12:09:06, time: 0.668, data_time: 0.007, memory: 28474, decode.loss_depth: 0.0931, loss: 0.0931, grad_norm: 0.8881
2025-06-05 16:51:26,256 - depth - INFO - Iter [5900/38400]	lr: 4.350e-05, eta: 12:04:55, time: 0.679, data_time: 0.008, memory: 28474, decode.loss_depth: 0.1031, loss: 0.1031, grad_norm: 0.9807
2025-06-05 16:52:00,150 - depth - INFO - Iter [5950/38400]	lr: 4.383e-05, eta: 12:00:48, time: 0.678, data_time: 0.007, memory: 28474, decode.loss_depth: 0.0998, loss: 0.0998, grad_norm: 0.9183
2025-06-05 16:52:33,648 - depth - INFO - Exp name: swinl_22k_w7_kitti.py
2025-06-05 16:52:33,649 - depth - INFO - Iter [6000/38400]	lr: 4.415e-05, eta: 11:56:43, time: 0.670, data_time: 0.007, memory: 28474, decode.loss_depth: 0.0963, loss: 0.0963, grad_norm: 0.8801
2025-06-05 16:53:07,175 - depth - INFO - Iter [6050/38400]	lr: 4.447e-05, eta: 11:52:41, time: 0.671, data_time: 0.006, memory: 28474, decode.loss_depth: 0.0944, loss: 0.0944, grad_norm: 0.8224
2025-06-05 16:53:40,695 - depth - INFO - Iter [6100/38400]	lr: 4.479e-05, eta: 11:48:42, time: 0.670, data_time: 0.007, memory: 28474, decode.loss_depth: 0.0964, loss: 0.0964, grad_norm: 0.9636
2025-06-05 16:54:14,654 - depth - INFO - Iter [6150/38400]	lr: 4.511e-05, eta: 11:44:49, time: 0.679, data_time: 0.007, memory: 28474, decode.loss_depth: 0.0948, loss: 0.0948, grad_norm: 0.8531
2025-06-05 16:54:48,621 - depth - INFO - Iter [6200/38400]	lr: 4.543e-05, eta: 11:41:00, time: 0.679, data_time: 0.007, memory: 28474, decode.loss_depth: 0.0970, loss: 0.0970, grad_norm: 0.8999
2025-06-05 16:55:21,986 - depth - INFO - Iter [6250/38400]	lr: 4.575e-05, eta: 11:37:10, time: 0.667, data_time: 0.007, memory: 28474, decode.loss_depth: 0.0931, loss: 0.0931, grad_norm: 0.8258
2025-06-05 16:55:55,260 - depth - INFO - Iter [6300/38400]	lr: 4.606e-05, eta: 11:33:23, time: 0.665, data_time: 0.007, memory: 28474, decode.loss_depth: 0.0961, loss: 0.0961, grad_norm: 0.9881
2025-06-05 16:56:28,488 - depth - INFO - Iter [6350/38400]	lr: 4.638e-05, eta: 11:29:39, time: 0.665, data_time: 0.007, memory: 28474, decode.loss_depth: 0.0935, loss: 0.0935, grad_norm: 0.8248
2025-06-05 16:57:01,808 - depth - INFO - Saving checkpoint at 6400 iterations
2025-06-05 16:57:44,117 - depth - INFO - Iter [6400/38400]	lr: 4.669e-05, eta: 11:29:30, time: 1.513, data_time: 0.008, memory: 28474, decode.loss_depth: 0.0931, loss: 0.0931, grad_norm: 0.8982
2025-06-05 16:58:25,265 - depth - INFO - Summary:
2025-06-05 16:58:25,266 - depth - INFO - 
+--------+--------+-------+---------+--------+--------+----------+--------+--------+
|   a1   |   a2   |   a3  | abs_rel |  rmse  | log_10 | rmse_log | silog  | sq_rel |
+--------+--------+-------+---------+--------+--------+----------+--------+--------+
| 0.9535 | 0.9946 | 0.999 |  0.0684 | 2.5736 | 0.0296 |  0.1007  | 9.3815 | 0.2232 |
+--------+--------+-------+---------+--------+--------+----------+--------+--------+
2025-06-05 16:58:25,266 - depth - INFO - Iter(val) [218]	a1: 0.9535, a2: 0.9946, a3: 0.9990, abs_rel: 0.06837671250104904, rmse: 2.5736167430877686, log_10: 0.029625630006194115, rmse_log: 0.1006806492805481, silog: 9.3815, sq_rel: 0.22323042154312134
2025-06-05 16:58:59,063 - depth - INFO - Iter [6450/38400]	lr: 4.700e-05, eta: 11:29:16, time: 1.499, data_time: 0.829, memory: 28474, decode.loss_depth: 0.0956, loss: 0.0956, grad_norm: 0.8523
2025-06-05 16:59:32,543 - depth - INFO - Iter [6500/38400]	lr: 4.731e-05, eta: 11:25:38, time: 0.669, data_time: 0.006, memory: 28474, decode.loss_depth: 0.0932, loss: 0.0932, grad_norm: 0.9351
2025-06-05 17:00:06,002 - depth - INFO - Iter [6550/38400]	lr: 4.762e-05, eta: 11:22:03, time: 0.669, data_time: 0.007, memory: 28474, decode.loss_depth: 0.0903, loss: 0.0903, grad_norm: 0.7857
2025-06-05 17:00:39,502 - depth - INFO - Iter [6600/38400]	lr: 4.793e-05, eta: 11:18:30, time: 0.670, data_time: 0.007, memory: 28474, decode.loss_depth: 0.0937, loss: 0.0937, grad_norm: 0.8073
2025-06-05 17:01:12,896 - depth - INFO - Iter [6650/38400]	lr: 4.824e-05, eta: 11:15:00, time: 0.668, data_time: 0.007, memory: 28474, decode.loss_depth: 0.0944, loss: 0.0944, grad_norm: 0.8386
2025-06-05 17:01:46,339 - depth - INFO - Iter [6700/38400]	lr: 4.855e-05, eta: 11:11:33, time: 0.669, data_time: 0.007, memory: 28474, decode.loss_depth: 0.0958, loss: 0.0958, grad_norm: 0.8501
2025-06-05 17:02:19,814 - depth - INFO - Iter [6750/38400]	lr: 4.885e-05, eta: 11:08:08, time: 0.670, data_time: 0.007, memory: 28474, decode.loss_depth: 0.0912, loss: 0.0912, grad_norm: 0.9376
2025-06-05 17:02:53,184 - depth - INFO - Iter [6800/38400]	lr: 4.916e-05, eta: 11:04:46, time: 0.667, data_time: 0.006, memory: 28474, decode.loss_depth: 0.0932, loss: 0.0932, grad_norm: 0.8532
2025-06-05 17:03:26,645 - depth - INFO - Iter [6850/38400]	lr: 4.946e-05, eta: 11:01:26, time: 0.669, data_time: 0.005, memory: 28474, decode.loss_depth: 0.0932, loss: 0.0932, grad_norm: 0.7821
2025-06-05 17:04:00,097 - depth - INFO - Iter [6900/38400]	lr: 4.976e-05, eta: 10:58:09, time: 0.669, data_time: 0.006, memory: 28474, decode.loss_depth: 0.0903, loss: 0.0903, grad_norm: 0.7035
2025-06-05 17:04:33,504 - depth - INFO - Iter [6950/38400]	lr: 5.006e-05, eta: 10:54:53, time: 0.668, data_time: 0.006, memory: 28474, decode.loss_depth: 0.0903, loss: 0.0903, grad_norm: 0.7730
2025-06-05 17:05:07,138 - depth - INFO - Exp name: swinl_22k_w7_kitti.py
2025-06-05 17:05:07,138 - depth - INFO - Iter [7000/38400]	lr: 5.036e-05, eta: 10:51:42, time: 0.673, data_time: 0.007, memory: 28474, decode.loss_depth: 0.0910, loss: 0.0910, grad_norm: 0.7883
2025-06-05 17:05:40,523 - depth - INFO - Iter [7050/38400]	lr: 5.066e-05, eta: 10:48:31, time: 0.668, data_time: 0.006, memory: 28474, decode.loss_depth: 0.0893, loss: 0.0893, grad_norm: 0.8129
2025-06-05 17:06:13,921 - depth - INFO - Iter [7100/38400]	lr: 5.095e-05, eta: 10:45:22, time: 0.668, data_time: 0.005, memory: 28474, decode.loss_depth: 0.0934, loss: 0.0934, grad_norm: 0.8709
2025-06-05 17:06:47,406 - depth - INFO - Iter [7150/38400]	lr: 5.125e-05, eta: 10:42:17, time: 0.670, data_time: 0.005, memory: 28474, decode.loss_depth: 0.0877, loss: 0.0877, grad_norm: 0.8374
2025-06-05 17:07:21,004 - depth - INFO - Iter [7200/38400]	lr: 5.154e-05, eta: 10:39:13, time: 0.672, data_time: 0.006, memory: 28474, decode.loss_depth: 0.0930, loss: 0.0930, grad_norm: 0.8936
2025-06-05 17:08:02,217 - depth - INFO - Summary:
2025-06-05 17:08:02,221 - depth - INFO - 
+--------+--------+--------+---------+--------+--------+----------+--------+--------+
|   a1   |   a2   |   a3   | abs_rel |  rmse  | log_10 | rmse_log | silog  | sq_rel |
+--------+--------+--------+---------+--------+--------+----------+--------+--------+
| 0.9495 | 0.9942 | 0.9989 |  0.0722 | 2.6947 | 0.0317 |  0.1051  | 9.8089 | 0.2342 |
+--------+--------+--------+---------+--------+--------+----------+--------+--------+
2025-06-05 17:08:02,223 - depth - INFO - Iter(val) [218]	a1: 0.9495, a2: 0.9942, a3: 0.9989, abs_rel: 0.0721612274646759, rmse: 2.6946938037872314, log_10: 0.031663794070482254, rmse_log: 0.10514301806688309, silog: 9.8089, sq_rel: 0.23419001698493958
2025-06-05 17:08:35,938 - depth - INFO - Iter [7250/38400]	lr: 5.184e-05, eta: 10:39:10, time: 1.499, data_time: 0.830, memory: 28474, decode.loss_depth: 0.0898, loss: 0.0898, grad_norm: 0.8918
2025-06-05 17:09:09,396 - depth - INFO - Iter [7300/38400]	lr: 5.213e-05, eta: 10:36:08, time: 0.669, data_time: 0.005, memory: 28474, decode.loss_depth: 0.0944, loss: 0.0944, grad_norm: 1.5538
2025-06-05 17:09:42,848 - depth - INFO - Iter [7350/38400]	lr: 5.242e-05, eta: 10:33:09, time: 0.669, data_time: 0.005, memory: 28474, decode.loss_depth: 0.0976, loss: 0.0976, grad_norm: 0.8367
2025-06-05 17:10:16,394 - depth - INFO - Iter [7400/38400]	lr: 5.271e-05, eta: 10:30:12, time: 0.671, data_time: 0.006, memory: 28474, decode.loss_depth: 0.0922, loss: 0.0922, grad_norm: 0.8759
2025-06-05 17:10:49,763 - depth - INFO - Iter [7450/38400]	lr: 5.300e-05, eta: 10:27:17, time: 0.667, data_time: 0.005, memory: 28474, decode.loss_depth: 0.0932, loss: 0.0932, grad_norm: 0.8059
2025-06-05 17:11:23,114 - depth - INFO - Iter [7500/38400]	lr: 5.328e-05, eta: 10:24:23, time: 0.667, data_time: 0.005, memory: 28474, decode.loss_depth: 0.0939, loss: 0.0939, grad_norm: 0.8474
2025-06-05 17:11:56,496 - depth - INFO - Iter [7550/38400]	lr: 5.357e-05, eta: 10:21:31, time: 0.668, data_time: 0.005, memory: 28474, decode.loss_depth: 0.0888, loss: 0.0888, grad_norm: 0.7596
2025-06-05 17:12:29,775 - depth - INFO - Iter [7600/38400]	lr: 5.385e-05, eta: 10:18:40, time: 0.666, data_time: 0.005, memory: 28474, decode.loss_depth: 0.0895, loss: 0.0895, grad_norm: 0.7972
2025-06-05 17:13:03,120 - depth - INFO - Iter [7650/38400]	lr: 5.413e-05, eta: 10:15:52, time: 0.667, data_time: 0.005, memory: 28474, decode.loss_depth: 0.0911, loss: 0.0911, grad_norm: 0.9882
2025-06-05 17:13:36,500 - depth - INFO - Iter [7700/38400]	lr: 5.441e-05, eta: 10:13:05, time: 0.667, data_time: 0.005, memory: 28474, decode.loss_depth: 0.0987, loss: 0.0987, grad_norm: 0.9353
2025-06-05 17:14:09,897 - depth - INFO - Iter [7750/38400]	lr: 5.469e-05, eta: 10:10:20, time: 0.668, data_time: 0.006, memory: 28474, decode.loss_depth: 0.0915, loss: 0.0915, grad_norm: 0.8815
2025-06-05 17:14:43,248 - depth - INFO - Iter [7800/38400]	lr: 5.497e-05, eta: 10:07:37, time: 0.667, data_time: 0.005, memory: 28474, decode.loss_depth: 0.0907, loss: 0.0907, grad_norm: 0.7734
2025-06-05 17:15:16,677 - depth - INFO - Iter [7850/38400]	lr: 5.525e-05, eta: 10:04:56, time: 0.669, data_time: 0.005, memory: 28474, decode.loss_depth: 0.0863, loss: 0.0863, grad_norm: 0.7791
2025-06-05 17:15:50,247 - depth - INFO - Iter [7900/38400]	lr: 5.552e-05, eta: 10:02:17, time: 0.671, data_time: 0.005, memory: 28474, decode.loss_depth: 0.0882, loss: 0.0882, grad_norm: 0.7996
2025-06-05 17:16:23,587 - depth - INFO - Iter [7950/38400]	lr: 5.580e-05, eta: 9:59:38, time: 0.667, data_time: 0.005, memory: 28474, decode.loss_depth: 0.0880, loss: 0.0880, grad_norm: 0.8298
2025-06-05 17:16:56,953 - depth - INFO - Saving checkpoint at 8000 iterations
2025-06-05 17:17:38,807 - depth - INFO - Exp name: swinl_22k_w7_kitti.py
2025-06-05 17:17:38,807 - depth - INFO - Iter [8000/38400]	lr: 5.607e-05, eta: 9:59:41, time: 1.505, data_time: 0.005, memory: 28474, decode.loss_depth: 0.0870, loss: 0.0870, grad_norm: 0.7834
2025-06-05 17:18:19,551 - depth - INFO - Summary:
2025-06-05 17:18:19,551 - depth - INFO - 
+--------+--------+--------+---------+--------+--------+----------+--------+--------+
|   a1   |   a2   |   a3   | abs_rel |  rmse  | log_10 | rmse_log | silog  | sq_rel |
+--------+--------+--------+---------+--------+--------+----------+--------+--------+
| 0.9576 | 0.9952 | 0.9991 |  0.0664 | 2.4673 | 0.028  |  0.0962  | 8.8441 | 0.2276 |
+--------+--------+--------+---------+--------+--------+----------+--------+--------+
2025-06-05 17:19:00,631 - depth - INFO - Now best checkpoint is saved as best_abs_rel_iter_8000.pth.
2025-06-05 17:19:00,632 - depth - INFO - Best abs_rel is 0.0664 at 8000 iter.
2025-06-05 17:19:00,632 - depth - INFO - Exp name: swinl_22k_w7_kitti.py
2025-06-05 17:19:00,633 - depth - INFO - Iter(val) [218]	a1: 0.9576, a2: 0.9952, a3: 0.9991, abs_rel: 0.06643104553222656, rmse: 2.4673383235931396, log_10: 0.02799559012055397, rmse_log: 0.09620599448680878, silog: 8.8441, sq_rel: 0.2275918573141098
2025-06-05 17:19:33,989 - depth - INFO - Iter [8050/38400]	lr: 5.634e-05, eta: 10:02:13, time: 2.304, data_time: 1.643, memory: 28474, decode.loss_depth: 0.0871, loss: 0.0871, grad_norm: 0.7054
2025-06-05 17:20:07,351 - depth - INFO - Iter [8100/38400]	lr: 5.661e-05, eta: 9:59:35, time: 0.667, data_time: 0.007, memory: 28474, decode.loss_depth: 0.0853, loss: 0.0853, grad_norm: 0.7596
2025-06-05 17:20:40,763 - depth - INFO - Iter [8150/38400]	lr: 5.688e-05, eta: 9:56:59, time: 0.668, data_time: 0.007, memory: 28474, decode.loss_depth: 0.0889, loss: 0.0889, grad_norm: 0.7619
2025-06-05 17:21:14,024 - depth - INFO - Iter [8200/38400]	lr: 5.715e-05, eta: 9:54:25, time: 0.665, data_time: 0.007, memory: 28474, decode.loss_depth: 0.0865, loss: 0.0865, grad_norm: 0.7530
2025-06-05 17:21:47,428 - depth - INFO - Iter [8250/38400]	lr: 5.741e-05, eta: 9:51:52, time: 0.668, data_time: 0.006, memory: 28474, decode.loss_depth: 0.0892, loss: 0.0892, grad_norm: 0.8394
2025-06-05 17:22:20,832 - depth - INFO - Iter [8300/38400]	lr: 5.768e-05, eta: 9:49:21, time: 0.668, data_time: 0.005, memory: 28474, decode.loss_depth: 0.0876, loss: 0.0876, grad_norm: 0.8488
2025-06-05 17:22:54,236 - depth - INFO - Iter [8350/38400]	lr: 5.794e-05, eta: 9:46:51, time: 0.668, data_time: 0.007, memory: 28474, decode.loss_depth: 0.0883, loss: 0.0883, grad_norm: 0.8318
2025-06-05 17:23:27,571 - depth - INFO - Iter [8400/38400]	lr: 5.820e-05, eta: 9:44:22, time: 0.667, data_time: 0.006, memory: 28474, decode.loss_depth: 0.0860, loss: 0.0860, grad_norm: 0.8066
2025-06-05 17:24:00,936 - depth - INFO - Iter [8450/38400]	lr: 5.846e-05, eta: 9:41:54, time: 0.667, data_time: 0.006, memory: 28474, decode.loss_depth: 0.0873, loss: 0.0873, grad_norm: 1.1481
2025-06-05 17:24:34,363 - depth - INFO - Iter [8500/38400]	lr: 5.872e-05, eta: 9:39:29, time: 0.669, data_time: 0.006, memory: 28474, decode.loss_depth: 0.0908, loss: 0.0908, grad_norm: 0.7636
2025-06-05 17:25:07,803 - depth - INFO - Iter [8550/38400]	lr: 5.898e-05, eta: 9:37:04, time: 0.669, data_time: 0.006, memory: 28474, decode.loss_depth: 0.0887, loss: 0.0887, grad_norm: 0.8562
2025-06-05 17:25:41,212 - depth - INFO - Iter [8600/38400]	lr: 5.923e-05, eta: 9:34:41, time: 0.668, data_time: 0.005, memory: 28474, decode.loss_depth: 0.0876, loss: 0.0876, grad_norm: 0.8186
2025-06-05 17:26:14,548 - depth - INFO - Iter [8650/38400]	lr: 5.949e-05, eta: 9:32:19, time: 0.667, data_time: 0.005, memory: 28474, decode.loss_depth: 0.0896, loss: 0.0896, grad_norm: 0.8015
2025-06-05 17:26:47,759 - depth - INFO - Iter [8700/38400]	lr: 5.974e-05, eta: 9:29:58, time: 0.664, data_time: 0.005, memory: 28474, decode.loss_depth: 0.0910, loss: 0.0910, grad_norm: 0.8151
2025-06-05 17:27:20,656 - depth - INFO - Iter [8750/38400]	lr: 5.999e-05, eta: 9:27:36, time: 0.658, data_time: 0.005, memory: 28474, decode.loss_depth: 0.0875, loss: 0.0875, grad_norm: 0.8236
2025-06-05 17:27:54,083 - depth - INFO - Iter [8800/38400]	lr: 6.024e-05, eta: 9:25:18, time: 0.669, data_time: 0.005, memory: 28474, decode.loss_depth: 0.0850, loss: 0.0850, grad_norm: 0.6914
2025-06-05 17:28:35,252 - depth - INFO - Summary:
2025-06-05 17:28:35,252 - depth - INFO - 
+--------+--------+-------+---------+--------+--------+----------+-------+--------+
|   a1   |   a2   |   a3  | abs_rel |  rmse  | log_10 | rmse_log | silog | sq_rel |
+--------+--------+-------+---------+--------+--------+----------+-------+--------+
| 0.9595 | 0.9953 | 0.999 |  0.0652 | 2.4171 | 0.0284 |  0.096   | 8.893 | 0.1979 |
+--------+--------+-------+---------+--------+--------+----------+-------+--------+
2025-06-05 17:29:13,884 - depth - INFO - Now best checkpoint is saved as best_abs_rel_iter_8800.pth.
2025-06-05 17:29:13,884 - depth - INFO - Best abs_rel is 0.0652 at 8800 iter.
2025-06-05 17:29:13,885 - depth - INFO - Iter(val) [218]	a1: 0.9595, a2: 0.9953, a3: 0.9990, abs_rel: 0.06520485877990723, rmse: 2.4171178340911865, log_10: 0.028424590826034546, rmse_log: 0.09603982418775558, silog: 8.8930, sq_rel: 0.19788183271884918
2025-06-05 17:29:47,168 - depth - INFO - Iter [8850/38400]	lr: 6.049e-05, eta: 9:27:27, time: 2.262, data_time: 1.603, memory: 28474, decode.loss_depth: 0.0812, loss: 0.0812, grad_norm: 0.7092
2025-06-05 17:30:20,588 - depth - INFO - Iter [8900/38400]	lr: 6.074e-05, eta: 9:25:09, time: 0.668, data_time: 0.007, memory: 28474, decode.loss_depth: 0.0848, loss: 0.0848, grad_norm: 0.7074
2025-06-05 17:30:53,883 - depth - INFO - Iter [8950/38400]	lr: 6.098e-05, eta: 9:22:52, time: 0.666, data_time: 0.006, memory: 28474, decode.loss_depth: 0.0829, loss: 0.0829, grad_norm: 0.6847
2025-06-05 17:31:27,156 - depth - INFO - Exp name: swinl_22k_w7_kitti.py
2025-06-05 17:31:27,157 - depth - INFO - Iter [9000/38400]	lr: 6.123e-05, eta: 9:20:36, time: 0.666, data_time: 0.006, memory: 28474, decode.loss_depth: 0.0852, loss: 0.0852, grad_norm: 0.8213
2025-06-05 17:32:00,489 - depth - INFO - Iter [9050/38400]	lr: 6.147e-05, eta: 9:18:22, time: 0.666, data_time: 0.005, memory: 28474, decode.loss_depth: 0.0828, loss: 0.0828, grad_norm: 0.7265
2025-06-05 17:32:33,798 - depth - INFO - Iter [9100/38400]	lr: 6.171e-05, eta: 9:16:08, time: 0.666, data_time: 0.006, memory: 28474, decode.loss_depth: 0.0850, loss: 0.0850, grad_norm: 0.7255
2025-06-05 17:33:07,162 - depth - INFO - Iter [9150/38400]	lr: 6.195e-05, eta: 9:13:56, time: 0.668, data_time: 0.007, memory: 28474, decode.loss_depth: 0.0848, loss: 0.0848, grad_norm: 0.7423
2025-06-05 17:33:40,634 - depth - INFO - Iter [9200/38400]	lr: 6.219e-05, eta: 9:11:45, time: 0.669, data_time: 0.006, memory: 28474, decode.loss_depth: 0.0831, loss: 0.0831, grad_norm: 0.6642
2025-06-05 17:34:13,428 - depth - INFO - Iter [9250/38400]	lr: 6.242e-05, eta: 9:09:33, time: 0.656, data_time: 0.005, memory: 28474, decode.loss_depth: 0.0834, loss: 0.0834, grad_norm: 0.7440
2025-06-05 17:34:46,081 - depth - INFO - Iter [9300/38400]	lr: 6.266e-05, eta: 9:07:22, time: 0.653, data_time: 0.005, memory: 28474, decode.loss_depth: 0.0852, loss: 0.0852, grad_norm: 0.8207
2025-06-05 17:35:18,796 - depth - INFO - Iter [9350/38400]	lr: 6.289e-05, eta: 9:05:12, time: 0.654, data_time: 0.006, memory: 28474, decode.loss_depth: 0.0881, loss: 0.0881, grad_norm: 0.7954
2025-06-05 17:35:51,615 - depth - INFO - Iter [9400/38400]	lr: 6.312e-05, eta: 9:03:03, time: 0.656, data_time: 0.005, memory: 28474, decode.loss_depth: 0.0855, loss: 0.0855, grad_norm: 0.7374
2025-06-05 17:36:24,627 - depth - INFO - Iter [9450/38400]	lr: 6.335e-05, eta: 9:00:56, time: 0.660, data_time: 0.005, memory: 28474, decode.loss_depth: 0.0821, loss: 0.0821, grad_norm: 0.7048
2025-06-05 17:36:57,908 - depth - INFO - Iter [9500/38400]	lr: 6.358e-05, eta: 8:58:50, time: 0.666, data_time: 0.005, memory: 28474, decode.loss_depth: 0.0825, loss: 0.0825, grad_norm: 0.8910
2025-06-05 17:37:31,397 - depth - INFO - Iter [9550/38400]	lr: 6.381e-05, eta: 8:56:47, time: 0.670, data_time: 0.006, memory: 28474, decode.loss_depth: 0.0853, loss: 0.0853, grad_norm: 0.8817
2025-06-05 17:38:04,694 - depth - INFO - Saving checkpoint at 9600 iterations
2025-06-05 17:38:44,506 - depth - INFO - Iter [9600/38400]	lr: 6.403e-05, eta: 8:56:43, time: 1.462, data_time: 0.007, memory: 28474, decode.loss_depth: 0.0897, loss: 0.0897, grad_norm: 0.8611
2025-06-05 17:39:25,412 - depth - INFO - Summary:
2025-06-05 17:39:25,413 - depth - INFO - 
+--------+--------+--------+---------+-------+--------+----------+--------+--------+
|   a1   |   a2   |   a3   | abs_rel |  rmse | log_10 | rmse_log | silog  | sq_rel |
+--------+--------+--------+---------+-------+--------+----------+--------+--------+
| 0.9577 | 0.9946 | 0.9991 |  0.0645 | 2.394 | 0.0277 |  0.0955  | 8.8024 | 0.2146 |
+--------+--------+--------+---------+-------+--------+----------+--------+--------+
2025-06-05 17:40:03,575 - depth - INFO - Now best checkpoint is saved as best_abs_rel_iter_9600.pth.
2025-06-05 17:40:03,576 - depth - INFO - Best abs_rel is 0.0645 at 9600 iter.
2025-06-05 17:40:03,576 - depth - INFO - Iter(val) [218]	a1: 0.9577, a2: 0.9946, a3: 0.9991, abs_rel: 0.06448540836572647, rmse: 2.3939621448516846, log_10: 0.02766101434826851, rmse_log: 0.0954984724521637, silog: 8.8024, sq_rel: 0.21460174024105072
2025-06-05 17:40:36,712 - depth - INFO - Iter [9650/38400]	lr: 6.426e-05, eta: 8:58:34, time: 2.244, data_time: 1.588, memory: 28474, decode.loss_depth: 0.0870, loss: 0.0870, grad_norm: 0.7707
2025-06-05 17:41:10,267 - depth - INFO - Iter [9700/38400]	lr: 6.448e-05, eta: 8:56:31, time: 0.671, data_time: 0.011, memory: 28474, decode.loss_depth: 0.0818, loss: 0.0818, grad_norm: 0.6931
2025-06-05 17:41:43,534 - depth - INFO - Iter [9750/38400]	lr: 6.470e-05, eta: 8:54:28, time: 0.665, data_time: 0.007, memory: 28474, decode.loss_depth: 0.0832, loss: 0.0832, grad_norm: 0.6666
2025-06-05 17:42:16,777 - depth - INFO - Iter [9800/38400]	lr: 6.492e-05, eta: 8:52:26, time: 0.665, data_time: 0.006, memory: 28474, decode.loss_depth: 0.0847, loss: 0.0847, grad_norm: 0.6963
2025-06-05 17:42:50,052 - depth - INFO - Iter [9850/38400]	lr: 6.514e-05, eta: 8:50:25, time: 0.665, data_time: 0.005, memory: 28474, decode.loss_depth: 0.0825, loss: 0.0825, grad_norm: 0.7494
2025-06-05 17:43:23,294 - depth - INFO - Iter [9900/38400]	lr: 6.535e-05, eta: 8:48:24, time: 0.665, data_time: 0.005, memory: 28474, decode.loss_depth: 0.0820, loss: 0.0820, grad_norm: 0.7198
2025-06-05 17:43:56,655 - depth - INFO - Iter [9950/38400]	lr: 6.557e-05, eta: 8:46:25, time: 0.667, data_time: 0.005, memory: 28474, decode.loss_depth: 0.0854, loss: 0.0854, grad_norm: 0.7508
2025-06-05 17:44:30,087 - depth - INFO - Exp name: swinl_22k_w7_kitti.py
2025-06-05 17:44:30,087 - depth - INFO - Iter [10000/38400]	lr: 6.578e-05, eta: 8:44:27, time: 0.668, data_time: 0.005, memory: 28474, decode.loss_depth: 0.0827, loss: 0.0827, grad_norm: 0.7197
2025-06-05 17:45:03,477 - depth - INFO - Iter [10050/38400]	lr: 6.599e-05, eta: 8:42:29, time: 0.668, data_time: 0.005, memory: 28474, decode.loss_depth: 0.0794, loss: 0.0794, grad_norm: 0.6750
2025-06-05 17:45:36,835 - depth - INFO - Iter [10100/38400]	lr: 6.620e-05, eta: 8:40:32, time: 0.667, data_time: 0.005, memory: 28474, decode.loss_depth: 0.0812, loss: 0.0812, grad_norm: 0.7312
2025-06-05 17:46:10,143 - depth - INFO - Iter [10150/38400]	lr: 6.641e-05, eta: 8:38:36, time: 0.666, data_time: 0.005, memory: 28474, decode.loss_depth: 0.0829, loss: 0.0829, grad_norm: 0.6573
2025-06-05 17:46:43,563 - depth - INFO - Iter [10200/38400]	lr: 6.661e-05, eta: 8:36:41, time: 0.668, data_time: 0.005, memory: 28474, decode.loss_depth: 0.0793, loss: 0.0793, grad_norm: 0.7247
2025-06-05 17:47:16,988 - depth - INFO - Iter [10250/38400]	lr: 6.682e-05, eta: 8:34:47, time: 0.668, data_time: 0.005, memory: 28474, decode.loss_depth: 0.0828, loss: 0.0828, grad_norm: 0.6925
2025-06-05 17:47:50,447 - depth - INFO - Iter [10300/38400]	lr: 6.702e-05, eta: 8:32:54, time: 0.669, data_time: 0.006, memory: 28474, decode.loss_depth: 0.0812, loss: 0.0812, grad_norm: 0.6622
2025-06-05 17:48:23,859 - depth - INFO - Iter [10350/38400]	lr: 6.722e-05, eta: 8:31:01, time: 0.668, data_time: 0.005, memory: 28474, decode.loss_depth: 0.0823, loss: 0.0823, grad_norm: 0.6962
2025-06-05 17:48:57,244 - depth - INFO - Iter [10400/38400]	lr: 6.742e-05, eta: 8:29:09, time: 0.668, data_time: 0.005, memory: 28474, decode.loss_depth: 0.0810, loss: 0.0810, grad_norm: 0.6425
2025-06-05 17:49:38,564 - depth - INFO - Summary:
2025-06-05 17:49:38,565 - depth - INFO - 
+--------+--------+--------+---------+--------+--------+----------+--------+--------+
|   a1   |   a2   |   a3   | abs_rel |  rmse  | log_10 | rmse_log | silog  | sq_rel |
+--------+--------+--------+---------+--------+--------+----------+--------+--------+
| 0.9649 | 0.9964 | 0.9993 |  0.0616 | 2.2742 | 0.0264 |  0.0901  | 8.2982 | 0.1849 |
+--------+--------+--------+---------+--------+--------+----------+--------+--------+
2025-06-05 17:50:17,018 - depth - INFO - Now best checkpoint is saved as best_abs_rel_iter_10400.pth.
2025-06-05 17:50:17,019 - depth - INFO - Best abs_rel is 0.0616 at 10400 iter.
2025-06-05 17:50:17,019 - depth - INFO - Iter(val) [218]	a1: 0.9649, a2: 0.9964, a3: 0.9993, abs_rel: 0.061590563505887985, rmse: 2.2741830348968506, log_10: 0.02643325924873352, rmse_log: 0.09006204456090927, silog: 8.2982, sq_rel: 0.18485786020755768
2025-06-05 17:50:50,185 - depth - INFO - Iter [10450/38400]	lr: 6.762e-05, eta: 8:30:51, time: 2.259, data_time: 1.605, memory: 28474, decode.loss_depth: 0.0807, loss: 0.0807, grad_norm: 0.6005
2025-06-05 17:51:23,349 - depth - INFO - Iter [10500/38400]	lr: 6.782e-05, eta: 8:28:59, time: 0.663, data_time: 0.005, memory: 28474, decode.loss_depth: 0.0789, loss: 0.0789, grad_norm: 0.6734
2025-06-05 17:51:56,649 - depth - INFO - Iter [10550/38400]	lr: 6.801e-05, eta: 8:27:07, time: 0.666, data_time: 0.006, memory: 28474, decode.loss_depth: 0.0821, loss: 0.0821, grad_norm: 0.7797
2025-06-05 17:52:29,560 - depth - INFO - Iter [10600/38400]	lr: 6.820e-05, eta: 8:25:16, time: 0.658, data_time: 0.005, memory: 28474, decode.loss_depth: 0.0833, loss: 0.0833, grad_norm: 0.7694
2025-06-05 17:53:02,832 - depth - INFO - Iter [10650/38400]	lr: 6.840e-05, eta: 8:23:26, time: 0.665, data_time: 0.005, memory: 28474, decode.loss_depth: 0.0831, loss: 0.0831, grad_norm: 0.7577
2025-06-05 17:53:36,130 - depth - INFO - Iter [10700/38400]	lr: 6.859e-05, eta: 8:21:37, time: 0.666, data_time: 0.005, memory: 28474, decode.loss_depth: 0.0873, loss: 0.0873, grad_norm: 0.7174
2025-06-05 17:54:09,440 - depth - INFO - Iter [10750/38400]	lr: 6.877e-05, eta: 8:19:48, time: 0.666, data_time: 0.005, memory: 28474, decode.loss_depth: 0.0811, loss: 0.0811, grad_norm: 0.6429
2025-06-05 17:54:42,755 - depth - INFO - Iter [10800/38400]	lr: 6.896e-05, eta: 8:18:01, time: 0.666, data_time: 0.005, memory: 28474, decode.loss_depth: 0.0811, loss: 0.0811, grad_norm: 0.7004
2025-06-05 17:55:15,983 - depth - INFO - Iter [10850/38400]	lr: 6.914e-05, eta: 8:16:13, time: 0.664, data_time: 0.005, memory: 28474, decode.loss_depth: 0.0784, loss: 0.0784, grad_norm: 0.5943
2025-06-05 17:55:48,738 - depth - INFO - Iter [10900/38400]	lr: 6.933e-05, eta: 8:14:26, time: 0.655, data_time: 0.005, memory: 28474, decode.loss_depth: 0.0795, loss: 0.0795, grad_norm: 0.6599
2025-06-05 17:56:21,624 - depth - INFO - Iter [10950/38400]	lr: 6.951e-05, eta: 8:12:39, time: 0.658, data_time: 0.005, memory: 28474, decode.loss_depth: 0.0838, loss: 0.0838, grad_norm: 0.8373
2025-06-05 17:56:54,841 - depth - INFO - Exp name: swinl_22k_w7_kitti.py
2025-06-05 17:56:54,841 - depth - INFO - Iter [11000/38400]	lr: 6.969e-05, eta: 8:10:54, time: 0.664, data_time: 0.005, memory: 28474, decode.loss_depth: 0.0832, loss: 0.0832, grad_norm: 0.7713
2025-06-05 17:57:28,226 - depth - INFO - Iter [11050/38400]	lr: 6.987e-05, eta: 8:09:10, time: 0.668, data_time: 0.006, memory: 28474, decode.loss_depth: 0.0810, loss: 0.0810, grad_norm: 0.7211
2025-06-05 17:58:01,551 - depth - INFO - Iter [11100/38400]	lr: 7.004e-05, eta: 8:07:26, time: 0.667, data_time: 0.005, memory: 28474, decode.loss_depth: 0.0814, loss: 0.0814, grad_norm: 0.7523
2025-06-05 17:58:34,890 - depth - INFO - Iter [11150/38400]	lr: 7.022e-05, eta: 8:05:43, time: 0.667, data_time: 0.005, memory: 28474, decode.loss_depth: 0.0815, loss: 0.0815, grad_norm: 0.6876
2025-06-05 17:59:08,215 - depth - INFO - Saving checkpoint at 11200 iterations
2025-06-05 17:59:47,359 - depth - INFO - Iter [11200/38400]	lr: 7.039e-05, eta: 8:05:36, time: 1.450, data_time: 0.005, memory: 28474, decode.loss_depth: 0.0789, loss: 0.0789, grad_norm: 0.6742
2025-06-05 18:00:30,046 - depth - INFO - Summary:
2025-06-05 18:00:30,047 - depth - INFO - 
+--------+--------+--------+---------+--------+--------+----------+-------+--------+
|   a1   |   a2   |   a3   | abs_rel |  rmse  | log_10 | rmse_log | silog | sq_rel |
+--------+--------+--------+---------+--------+--------+----------+-------+--------+
| 0.9653 | 0.9962 | 0.9991 |  0.0605 | 2.2739 | 0.0261 |  0.0896  | 8.226 | 0.1856 |
+--------+--------+--------+---------+--------+--------+----------+-------+--------+
2025-06-05 18:01:11,098 - depth - INFO - Now best checkpoint is saved as best_abs_rel_iter_11200.pth.
2025-06-05 18:01:11,099 - depth - INFO - Best abs_rel is 0.0605 at 11200 iter.
2025-06-05 18:01:11,099 - depth - INFO - Iter(val) [218]	a1: 0.9653, a2: 0.9962, a3: 0.9991, abs_rel: 0.06054026260972023, rmse: 2.2739434242248535, log_10: 0.02613748610019684, rmse_log: 0.08960054069757462, silog: 8.2260, sq_rel: 0.18556983768939972
2025-06-05 18:01:44,632 - depth - INFO - Iter [11250/38400]	lr: 7.056e-05, eta: 8:07:16, time: 2.345, data_time: 1.681, memory: 28474, decode.loss_depth: 0.0779, loss: 0.0779, grad_norm: 0.7183
2025-06-05 18:02:18,138 - depth - INFO - Iter [11300/38400]	lr: 7.073e-05, eta: 8:05:33, time: 0.670, data_time: 0.006, memory: 28474, decode.loss_depth: 0.0798, loss: 0.0798, grad_norm: 0.6758
2025-06-05 18:02:51,597 - depth - INFO - Iter [11350/38400]	lr: 7.090e-05, eta: 8:03:51, time: 0.669, data_time: 0.005, memory: 28474, decode.loss_depth: 0.0844, loss: 0.0844, grad_norm: 0.6893
2025-06-05 18:03:24,872 - depth - INFO - Iter [11400/38400]	lr: 7.106e-05, eta: 8:02:09, time: 0.665, data_time: 0.005, memory: 28474, decode.loss_depth: 0.0807, loss: 0.0807, grad_norm: 0.6871
2025-06-05 18:03:58,285 - depth - INFO - Iter [11450/38400]	lr: 7.123e-05, eta: 8:00:28, time: 0.668, data_time: 0.005, memory: 28474, decode.loss_depth: 0.0821, loss: 0.0821, grad_norm: 0.6128
2025-06-05 18:04:31,487 - depth - INFO - Iter [11500/38400]	lr: 7.139e-05, eta: 7:58:47, time: 0.664, data_time: 0.006, memory: 28474, decode.loss_depth: 0.0795, loss: 0.0795, grad_norm: 0.6393
2025-06-05 18:05:04,835 - depth - INFO - Iter [11550/38400]	lr: 7.155e-05, eta: 7:57:07, time: 0.667, data_time: 0.005, memory: 28474, decode.loss_depth: 0.0800, loss: 0.0800, grad_norm: 0.6346
2025-06-05 18:05:38,343 - depth - INFO - Iter [11600/38400]	lr: 7.171e-05, eta: 7:55:28, time: 0.670, data_time: 0.007, memory: 28474, decode.loss_depth: 0.0814, loss: 0.0814, grad_norm: 0.6310
2025-06-05 18:06:11,710 - depth - INFO - Iter [11650/38400]	lr: 7.187e-05, eta: 7:53:49, time: 0.667, data_time: 0.005, memory: 28474, decode.loss_depth: 0.0811, loss: 0.0811, grad_norm: 0.6722
2025-06-05 18:06:45,209 - depth - INFO - Iter [11700/38400]	lr: 7.202e-05, eta: 7:52:11, time: 0.670, data_time: 0.006, memory: 28474, decode.loss_depth: 0.0776, loss: 0.0776, grad_norm: 0.6523
2025-06-05 18:07:18,514 - depth - INFO - Iter [11750/38400]	lr: 7.218e-05, eta: 7:50:33, time: 0.666, data_time: 0.005, memory: 28474, decode.loss_depth: 0.0786, loss: 0.0786, grad_norm: 0.6596
2025-06-05 18:07:51,918 - depth - INFO - Iter [11800/38400]	lr: 7.233e-05, eta: 7:48:56, time: 0.668, data_time: 0.006, memory: 28474, decode.loss_depth: 0.0799, loss: 0.0799, grad_norm: 0.6747
2025-06-05 18:08:25,378 - depth - INFO - Iter [11850/38400]	lr: 7.248e-05, eta: 7:47:20, time: 0.669, data_time: 0.007, memory: 28474, decode.loss_depth: 0.0785, loss: 0.0785, grad_norm: 0.6333
2025-06-05 18:08:58,750 - depth - INFO - Iter [11900/38400]	lr: 7.263e-05, eta: 7:45:44, time: 0.667, data_time: 0.005, memory: 28474, decode.loss_depth: 0.0791, loss: 0.0791, grad_norm: 0.6651
2025-06-05 18:09:32,115 - depth - INFO - Iter [11950/38400]	lr: 7.277e-05, eta: 7:44:08, time: 0.667, data_time: 0.005, memory: 28474, decode.loss_depth: 0.0768, loss: 0.0768, grad_norm: 0.5596
2025-06-05 18:10:05,462 - depth - INFO - Exp name: swinl_22k_w7_kitti.py
2025-06-05 18:10:05,463 - depth - INFO - Iter [12000/38400]	lr: 7.292e-05, eta: 7:42:33, time: 0.667, data_time: 0.005, memory: 28474, decode.loss_depth: 0.0802, loss: 0.0802, grad_norm: 0.7541
2025-06-05 18:10:46,588 - depth - INFO - Summary:
2025-06-05 18:10:46,589 - depth - INFO - 
+--------+--------+--------+---------+--------+--------+----------+--------+--------+
|   a1   |   a2   |   a3   | abs_rel |  rmse  | log_10 | rmse_log | silog  | sq_rel |
+--------+--------+--------+---------+--------+--------+----------+--------+--------+
| 0.9624 | 0.9961 | 0.9992 |  0.0607 | 2.2933 | 0.0261 |  0.0903  | 8.3179 | 0.1872 |
+--------+--------+--------+---------+--------+--------+----------+--------+--------+
2025-06-05 18:10:46,590 - depth - INFO - Exp name: swinl_22k_w7_kitti.py
2025-06-05 18:10:46,590 - depth - INFO - Iter(val) [218]	a1: 0.9624, a2: 0.9961, a3: 0.9992, abs_rel: 0.060672029852867126, rmse: 2.293264150619507, log_10: 0.02605345845222473, rmse_log: 0.09028502553701401, silog: 8.3179, sq_rel: 0.18720760941505432
2025-06-05 18:11:19,711 - depth - INFO - Iter [12050/38400]	lr: 7.306e-05, eta: 7:42:28, time: 1.485, data_time: 0.828, memory: 28474, decode.loss_depth: 0.0742, loss: 0.0742, grad_norm: 0.5696
2025-06-05 18:11:52,603 - depth - INFO - Iter [12100/38400]	lr: 7.320e-05, eta: 7:40:52, time: 0.658, data_time: 0.005, memory: 28474, decode.loss_depth: 0.0774, loss: 0.0774, grad_norm: 0.6680
2025-06-05 18:12:25,515 - depth - INFO - Iter [12150/38400]	lr: 7.334e-05, eta: 7:39:17, time: 0.658, data_time: 0.005, memory: 28474, decode.loss_depth: 0.0782, loss: 0.0782, grad_norm: 0.7847
2025-06-05 18:12:58,662 - depth - INFO - Iter [12200/38400]	lr: 7.348e-05, eta: 7:37:43, time: 0.663, data_time: 0.005, memory: 28474, decode.loss_depth: 0.0759, loss: 0.0759, grad_norm: 0.6917
2025-06-05 18:13:32,025 - depth - INFO - Iter [12250/38400]	lr: 7.362e-05, eta: 7:36:10, time: 0.667, data_time: 0.006, memory: 28474, decode.loss_depth: 0.0776, loss: 0.0776, grad_norm: 0.7216
2025-06-05 18:14:05,403 - depth - INFO - Iter [12300/38400]	lr: 7.375e-05, eta: 7:34:38, time: 0.668, data_time: 0.007, memory: 28474, decode.loss_depth: 0.0769, loss: 0.0769, grad_norm: 0.6941
2025-06-05 18:14:38,728 - depth - INFO - Iter [12350/38400]	lr: 7.388e-05, eta: 7:33:06, time: 0.667, data_time: 0.006, memory: 28474, decode.loss_depth: 0.0777, loss: 0.0777, grad_norm: 0.5291
2025-06-05 18:15:12,047 - depth - INFO - Iter [12400/38400]	lr: 7.402e-05, eta: 7:31:34, time: 0.666, data_time: 0.007, memory: 28474, decode.loss_depth: 0.0783, loss: 0.0783, grad_norm: 0.6974
2025-06-05 18:15:45,359 - depth - INFO - Iter [12450/38400]	lr: 7.414e-05, eta: 7:30:03, time: 0.666, data_time: 0.007, memory: 28474, decode.loss_depth: 0.0785, loss: 0.0785, grad_norm: 0.7365
2025-06-05 18:16:18,656 - depth - INFO - Iter [12500/38400]	lr: 7.427e-05, eta: 7:28:32, time: 0.666, data_time: 0.007, memory: 28474, decode.loss_depth: 0.0770, loss: 0.0770, grad_norm: 0.6938
2025-06-05 18:16:51,933 - depth - INFO - Iter [12550/38400]	lr: 7.440e-05, eta: 7:27:01, time: 0.666, data_time: 0.006, memory: 28474, decode.loss_depth: 0.0781, loss: 0.0781, grad_norm: 0.6481
2025-06-05 18:17:25,579 - depth - INFO - Iter [12600/38400]	lr: 7.452e-05, eta: 7:25:32, time: 0.673, data_time: 0.006, memory: 28474, decode.loss_depth: 0.0750, loss: 0.0750, grad_norm: 0.6095
2025-06-05 18:17:58,975 - depth - INFO - Iter [12650/38400]	lr: 7.464e-05, eta: 7:24:03, time: 0.668, data_time: 0.006, memory: 28474, decode.loss_depth: 0.0795, loss: 0.0795, grad_norm: 0.6080
2025-06-05 18:18:32,329 - depth - INFO - Iter [12700/38400]	lr: 7.476e-05, eta: 7:22:34, time: 0.667, data_time: 0.005, memory: 28474, decode.loss_depth: 0.0793, loss: 0.0793, grad_norm: 0.6002
2025-06-05 18:19:05,716 - depth - INFO - Iter [12750/38400]	lr: 7.488e-05, eta: 7:21:05, time: 0.668, data_time: 0.005, memory: 28474, decode.loss_depth: 0.0770, loss: 0.0770, grad_norm: 0.5676
2025-06-05 18:19:39,063 - depth - INFO - Saving checkpoint at 12800 iterations
2025-06-05 18:20:19,341 - depth - INFO - Iter [12800/38400]	lr: 7.500e-05, eta: 7:20:58, time: 1.473, data_time: 0.005, memory: 28474, decode.loss_depth: 0.0756, loss: 0.0756, grad_norm: 0.6311
2025-06-05 18:21:00,056 - depth - INFO - Summary:
2025-06-05 18:21:00,264 - depth - INFO - 
+--------+--------+-------+---------+--------+--------+----------+--------+--------+
|   a1   |   a2   |   a3  | abs_rel |  rmse  | log_10 | rmse_log | silog  | sq_rel |
+--------+--------+-------+---------+--------+--------+----------+--------+--------+
| 0.9631 | 0.9959 | 0.999 |  0.065  | 2.2679 | 0.0277 |  0.0923  | 8.3061 | 0.1931 |
+--------+--------+-------+---------+--------+--------+----------+--------+--------+
2025-06-05 18:21:00,383 - depth - INFO - Iter(val) [218]	a1: 0.9631, a2: 0.9959, a3: 0.9990, abs_rel: 0.06499140709638596, rmse: 2.2679054737091064, log_10: 0.02767770364880562, rmse_log: 0.09229980409145355, silog: 8.3061, sq_rel: 0.19314530491828918
2025-06-05 18:21:33,486 - depth - INFO - Iter [12850/38400]	lr: 7.483e-05, eta: 7:20:51, time: 1.483, data_time: 0.830, memory: 28474, decode.loss_depth: 0.0757, loss: 0.0757, grad_norm: 0.6179
2025-06-05 18:22:06,785 - depth - INFO - Iter [12900/38400]	lr: 7.465e-05, eta: 7:19:23, time: 0.666, data_time: 0.005, memory: 28474, decode.loss_depth: 0.0740, loss: 0.0740, grad_norm: 0.6022
2025-06-05 18:22:40,152 - depth - INFO - Iter [12950/38400]	lr: 7.447e-05, eta: 7:17:55, time: 0.667, data_time: 0.005, memory: 28474, decode.loss_depth: 0.0760, loss: 0.0760, grad_norm: 0.6045
2025-06-05 18:23:13,502 - depth - INFO - Exp name: swinl_22k_w7_kitti.py
2025-06-05 18:23:13,503 - depth - INFO - Iter [13000/38400]	lr: 7.429e-05, eta: 7:16:28, time: 0.667, data_time: 0.006, memory: 28474, decode.loss_depth: 0.0751, loss: 0.0751, grad_norm: 0.6774
2025-06-05 18:23:47,055 - depth - INFO - Iter [13050/38400]	lr: 7.411e-05, eta: 7:15:01, time: 0.671, data_time: 0.007, memory: 28474, decode.loss_depth: 0.0775, loss: 0.0775, grad_norm: 0.7340
2025-06-05 18:24:20,364 - depth - INFO - Iter [13100/38400]	lr: 7.393e-05, eta: 7:13:34, time: 0.666, data_time: 0.005, memory: 28474, decode.loss_depth: 0.0782, loss: 0.0782, grad_norm: 0.7496
2025-06-05 18:24:53,798 - depth - INFO - Iter [13150/38400]	lr: 7.375e-05, eta: 7:12:08, time: 0.668, data_time: 0.006, memory: 28474, decode.loss_depth: 0.0756, loss: 0.0756, grad_norm: 0.6504
2025-06-05 18:25:27,163 - depth - INFO - Iter [13200/38400]	lr: 7.357e-05, eta: 7:10:43, time: 0.667, data_time: 0.005, memory: 28474, decode.loss_depth: 0.0710, loss: 0.0710, grad_norm: 0.5357
2025-06-05 18:26:00,199 - depth - INFO - Iter [13250/38400]	lr: 7.339e-05, eta: 7:09:17, time: 0.661, data_time: 0.005, memory: 28474, decode.loss_depth: 0.0762, loss: 0.0762, grad_norm: 0.6440
2025-06-05 18:26:33,322 - depth - INFO - Iter [13300/38400]	lr: 7.321e-05, eta: 7:07:52, time: 0.662, data_time: 0.005, memory: 28474, decode.loss_depth: 0.0740, loss: 0.0740, grad_norm: 0.6305
2025-06-05 18:27:06,575 - depth - INFO - Iter [13350/38400]	lr: 7.303e-05, eta: 7:06:27, time: 0.665, data_time: 0.005, memory: 28474, decode.loss_depth: 0.0726, loss: 0.0726, grad_norm: 0.5269
2025-06-05 18:27:39,738 - depth - INFO - Iter [13400/38400]	lr: 7.285e-05, eta: 7:05:02, time: 0.663, data_time: 0.005, memory: 28474, decode.loss_depth: 0.0762, loss: 0.0762, grad_norm: 0.6883
2025-06-05 18:28:13,074 - depth - INFO - Iter [13450/38400]	lr: 7.267e-05, eta: 7:03:39, time: 0.667, data_time: 0.006, memory: 28474, decode.loss_depth: 0.0747, loss: 0.0747, grad_norm: 0.5899
2025-06-05 18:28:46,311 - depth - INFO - Iter [13500/38400]	lr: 7.248e-05, eta: 7:02:15, time: 0.665, data_time: 0.006, memory: 28474, decode.loss_depth: 0.0769, loss: 0.0769, grad_norm: 0.6269
2025-06-05 18:29:19,596 - depth - INFO - Iter [13550/38400]	lr: 7.230e-05, eta: 7:00:52, time: 0.666, data_time: 0.007, memory: 28474, decode.loss_depth: 0.0727, loss: 0.0727, grad_norm: 0.6411
2025-06-05 18:29:52,774 - depth - INFO - Iter [13600/38400]	lr: 7.212e-05, eta: 6:59:29, time: 0.663, data_time: 0.006, memory: 28474, decode.loss_depth: 0.0753, loss: 0.0753, grad_norm: 0.5670
2025-06-05 18:30:33,824 - depth - INFO - Summary:
2025-06-05 18:30:33,825 - depth - INFO - 
+--------+--------+--------+---------+--------+--------+----------+--------+--------+
|   a1   |   a2   |   a3   | abs_rel |  rmse  | log_10 | rmse_log | silog  | sq_rel |
+--------+--------+--------+---------+--------+--------+----------+--------+--------+
| 0.9633 | 0.9957 | 0.9992 |  0.0609 | 2.2708 | 0.026  |  0.0898  | 8.2878 | 0.1951 |
+--------+--------+--------+---------+--------+--------+----------+--------+--------+
2025-06-05 18:30:33,825 - depth - INFO - Iter(val) [218]	a1: 0.9633, a2: 0.9957, a3: 0.9992, abs_rel: 0.06094246730208397, rmse: 2.2708120346069336, log_10: 0.026005923748016357, rmse_log: 0.08983878791332245, silog: 8.2878, sq_rel: 0.19506493210792542
2025-06-05 18:31:07,138 - depth - INFO - Iter [13650/38400]	lr: 7.193e-05, eta: 6:59:21, time: 1.487, data_time: 0.826, memory: 28474, decode.loss_depth: 0.0742, loss: 0.0742, grad_norm: 0.6064
2025-06-05 18:31:40,469 - depth - INFO - Iter [13700/38400]	lr: 7.175e-05, eta: 6:57:59, time: 0.667, data_time: 0.006, memory: 28474, decode.loss_depth: 0.0730, loss: 0.0730, grad_norm: 0.5263
2025-06-05 18:32:13,791 - depth - INFO - Iter [13750/38400]	lr: 7.157e-05, eta: 6:56:37, time: 0.666, data_time: 0.005, memory: 28474, decode.loss_depth: 0.0732, loss: 0.0732, grad_norm: 0.6074
2025-06-05 18:32:47,112 - depth - INFO - Iter [13800/38400]	lr: 7.138e-05, eta: 6:55:15, time: 0.666, data_time: 0.005, memory: 28474, decode.loss_depth: 0.0747, loss: 0.0747, grad_norm: 0.5597
2025-06-05 18:33:20,366 - depth - INFO - Iter [13850/38400]	lr: 7.120e-05, eta: 6:53:53, time: 0.665, data_time: 0.006, memory: 28474, decode.loss_depth: 0.0725, loss: 0.0725, grad_norm: 0.5886
2025-06-05 18:33:53,655 - depth - INFO - Iter [13900/38400]	lr: 7.101e-05, eta: 6:52:32, time: 0.666, data_time: 0.006, memory: 28474, decode.loss_depth: 0.0730, loss: 0.0730, grad_norm: 0.5865
2025-06-05 18:34:27,227 - depth - INFO - Iter [13950/38400]	lr: 7.083e-05, eta: 6:51:12, time: 0.671, data_time: 0.006, memory: 28474, decode.loss_depth: 0.0716, loss: 0.0716, grad_norm: 0.5824
2025-06-05 18:35:00,175 - depth - INFO - Exp name: swinl_22k_w7_kitti.py
2025-06-05 18:35:00,176 - depth - INFO - Iter [14000/38400]	lr: 7.064e-05, eta: 6:49:51, time: 0.659, data_time: 0.005, memory: 28474, decode.loss_depth: 0.0731, loss: 0.0731, grad_norm: 0.6483
2025-06-05 18:35:33,463 - depth - INFO - Iter [14050/38400]	lr: 7.045e-05, eta: 6:48:31, time: 0.666, data_time: 0.005, memory: 28474, decode.loss_depth: 0.0744, loss: 0.0744, grad_norm: 0.6012
2025-06-05 18:36:06,762 - depth - INFO - Iter [14100/38400]	lr: 7.027e-05, eta: 6:47:11, time: 0.666, data_time: 0.005, memory: 28474, decode.loss_depth: 0.0751, loss: 0.0751, grad_norm: 0.5941
2025-06-05 18:36:39,904 - depth - INFO - Iter [14150/38400]	lr: 7.008e-05, eta: 6:45:52, time: 0.663, data_time: 0.005, memory: 28474, decode.loss_depth: 0.0726, loss: 0.0726, grad_norm: 0.5387
2025-06-05 18:37:13,123 - depth - INFO - Iter [14200/38400]	lr: 6.989e-05, eta: 6:44:33, time: 0.664, data_time: 0.006, memory: 28474, decode.loss_depth: 0.0713, loss: 0.0713, grad_norm: 0.5323
2025-06-05 18:37:46,445 - depth - INFO - Iter [14250/38400]	lr: 6.970e-05, eta: 6:43:14, time: 0.667, data_time: 0.006, memory: 28474, decode.loss_depth: 0.0715, loss: 0.0715, grad_norm: 0.5596
2025-06-05 18:38:19,767 - depth - INFO - Iter [14300/38400]	lr: 6.952e-05, eta: 6:41:56, time: 0.666, data_time: 0.006, memory: 28474, decode.loss_depth: 0.0726, loss: 0.0726, grad_norm: 0.5679
2025-06-05 18:38:53,114 - depth - INFO - Iter [14350/38400]	lr: 6.933e-05, eta: 6:40:38, time: 0.667, data_time: 0.006, memory: 28474, decode.loss_depth: 0.0749, loss: 0.0749, grad_norm: 0.6559
2025-06-05 18:39:26,484 - depth - INFO - Saving checkpoint at 14400 iterations
2025-06-05 18:40:04,870 - depth - INFO - Iter [14400/38400]	lr: 6.914e-05, eta: 6:40:24, time: 1.435, data_time: 0.006, memory: 28474, decode.loss_depth: 0.0747, loss: 0.0747, grad_norm: 0.6554
2025-06-05 18:40:45,895 - depth - INFO - Summary:
2025-06-05 18:40:45,895 - depth - INFO - 
+--------+--------+--------+---------+--------+--------+----------+-------+--------+
|   a1   |   a2   |   a3   | abs_rel |  rmse  | log_10 | rmse_log | silog | sq_rel |
+--------+--------+--------+---------+--------+--------+----------+-------+--------+
| 0.9649 | 0.9962 | 0.9992 |  0.0673 | 2.2629 | 0.0286 |  0.0923  | 8.102 | 0.1854 |
+--------+--------+--------+---------+--------+--------+----------+-------+--------+
2025-06-05 18:40:45,896 - depth - INFO - Iter(val) [218]	a1: 0.9649, a2: 0.9962, a3: 0.9992, abs_rel: 0.06726653128862381, rmse: 2.2629013061523438, log_10: 0.028635229915380478, rmse_log: 0.09225435554981232, silog: 8.1020, sq_rel: 0.1854403167963028
2025-06-05 18:41:19,048 - depth - INFO - Iter [14450/38400]	lr: 6.895e-05, eta: 6:40:14, time: 1.483, data_time: 0.825, memory: 28474, decode.loss_depth: 0.0749, loss: 0.0749, grad_norm: 0.6116
2025-06-05 18:41:52,447 - depth - INFO - Iter [14500/38400]	lr: 6.876e-05, eta: 6:38:56, time: 0.668, data_time: 0.005, memory: 28474, decode.loss_depth: 0.0721, loss: 0.0721, grad_norm: 0.5485
2025-06-05 18:42:25,888 - depth - INFO - Iter [14550/38400]	lr: 6.857e-05, eta: 6:37:39, time: 0.669, data_time: 0.005, memory: 28474, decode.loss_depth: 0.0710, loss: 0.0710, grad_norm: 0.5598
2025-06-05 18:42:59,274 - depth - INFO - Iter [14600/38400]	lr: 6.838e-05, eta: 6:36:22, time: 0.668, data_time: 0.005, memory: 28474, decode.loss_depth: 0.0734, loss: 0.0734, grad_norm: 0.6130
2025-06-05 18:43:32,752 - depth - INFO - Iter [14650/38400]	lr: 6.819e-05, eta: 6:35:05, time: 0.670, data_time: 0.005, memory: 28474, decode.loss_depth: 0.0706, loss: 0.0706, grad_norm: 0.5791
2025-06-05 18:44:06,198 - depth - INFO - Iter [14700/38400]	lr: 6.800e-05, eta: 6:33:49, time: 0.669, data_time: 0.005, memory: 28474, decode.loss_depth: 0.0725, loss: 0.0725, grad_norm: 0.6822
2025-06-05 18:44:39,587 - depth - INFO - Iter [14750/38400]	lr: 6.781e-05, eta: 6:32:32, time: 0.668, data_time: 0.005, memory: 28474, decode.loss_depth: 0.0723, loss: 0.0723, grad_norm: 0.6140
2025-06-05 18:45:13,019 - depth - INFO - Iter [14800/38400]	lr: 6.762e-05, eta: 6:31:16, time: 0.669, data_time: 0.005, memory: 28474, decode.loss_depth: 0.0702, loss: 0.0702, grad_norm: 0.5828
2025-06-05 18:45:46,383 - depth - INFO - Iter [14850/38400]	lr: 6.742e-05, eta: 6:30:01, time: 0.667, data_time: 0.005, memory: 28474, decode.loss_depth: 0.0713, loss: 0.0713, grad_norm: 0.6176
2025-06-05 18:46:19,715 - depth - INFO - Iter [14900/38400]	lr: 6.723e-05, eta: 6:28:45, time: 0.667, data_time: 0.005, memory: 28474, decode.loss_depth: 0.0706, loss: 0.0706, grad_norm: 0.5880
2025-06-05 18:46:53,084 - depth - INFO - Iter [14950/38400]	lr: 6.704e-05, eta: 6:27:30, time: 0.667, data_time: 0.005, memory: 28474, decode.loss_depth: 0.0710, loss: 0.0710, grad_norm: 0.5759
2025-06-05 18:47:26,387 - depth - INFO - Exp name: swinl_22k_w7_kitti.py
2025-06-05 18:47:26,388 - depth - INFO - Iter [15000/38400]	lr: 6.685e-05, eta: 6:26:15, time: 0.666, data_time: 0.005, memory: 28474, decode.loss_depth: 0.0713, loss: 0.0713, grad_norm: 0.5751
2025-06-05 18:47:59,754 - depth - INFO - Iter [15050/38400]	lr: 6.666e-05, eta: 6:25:01, time: 0.668, data_time: 0.005, memory: 28474, decode.loss_depth: 0.0695, loss: 0.0695, grad_norm: 0.5129
2025-06-05 18:48:33,056 - depth - INFO - Iter [15100/38400]	lr: 6.646e-05, eta: 6:23:46, time: 0.666, data_time: 0.006, memory: 28474, decode.loss_depth: 0.0699, loss: 0.0699, grad_norm: 0.5718
2025-06-05 18:49:06,104 - depth - INFO - Iter [15150/38400]	lr: 6.627e-05, eta: 6:22:32, time: 0.661, data_time: 0.005, memory: 28474, decode.loss_depth: 0.0720, loss: 0.0720, grad_norm: 0.5619
2025-06-05 18:49:39,504 - depth - INFO - Iter [15200/38400]	lr: 6.608e-05, eta: 6:21:18, time: 0.668, data_time: 0.006, memory: 28474, decode.loss_depth: 0.0699, loss: 0.0699, grad_norm: 0.5430
2025-06-05 18:50:20,606 - depth - INFO - Summary:
2025-06-05 18:50:20,607 - depth - INFO - 
+--------+--------+--------+---------+--------+--------+----------+--------+--------+
|   a1   |   a2   |   a3   | abs_rel |  rmse  | log_10 | rmse_log | silog  | sq_rel |
+--------+--------+--------+---------+--------+--------+----------+--------+--------+
| 0.9692 | 0.9963 | 0.9991 |  0.0568 | 2.2042 | 0.0247 |  0.0855  | 7.8785 | 0.1713 |
+--------+--------+--------+---------+--------+--------+----------+--------+--------+
2025-06-05 18:50:58,511 - depth - INFO - Now best checkpoint is saved as best_abs_rel_iter_15200.pth.
2025-06-05 18:50:58,512 - depth - INFO - Best abs_rel is 0.0568 at 15200 iter.
2025-06-05 18:50:58,512 - depth - INFO - Iter(val) [218]	a1: 0.9692, a2: 0.9963, a3: 0.9991, abs_rel: 0.05679922178387642, rmse: 2.2042386531829834, log_10: 0.02467007376253605, rmse_log: 0.08551185578107834, silog: 7.8785, sq_rel: 0.1712937206029892
2025-06-05 18:51:31,764 - depth - INFO - Iter [15250/38400]	lr: 6.588e-05, eta: 6:22:04, time: 2.245, data_time: 1.587, memory: 28474, decode.loss_depth: 0.0711, loss: 0.0711, grad_norm: 0.6264
2025-06-05 18:52:04,853 - depth - INFO - Iter [15300/38400]	lr: 6.569e-05, eta: 6:20:50, time: 0.662, data_time: 0.006, memory: 28474, decode.loss_depth: 0.0729, loss: 0.0729, grad_norm: 0.8322
2025-06-05 18:52:38,166 - depth - INFO - Iter [15350/38400]	lr: 6.549e-05, eta: 6:19:36, time: 0.666, data_time: 0.006, memory: 28474, decode.loss_depth: 0.0725, loss: 0.0725, grad_norm: 0.6586
2025-06-05 18:53:11,515 - depth - INFO - Iter [15400/38400]	lr: 6.530e-05, eta: 6:18:23, time: 0.667, data_time: 0.006, memory: 28474, decode.loss_depth: 0.0704, loss: 0.0704, grad_norm: 0.5544
2025-06-05 18:53:44,854 - depth - INFO - Iter [15450/38400]	lr: 6.510e-05, eta: 6:17:10, time: 0.666, data_time: 0.007, memory: 28474, decode.loss_depth: 0.0682, loss: 0.0682, grad_norm: 0.5479
2025-06-05 18:54:18,168 - depth - INFO - Iter [15500/38400]	lr: 6.491e-05, eta: 6:15:57, time: 0.666, data_time: 0.005, memory: 28474, decode.loss_depth: 0.0693, loss: 0.0693, grad_norm: 0.5212
2025-06-05 18:54:51,519 - depth - INFO - Iter [15550/38400]	lr: 6.471e-05, eta: 6:14:44, time: 0.667, data_time: 0.006, memory: 28474, decode.loss_depth: 0.0688, loss: 0.0688, grad_norm: 0.5791
2025-06-05 18:55:24,754 - depth - INFO - Iter [15600/38400]	lr: 6.452e-05, eta: 6:13:32, time: 0.665, data_time: 0.006, memory: 28474, decode.loss_depth: 0.0688, loss: 0.0688, grad_norm: 0.5854
2025-06-05 18:55:58,087 - depth - INFO - Iter [15650/38400]	lr: 6.432e-05, eta: 6:12:19, time: 0.666, data_time: 0.006, memory: 28474, decode.loss_depth: 0.0694, loss: 0.0694, grad_norm: 0.5504
2025-06-05 18:56:31,405 - depth - INFO - Iter [15700/38400]	lr: 6.413e-05, eta: 6:11:07, time: 0.666, data_time: 0.006, memory: 28474, decode.loss_depth: 0.0679, loss: 0.0679, grad_norm: 0.5326
2025-06-05 18:57:04,667 - depth - INFO - Iter [15750/38400]	lr: 6.393e-05, eta: 6:09:56, time: 0.665, data_time: 0.005, memory: 28474, decode.loss_depth: 0.0674, loss: 0.0674, grad_norm: 0.6023
2025-06-05 18:57:37,907 - depth - INFO - Iter [15800/38400]	lr: 6.373e-05, eta: 6:08:44, time: 0.665, data_time: 0.005, memory: 28474, decode.loss_depth: 0.0665, loss: 0.0665, grad_norm: 0.5591
2025-06-05 18:58:11,200 - depth - INFO - Iter [15850/38400]	lr: 6.354e-05, eta: 6:07:33, time: 0.666, data_time: 0.005, memory: 28474, decode.loss_depth: 0.0688, loss: 0.0688, grad_norm: 0.5878
2025-06-05 18:58:44,520 - depth - INFO - Iter [15900/38400]	lr: 6.334e-05, eta: 6:06:22, time: 0.666, data_time: 0.005, memory: 28474, decode.loss_depth: 0.0680, loss: 0.0680, grad_norm: 0.5323
2025-06-05 18:59:17,866 - depth - INFO - Iter [15950/38400]	lr: 6.314e-05, eta: 6:05:11, time: 0.667, data_time: 0.005, memory: 28474, decode.loss_depth: 0.0708, loss: 0.0708, grad_norm: 0.5824
2025-06-05 18:59:51,190 - depth - INFO - Saving checkpoint at 16000 iterations
2025-06-05 19:00:29,616 - depth - INFO - Exp name: swinl_22k_w7_kitti.py
2025-06-05 19:00:29,617 - depth - INFO - Iter [16000/38400]	lr: 6.294e-05, eta: 6:04:55, time: 1.436, data_time: 0.005, memory: 28474, decode.loss_depth: 0.0673, loss: 0.0673, grad_norm: 0.5575
2025-06-05 19:01:10,472 - depth - INFO - Summary:
2025-06-05 19:01:10,472 - depth - INFO - 
+--------+--------+--------+---------+--------+--------+----------+--------+--------+
|   a1   |   a2   |   a3   | abs_rel |  rmse  | log_10 | rmse_log | silog  | sq_rel |
+--------+--------+--------+---------+--------+--------+----------+--------+--------+
| 0.9672 | 0.9966 | 0.9991 |  0.0593 | 2.1904 | 0.0257 |  0.0872  | 7.9723 | 0.1746 |
+--------+--------+--------+---------+--------+--------+----------+--------+--------+
2025-06-05 19:01:10,473 - depth - INFO - Exp name: swinl_22k_w7_kitti.py
2025-06-05 19:01:10,473 - depth - INFO - Iter(val) [218]	a1: 0.9672, a2: 0.9966, a3: 0.9991, abs_rel: 0.05927151441574097, rmse: 2.1903655529022217, log_10: 0.025737453252077103, rmse_log: 0.0872427374124527, silog: 7.9723, sq_rel: 0.17455746233463287
2025-06-05 19:01:43,688 - depth - INFO - Iter [16050/38400]	lr: 6.275e-05, eta: 6:04:41, time: 1.481, data_time: 0.822, memory: 28474, decode.loss_depth: 0.0667, loss: 0.0667, grad_norm: 0.5369
2025-06-05 19:02:17,128 - depth - INFO - Iter [16100/38400]	lr: 6.255e-05, eta: 6:03:30, time: 0.669, data_time: 0.005, memory: 28474, decode.loss_depth: 0.0663, loss: 0.0663, grad_norm: 0.4819
2025-06-05 19:02:50,559 - depth - INFO - Iter [16150/38400]	lr: 6.235e-05, eta: 6:02:20, time: 0.669, data_time: 0.005, memory: 28474, decode.loss_depth: 0.0670, loss: 0.0670, grad_norm: 0.5833
2025-06-05 19:03:23,963 - depth - INFO - Iter [16200/38400]	lr: 6.215e-05, eta: 6:01:10, time: 0.668, data_time: 0.005, memory: 28474, decode.loss_depth: 0.0679, loss: 0.0679, grad_norm: 0.5609
2025-06-05 19:03:57,373 - depth - INFO - Iter [16250/38400]	lr: 6.195e-05, eta: 6:00:00, time: 0.668, data_time: 0.005, memory: 28474, decode.loss_depth: 0.0683, loss: 0.0683, grad_norm: 0.5934
2025-06-05 19:04:30,724 - depth - INFO - Iter [16300/38400]	lr: 6.176e-05, eta: 5:58:51, time: 0.667, data_time: 0.005, memory: 28474, decode.loss_depth: 0.0672, loss: 0.0672, grad_norm: 0.6235
2025-06-05 19:05:03,967 - depth - INFO - Iter [16350/38400]	lr: 6.156e-05, eta: 5:57:41, time: 0.665, data_time: 0.005, memory: 28474, decode.loss_depth: 0.0668, loss: 0.0668, grad_norm: 0.5220
2025-06-05 19:05:37,046 - depth - INFO - Iter [16400/38400]	lr: 6.136e-05, eta: 5:56:32, time: 0.662, data_time: 0.005, memory: 28474, decode.loss_depth: 0.0677, loss: 0.0677, grad_norm: 0.5561
2025-06-05 19:06:10,460 - depth - INFO - Iter [16450/38400]	lr: 6.116e-05, eta: 5:55:23, time: 0.668, data_time: 0.005, memory: 28474, decode.loss_depth: 0.0653, loss: 0.0653, grad_norm: 0.5319
2025-06-05 19:06:43,823 - depth - INFO - Iter [16500/38400]	lr: 6.096e-05, eta: 5:54:14, time: 0.667, data_time: 0.005, memory: 28474, decode.loss_depth: 0.0688, loss: 0.0688, grad_norm: 0.5394
2025-06-05 19:07:17,179 - depth - INFO - Iter [16550/38400]	lr: 6.076e-05, eta: 5:53:05, time: 0.667, data_time: 0.005, memory: 28474, decode.loss_depth: 0.0666, loss: 0.0666, grad_norm: 0.4996
2025-06-05 19:07:50,483 - depth - INFO - Iter [16600/38400]	lr: 6.056e-05, eta: 5:51:57, time: 0.666, data_time: 0.006, memory: 28474, decode.loss_depth: 0.0648, loss: 0.0648, grad_norm: 0.4975
2025-06-05 19:08:23,888 - depth - INFO - Iter [16650/38400]	lr: 6.036e-05, eta: 5:50:49, time: 0.668, data_time: 0.005, memory: 28474, decode.loss_depth: 0.0652, loss: 0.0652, grad_norm: 0.5127
2025-06-05 19:08:57,239 - depth - INFO - Iter [16700/38400]	lr: 6.016e-05, eta: 5:49:41, time: 0.667, data_time: 0.005, memory: 28474, decode.loss_depth: 0.0663, loss: 0.0663, grad_norm: 0.5465
2025-06-05 19:09:30,596 - depth - INFO - Iter [16750/38400]	lr: 5.996e-05, eta: 5:48:33, time: 0.667, data_time: 0.005, memory: 28474, decode.loss_depth: 0.0677, loss: 0.0677, grad_norm: 0.5192
2025-06-05 19:10:03,880 - depth - INFO - Iter [16800/38400]	lr: 5.976e-05, eta: 5:47:26, time: 0.666, data_time: 0.005, memory: 28474, decode.loss_depth: 0.0667, loss: 0.0667, grad_norm: 0.5893
2025-06-05 19:10:44,907 - depth - INFO - Summary:
2025-06-05 19:10:44,909 - depth - INFO - 
+--------+--------+--------+---------+--------+--------+----------+--------+--------+
|   a1   |   a2   |   a3   | abs_rel |  rmse  | log_10 | rmse_log | silog  | sq_rel |
+--------+--------+--------+---------+--------+--------+----------+--------+--------+
| 0.9704 | 0.9967 | 0.9992 |  0.0558 | 2.1505 | 0.0241 |  0.0836  | 7.7062 | 0.1637 |
+--------+--------+--------+---------+--------+--------+----------+--------+--------+
2025-06-05 19:11:22,778 - depth - INFO - Now best checkpoint is saved as best_abs_rel_iter_16800.pth.
2025-06-05 19:11:22,778 - depth - INFO - Best abs_rel is 0.0558 at 16800 iter.
2025-06-05 19:11:22,779 - depth - INFO - Iter(val) [218]	a1: 0.9704, a2: 0.9967, a3: 0.9992, abs_rel: 0.05580734834074974, rmse: 2.150531768798828, log_10: 0.0240976270288229, rmse_log: 0.08362004905939102, silog: 7.7062, sq_rel: 0.16369636356830597
2025-06-05 19:11:55,888 - depth - INFO - Iter [16850/38400]	lr: 5.956e-05, eta: 5:47:59, time: 2.240, data_time: 1.585, memory: 28474, decode.loss_depth: 0.0655, loss: 0.0655, grad_norm: 0.5328
2025-06-05 19:12:28,928 - depth - INFO - Iter [16900/38400]	lr: 5.936e-05, eta: 5:46:51, time: 0.661, data_time: 0.006, memory: 28474, decode.loss_depth: 0.0642, loss: 0.0642, grad_norm: 0.4916
2025-06-05 19:13:02,181 - depth - INFO - Iter [16950/38400]	lr: 5.916e-05, eta: 5:45:43, time: 0.665, data_time: 0.005, memory: 28474, decode.loss_depth: 0.0651, loss: 0.0651, grad_norm: 0.4993
2025-06-05 19:13:35,447 - depth - INFO - Exp name: swinl_22k_w7_kitti.py
2025-06-05 19:13:35,448 - depth - INFO - Iter [17000/38400]	lr: 5.895e-05, eta: 5:44:36, time: 0.665, data_time: 0.006, memory: 28474, decode.loss_depth: 0.0648, loss: 0.0648, grad_norm: 0.5505
2025-06-05 19:14:08,860 - depth - INFO - Iter [17050/38400]	lr: 5.875e-05, eta: 5:43:29, time: 0.668, data_time: 0.005, memory: 28474, decode.loss_depth: 0.0639, loss: 0.0639, grad_norm: 0.5919
2025-06-05 19:14:42,267 - depth - INFO - Iter [17100/38400]	lr: 5.855e-05, eta: 5:42:22, time: 0.668, data_time: 0.005, memory: 28474, decode.loss_depth: 0.0636, loss: 0.0636, grad_norm: 0.4694
2025-06-05 19:15:15,618 - depth - INFO - Iter [17150/38400]	lr: 5.835e-05, eta: 5:41:16, time: 0.667, data_time: 0.005, memory: 28474, decode.loss_depth: 0.0641, loss: 0.0641, grad_norm: 0.4965
2025-06-05 19:15:48,940 - depth - INFO - Iter [17200/38400]	lr: 5.815e-05, eta: 5:40:09, time: 0.666, data_time: 0.005, memory: 28474, decode.loss_depth: 0.0658, loss: 0.0658, grad_norm: 0.5761
2025-06-05 19:16:22,320 - depth - INFO - Iter [17250/38400]	lr: 5.795e-05, eta: 5:39:03, time: 0.668, data_time: 0.005, memory: 28474, decode.loss_depth: 0.0638, loss: 0.0638, grad_norm: 0.4231
2025-06-05 19:16:55,668 - depth - INFO - Iter [17300/38400]	lr: 5.774e-05, eta: 5:37:57, time: 0.667, data_time: 0.005, memory: 28474, decode.loss_depth: 0.0646, loss: 0.0646, grad_norm: 0.5536
2025-06-05 19:17:29,023 - depth - INFO - Iter [17350/38400]	lr: 5.754e-05, eta: 5:36:51, time: 0.667, data_time: 0.005, memory: 28474, decode.loss_depth: 0.0642, loss: 0.0642, grad_norm: 0.4580
2025-06-05 19:18:02,404 - depth - INFO - Iter [17400/38400]	lr: 5.734e-05, eta: 5:35:45, time: 0.668, data_time: 0.006, memory: 28474, decode.loss_depth: 0.0646, loss: 0.0646, grad_norm: 0.4821
2025-06-05 19:18:35,736 - depth - INFO - Iter [17450/38400]	lr: 5.714e-05, eta: 5:34:40, time: 0.667, data_time: 0.005, memory: 28474, decode.loss_depth: 0.0628, loss: 0.0628, grad_norm: 0.5223
2025-06-05 19:19:09,029 - depth - INFO - Iter [17500/38400]	lr: 5.694e-05, eta: 5:33:34, time: 0.666, data_time: 0.006, memory: 28474, decode.loss_depth: 0.0647, loss: 0.0647, grad_norm: 0.5909
2025-06-05 19:19:42,480 - depth - INFO - Iter [17550/38400]	lr: 5.673e-05, eta: 5:32:29, time: 0.669, data_time: 0.006, memory: 28474, decode.loss_depth: 0.0659, loss: 0.0659, grad_norm: 0.4736
2025-06-05 19:20:15,777 - depth - INFO - Saving checkpoint at 17600 iterations
2025-06-05 19:20:54,813 - depth - INFO - Iter [17600/38400]	lr: 5.653e-05, eta: 5:32:10, time: 1.447, data_time: 0.005, memory: 28474, decode.loss_depth: 0.0643, loss: 0.0643, grad_norm: 0.4981
2025-06-05 19:21:35,542 - depth - INFO - Summary:
2025-06-05 19:21:35,543 - depth - INFO - 
+--------+--------+--------+---------+-------+--------+----------+--------+--------+
|   a1   |   a2   |   a3   | abs_rel |  rmse | log_10 | rmse_log | silog  | sq_rel |
+--------+--------+--------+---------+-------+--------+----------+--------+--------+
| 0.9679 | 0.9968 | 0.9991 |  0.0578 | 2.189 | 0.0246 |  0.0858  | 7.8169 | 0.1802 |
+--------+--------+--------+---------+-------+--------+----------+--------+--------+
2025-06-05 19:21:35,543 - depth - INFO - Iter(val) [218]	a1: 0.9679, a2: 0.9968, a3: 0.9991, abs_rel: 0.057794347405433655, rmse: 2.1890172958374023, log_10: 0.02463487908244133, rmse_log: 0.08579666167497635, silog: 7.8169, sq_rel: 0.18024875223636627
2025-06-05 19:22:08,677 - depth - INFO - Iter [17650/38400]	lr: 5.633e-05, eta: 5:31:53, time: 1.477, data_time: 0.819, memory: 28474, decode.loss_depth: 0.0644, loss: 0.0644, grad_norm: 0.5117
2025-06-05 19:22:42,060 - depth - INFO - Iter [17700/38400]	lr: 5.612e-05, eta: 5:30:48, time: 0.668, data_time: 0.005, memory: 28474, decode.loss_depth: 0.0634, loss: 0.0634, grad_norm: 0.4678
2025-06-05 19:23:15,440 - depth - INFO - Iter [17750/38400]	lr: 5.592e-05, eta: 5:29:43, time: 0.667, data_time: 0.005, memory: 28474, decode.loss_depth: 0.0616, loss: 0.0616, grad_norm: 0.4668
2025-06-05 19:23:48,790 - depth - INFO - Iter [17800/38400]	lr: 5.572e-05, eta: 5:28:38, time: 0.667, data_time: 0.005, memory: 28474, decode.loss_depth: 0.0626, loss: 0.0626, grad_norm: 0.5670
2025-06-05 19:24:22,200 - depth - INFO - Iter [17850/38400]	lr: 5.552e-05, eta: 5:27:34, time: 0.668, data_time: 0.005, memory: 28474, decode.loss_depth: 0.0638, loss: 0.0638, grad_norm: 0.4689
2025-06-05 19:24:55,599 - depth - INFO - Iter [17900/38400]	lr: 5.531e-05, eta: 5:26:29, time: 0.668, data_time: 0.005, memory: 28474, decode.loss_depth: 0.0636, loss: 0.0636, grad_norm: 0.4768
2025-06-05 19:25:28,791 - depth - INFO - Iter [17950/38400]	lr: 5.511e-05, eta: 5:25:25, time: 0.664, data_time: 0.006, memory: 28474, decode.loss_depth: 0.0646, loss: 0.0646, grad_norm: 0.4859
2025-06-05 19:26:02,380 - depth - INFO - Exp name: swinl_22k_w7_kitti.py
2025-06-05 19:26:02,380 - depth - INFO - Iter [18000/38400]	lr: 5.490e-05, eta: 5:24:21, time: 0.672, data_time: 0.006, memory: 28474, decode.loss_depth: 0.0660, loss: 0.0660, grad_norm: 0.5053
2025-06-05 19:26:35,807 - depth - INFO - Iter [18050/38400]	lr: 5.470e-05, eta: 5:23:18, time: 0.668, data_time: 0.006, memory: 28474, decode.loss_depth: 0.0648, loss: 0.0648, grad_norm: 0.5087
2025-06-05 19:27:09,213 - depth - INFO - Iter [18100/38400]	lr: 5.450e-05, eta: 5:22:14, time: 0.668, data_time: 0.005, memory: 28474, decode.loss_depth: 0.0615, loss: 0.0615, grad_norm: 0.4441
2025-06-05 19:27:42,627 - depth - INFO - Iter [18150/38400]	lr: 5.429e-05, eta: 5:21:10, time: 0.668, data_time: 0.005, memory: 28474, decode.loss_depth: 0.0660, loss: 0.0660, grad_norm: 0.5182
2025-06-05 19:28:16,015 - depth - INFO - Iter [18200/38400]	lr: 5.409e-05, eta: 5:20:07, time: 0.668, data_time: 0.005, memory: 28474, decode.loss_depth: 0.0637, loss: 0.0637, grad_norm: 0.5496
2025-06-05 19:28:49,326 - depth - INFO - Iter [18250/38400]	lr: 5.389e-05, eta: 5:19:04, time: 0.666, data_time: 0.006, memory: 28474, decode.loss_depth: 0.0645, loss: 0.0645, grad_norm: 0.5061
2025-06-05 19:29:22,744 - depth - INFO - Iter [18300/38400]	lr: 5.368e-05, eta: 5:18:01, time: 0.668, data_time: 0.005, memory: 28474, decode.loss_depth: 0.0619, loss: 0.0619, grad_norm: 0.5240
2025-06-05 19:29:56,133 - depth - INFO - Iter [18350/38400]	lr: 5.348e-05, eta: 5:16:58, time: 0.668, data_time: 0.005, memory: 28474, decode.loss_depth: 0.0642, loss: 0.0642, grad_norm: 0.4568
2025-06-05 19:30:29,480 - depth - INFO - Iter [18400/38400]	lr: 5.327e-05, eta: 5:15:55, time: 0.667, data_time: 0.005, memory: 28474, decode.loss_depth: 0.0637, loss: 0.0637, grad_norm: 0.4938
2025-06-05 19:31:10,443 - depth - INFO - Summary:
2025-06-05 19:31:10,444 - depth - INFO - 
+------+--------+--------+---------+-------+--------+----------+--------+--------+
|  a1  |   a2   |   a3   | abs_rel |  rmse | log_10 | rmse_log | silog  | sq_rel |
+------+--------+--------+---------+-------+--------+----------+--------+--------+
| 0.97 | 0.9966 | 0.9992 |  0.0563 | 2.216 | 0.0246 |  0.0846  | 7.7548 | 0.1695 |
+------+--------+--------+---------+-------+--------+----------+--------+--------+
2025-06-05 19:31:10,444 - depth - INFO - Iter(val) [218]	a1: 0.9700, a2: 0.9966, a3: 0.9992, abs_rel: 0.056255873292684555, rmse: 2.215963363647461, log_10: 0.0245573278516531, rmse_log: 0.08463443070650101, silog: 7.7548, sq_rel: 0.16953454911708832
2025-06-05 19:31:43,797 - depth - INFO - Iter [18450/38400]	lr: 5.307e-05, eta: 5:15:37, time: 1.486, data_time: 0.824, memory: 28474, decode.loss_depth: 0.0616, loss: 0.0616, grad_norm: 0.5171
2025-06-05 19:32:17,100 - depth - INFO - Iter [18500/38400]	lr: 5.287e-05, eta: 5:14:34, time: 0.666, data_time: 0.005, memory: 28474, decode.loss_depth: 0.0633, loss: 0.0633, grad_norm: 0.4995
2025-06-05 19:32:50,445 - depth - INFO - Iter [18550/38400]	lr: 5.266e-05, eta: 5:13:32, time: 0.667, data_time: 0.005, memory: 28474, decode.loss_depth: 0.0610, loss: 0.0610, grad_norm: 0.5011
2025-06-05 19:33:23,726 - depth - INFO - Iter [18600/38400]	lr: 5.246e-05, eta: 5:12:29, time: 0.666, data_time: 0.005, memory: 28474, decode.loss_depth: 0.0614, loss: 0.0614, grad_norm: 0.4927
2025-06-05 19:33:57,123 - depth - INFO - Iter [18650/38400]	lr: 5.225e-05, eta: 5:11:27, time: 0.668, data_time: 0.006, memory: 28474, decode.loss_depth: 0.0628, loss: 0.0628, grad_norm: 0.5319
2025-06-05 19:34:30,419 - depth - INFO - Iter [18700/38400]	lr: 5.205e-05, eta: 5:10:25, time: 0.666, data_time: 0.006, memory: 28474, decode.loss_depth: 0.0622, loss: 0.0622, grad_norm: 0.5061
2025-06-05 19:35:03,650 - depth - INFO - Iter [18750/38400]	lr: 5.184e-05, eta: 5:09:23, time: 0.665, data_time: 0.005, memory: 28474, decode.loss_depth: 0.0617, loss: 0.0617, grad_norm: 0.4233
2025-06-05 19:35:36,871 - depth - INFO - Iter [18800/38400]	lr: 5.164e-05, eta: 5:08:21, time: 0.664, data_time: 0.005, memory: 28474, decode.loss_depth: 0.0624, loss: 0.0624, grad_norm: 0.4489
2025-06-05 19:36:10,307 - depth - INFO - Iter [18850/38400]	lr: 5.144e-05, eta: 5:07:20, time: 0.669, data_time: 0.007, memory: 28474, decode.loss_depth: 0.0611, loss: 0.0611, grad_norm: 0.4606
2025-06-05 19:36:43,615 - depth - INFO - Iter [18900/38400]	lr: 5.123e-05, eta: 5:06:18, time: 0.666, data_time: 0.006, memory: 28474, decode.loss_depth: 0.0620, loss: 0.0620, grad_norm: 0.4868
2025-06-05 19:37:16,919 - depth - INFO - Iter [18950/38400]	lr: 5.103e-05, eta: 5:05:17, time: 0.666, data_time: 0.005, memory: 28474, decode.loss_depth: 0.0595, loss: 0.0595, grad_norm: 0.4437
2025-06-05 19:37:50,220 - depth - INFO - Exp name: swinl_22k_w7_kitti.py
2025-06-05 19:37:50,221 - depth - INFO - Iter [19000/38400]	lr: 5.082e-05, eta: 5:04:16, time: 0.666, data_time: 0.005, memory: 28474, decode.loss_depth: 0.0610, loss: 0.0610, grad_norm: 0.4537
2025-06-05 19:38:23,574 - depth - INFO - Iter [19050/38400]	lr: 5.062e-05, eta: 5:03:15, time: 0.667, data_time: 0.005, memory: 28474, decode.loss_depth: 0.0634, loss: 0.0634, grad_norm: 0.5665
2025-06-05 19:38:57,131 - depth - INFO - Iter [19100/38400]	lr: 5.041e-05, eta: 5:02:14, time: 0.671, data_time: 0.006, memory: 28474, decode.loss_depth: 0.0613, loss: 0.0613, grad_norm: 0.5362
2025-06-05 19:39:30,459 - depth - INFO - Iter [19150/38400]	lr: 5.021e-05, eta: 5:01:14, time: 0.667, data_time: 0.005, memory: 28474, decode.loss_depth: 0.0617, loss: 0.0617, grad_norm: 0.6055
2025-06-05 19:40:03,749 - depth - INFO - Saving checkpoint at 19200 iterations
2025-06-05 19:40:44,313 - depth - INFO - Iter [19200/38400]	lr: 5.000e-05, eta: 5:00:54, time: 1.478, data_time: 0.005, memory: 28474, decode.loss_depth: 0.0617, loss: 0.0617, grad_norm: 0.5570
2025-06-05 19:41:25,066 - depth - INFO - Summary:
2025-06-05 19:41:25,068 - depth - INFO - 
+--------+--------+--------+---------+--------+--------+----------+--------+--------+
|   a1   |   a2   |   a3   | abs_rel |  rmse  | log_10 | rmse_log | silog  | sq_rel |
+--------+--------+--------+---------+--------+--------+----------+--------+--------+
| 0.9689 | 0.9966 | 0.9993 |  0.0572 | 2.2159 | 0.0251 |  0.0851  | 7.7038 | 0.1696 |
+--------+--------+--------+---------+--------+--------+----------+--------+--------+
2025-06-05 19:41:25,069 - depth - INFO - Iter(val) [218]	a1: 0.9689, a2: 0.9966, a3: 0.9993, abs_rel: 0.05723806843161583, rmse: 2.215916633605957, log_10: 0.025056950747966766, rmse_log: 0.08512729406356812, silog: 7.7038, sq_rel: 0.16964270174503326
2025-06-05 19:41:58,391 - depth - INFO - Iter [19250/38400]	lr: 4.980e-05, eta: 5:00:33, time: 1.481, data_time: 0.820, memory: 28474, decode.loss_depth: 0.0598, loss: 0.0598, grad_norm: 0.4579
2025-06-05 19:42:31,691 - depth - INFO - Iter [19300/38400]	lr: 4.960e-05, eta: 4:59:33, time: 0.666, data_time: 0.005, memory: 28474, decode.loss_depth: 0.0596, loss: 0.0596, grad_norm: 0.4251
2025-06-05 19:43:05,171 - depth - INFO - Iter [19350/38400]	lr: 4.939e-05, eta: 4:58:32, time: 0.670, data_time: 0.007, memory: 28474, decode.loss_depth: 0.0595, loss: 0.0595, grad_norm: 0.4764
2025-06-05 19:43:38,534 - depth - INFO - Iter [19400/38400]	lr: 4.919e-05, eta: 4:57:32, time: 0.667, data_time: 0.005, memory: 28474, decode.loss_depth: 0.0589, loss: 0.0589, grad_norm: 0.4736
2025-06-05 19:44:11,852 - depth - INFO - Iter [19450/38400]	lr: 4.898e-05, eta: 4:56:32, time: 0.666, data_time: 0.005, memory: 28474, decode.loss_depth: 0.0585, loss: 0.0585, grad_norm: 0.4681
2025-06-05 19:44:45,263 - depth - INFO - Iter [19500/38400]	lr: 4.878e-05, eta: 4:55:32, time: 0.668, data_time: 0.005, memory: 28474, decode.loss_depth: 0.0603, loss: 0.0603, grad_norm: 0.4629
2025-06-05 19:45:18,654 - depth - INFO - Iter [19550/38400]	lr: 4.857e-05, eta: 4:54:32, time: 0.668, data_time: 0.005, memory: 28474, decode.loss_depth: 0.0580, loss: 0.0580, grad_norm: 0.4430
2025-06-05 19:45:52,010 - depth - INFO - Iter [19600/38400]	lr: 4.837e-05, eta: 4:53:32, time: 0.667, data_time: 0.005, memory: 28474, decode.loss_depth: 0.0611, loss: 0.0611, grad_norm: 0.4398
2025-06-05 19:46:25,373 - depth - INFO - Iter [19650/38400]	lr: 4.816e-05, eta: 4:52:32, time: 0.667, data_time: 0.005, memory: 28474, decode.loss_depth: 0.0600, loss: 0.0600, grad_norm: 0.4541
2025-06-05 19:46:58,767 - depth - INFO - Iter [19700/38400]	lr: 4.796e-05, eta: 4:51:33, time: 0.668, data_time: 0.005, memory: 28474, decode.loss_depth: 0.0585, loss: 0.0585, grad_norm: 0.4851
2025-06-05 19:47:32,155 - depth - INFO - Iter [19750/38400]	lr: 4.776e-05, eta: 4:50:33, time: 0.668, data_time: 0.005, memory: 28474, decode.loss_depth: 0.0592, loss: 0.0592, grad_norm: 0.4760
2025-06-05 19:48:05,483 - depth - INFO - Iter [19800/38400]	lr: 4.755e-05, eta: 4:49:34, time: 0.666, data_time: 0.005, memory: 28474, decode.loss_depth: 0.0588, loss: 0.0588, grad_norm: 0.4509
2025-06-05 19:48:38,637 - depth - INFO - Iter [19850/38400]	lr: 4.735e-05, eta: 4:48:34, time: 0.663, data_time: 0.005, memory: 28474, decode.loss_depth: 0.0599, loss: 0.0599, grad_norm: 0.4953
2025-06-05 19:49:11,880 - depth - INFO - Iter [19900/38400]	lr: 4.714e-05, eta: 4:47:35, time: 0.665, data_time: 0.005, memory: 28474, decode.loss_depth: 0.0582, loss: 0.0582, grad_norm: 0.4694
2025-06-05 19:49:45,248 - depth - INFO - Iter [19950/38400]	lr: 4.694e-05, eta: 4:46:36, time: 0.667, data_time: 0.005, memory: 28474, decode.loss_depth: 0.0575, loss: 0.0575, grad_norm: 0.4234
2025-06-05 19:50:18,600 - depth - INFO - Exp name: swinl_22k_w7_kitti.py
2025-06-05 19:50:18,601 - depth - INFO - Iter [20000/38400]	lr: 4.673e-05, eta: 4:45:38, time: 0.667, data_time: 0.005, memory: 28474, decode.loss_depth: 0.0588, loss: 0.0588, grad_norm: 0.4725
2025-06-05 19:50:59,798 - depth - INFO - Summary:
2025-06-05 19:50:59,799 - depth - INFO - 
+--------+--------+--------+---------+--------+--------+----------+--------+--------+
|   a1   |   a2   |   a3   | abs_rel |  rmse  | log_10 | rmse_log | silog  | sq_rel |
+--------+--------+--------+---------+--------+--------+----------+--------+--------+
| 0.9696 | 0.9969 | 0.9992 |  0.057  | 2.1846 | 0.0245 |  0.0845  | 7.7387 | 0.1684 |
+--------+--------+--------+---------+--------+--------+----------+--------+--------+
2025-06-05 19:50:59,799 - depth - INFO - Exp name: swinl_22k_w7_kitti.py
2025-06-05 19:50:59,799 - depth - INFO - Iter(val) [218]	a1: 0.9696, a2: 0.9969, a3: 0.9992, abs_rel: 0.05697549879550934, rmse: 2.1846160888671875, log_10: 0.024512702599167824, rmse_log: 0.08453495800495148, silog: 7.7387, sq_rel: 0.1683538556098938
2025-06-05 19:51:32,640 - depth - INFO - Iter [20050/38400]	lr: 4.653e-05, eta: 4:45:16, time: 1.481, data_time: 0.829, memory: 28474, decode.loss_depth: 0.0583, loss: 0.0583, grad_norm: 0.4526
2025-06-05 19:52:05,670 - depth - INFO - Iter [20100/38400]	lr: 4.633e-05, eta: 4:44:17, time: 0.660, data_time: 0.005, memory: 28474, decode.loss_depth: 0.0576, loss: 0.0576, grad_norm: 0.5248
2025-06-05 19:52:38,987 - depth - INFO - Iter [20150/38400]	lr: 4.612e-05, eta: 4:43:18, time: 0.666, data_time: 0.005, memory: 28474, decode.loss_depth: 0.0596, loss: 0.0596, grad_norm: 0.4476
2025-06-05 19:53:12,231 - depth - INFO - Iter [20200/38400]	lr: 4.592e-05, eta: 4:42:20, time: 0.665, data_time: 0.005, memory: 28474, decode.loss_depth: 0.0585, loss: 0.0585, grad_norm: 0.4495
2025-06-05 19:53:45,263 - depth - INFO - Iter [20250/38400]	lr: 4.571e-05, eta: 4:41:21, time: 0.661, data_time: 0.005, memory: 28474, decode.loss_depth: 0.0592, loss: 0.0592, grad_norm: 0.5030
2025-06-05 19:54:18,535 - depth - INFO - Iter [20300/38400]	lr: 4.551e-05, eta: 4:40:23, time: 0.665, data_time: 0.005, memory: 28474, decode.loss_depth: 0.0587, loss: 0.0587, grad_norm: 0.6173
2025-06-05 19:54:51,804 - depth - INFO - Iter [20350/38400]	lr: 4.531e-05, eta: 4:39:25, time: 0.665, data_time: 0.005, memory: 28474, decode.loss_depth: 0.0593, loss: 0.0593, grad_norm: 0.5140
2025-06-05 19:55:25,063 - depth - INFO - Iter [20400/38400]	lr: 4.510e-05, eta: 4:38:27, time: 0.665, data_time: 0.005, memory: 28474, decode.loss_depth: 0.0587, loss: 0.0587, grad_norm: 0.4915
2025-06-05 19:55:58,327 - depth - INFO - Iter [20450/38400]	lr: 4.490e-05, eta: 4:37:29, time: 0.665, data_time: 0.005, memory: 28474, decode.loss_depth: 0.0589, loss: 0.0589, grad_norm: 0.4143
2025-06-05 19:56:31,684 - depth - INFO - Iter [20500/38400]	lr: 4.470e-05, eta: 4:36:31, time: 0.667, data_time: 0.005, memory: 28474, decode.loss_depth: 0.0591, loss: 0.0591, grad_norm: 0.4653
2025-06-05 19:57:04,995 - depth - INFO - Iter [20550/38400]	lr: 4.449e-05, eta: 4:35:33, time: 0.666, data_time: 0.005, memory: 28474, decode.loss_depth: 0.0593, loss: 0.0593, grad_norm: 0.4954
2025-06-05 19:57:38,239 - depth - INFO - Iter [20600/38400]	lr: 4.429e-05, eta: 4:34:36, time: 0.665, data_time: 0.005, memory: 28474, decode.loss_depth: 0.0591, loss: 0.0591, grad_norm: 0.5407
2025-06-05 19:58:11,443 - depth - INFO - Iter [20650/38400]	lr: 4.409e-05, eta: 4:33:38, time: 0.664, data_time: 0.005, memory: 28474, decode.loss_depth: 0.0592, loss: 0.0592, grad_norm: 0.4658
2025-06-05 19:58:44,449 - depth - INFO - Iter [20700/38400]	lr: 4.388e-05, eta: 4:32:41, time: 0.660, data_time: 0.005, memory: 28474, decode.loss_depth: 0.0592, loss: 0.0592, grad_norm: 0.4700
2025-06-05 19:59:17,659 - depth - INFO - Iter [20750/38400]	lr: 4.368e-05, eta: 4:31:43, time: 0.664, data_time: 0.005, memory: 28474, decode.loss_depth: 0.0591, loss: 0.0591, grad_norm: 0.5240
2025-06-05 19:59:50,943 - depth - INFO - Saving checkpoint at 20800 iterations
2025-06-05 20:00:30,362 - depth - INFO - Iter [20800/38400]	lr: 4.348e-05, eta: 4:31:20, time: 1.454, data_time: 0.005, memory: 28474, decode.loss_depth: 0.0583, loss: 0.0583, grad_norm: 0.5595
2025-06-05 20:01:11,061 - depth - INFO - Summary:
2025-06-05 20:01:11,062 - depth - INFO - 
+--------+--------+--------+---------+--------+--------+----------+--------+--------+
|   a1   |   a2   |   a3   | abs_rel |  rmse  | log_10 | rmse_log | silog  | sq_rel |
+--------+--------+--------+---------+--------+--------+----------+--------+--------+
| 0.9676 | 0.9963 | 0.9993 |  0.0577 | 2.3555 | 0.0254 |  0.0869  | 7.8154 | 0.1796 |
+--------+--------+--------+---------+--------+--------+----------+--------+--------+
2025-06-05 20:01:11,062 - depth - INFO - Iter(val) [218]	a1: 0.9676, a2: 0.9963, a3: 0.9993, abs_rel: 0.05766277760267258, rmse: 2.3555076122283936, log_10: 0.02543620578944683, rmse_log: 0.08692438155412674, silog: 7.8154, sq_rel: 0.17960874736309052
2025-06-05 20:01:43,945 - depth - INFO - Iter [20850/38400]	lr: 4.328e-05, eta: 4:30:56, time: 1.471, data_time: 0.818, memory: 28474, decode.loss_depth: 0.0572, loss: 0.0572, grad_norm: 0.4611
2025-06-05 20:02:17,255 - depth - INFO - Iter [20900/38400]	lr: 4.307e-05, eta: 4:29:59, time: 0.666, data_time: 0.005, memory: 28474, decode.loss_depth: 0.0566, loss: 0.0566, grad_norm: 0.4562
2025-06-05 20:02:50,343 - depth - INFO - Iter [20950/38400]	lr: 4.287e-05, eta: 4:29:02, time: 0.662, data_time: 0.007, memory: 28474, decode.loss_depth: 0.0576, loss: 0.0576, grad_norm: 0.4576
2025-06-05 20:03:23,656 - depth - INFO - Exp name: swinl_22k_w7_kitti.py
2025-06-05 20:03:23,656 - depth - INFO - Iter [21000/38400]	lr: 4.267e-05, eta: 4:28:05, time: 0.666, data_time: 0.006, memory: 28474, decode.loss_depth: 0.0580, loss: 0.0580, grad_norm: 0.5212
2025-06-05 20:03:57,002 - depth - INFO - Iter [21050/38400]	lr: 4.247e-05, eta: 4:27:08, time: 0.667, data_time: 0.005, memory: 28474, decode.loss_depth: 0.0576, loss: 0.0576, grad_norm: 0.4468
2025-06-05 20:04:30,359 - depth - INFO - Iter [21100/38400]	lr: 4.226e-05, eta: 4:26:11, time: 0.667, data_time: 0.005, memory: 28474, decode.loss_depth: 0.0575, loss: 0.0575, grad_norm: 0.4609
2025-06-05 20:05:03,695 - depth - INFO - Iter [21150/38400]	lr: 4.206e-05, eta: 4:25:15, time: 0.667, data_time: 0.005, memory: 28474, decode.loss_depth: 0.0570, loss: 0.0570, grad_norm: 0.4731
2025-06-05 20:05:37,095 - depth - INFO - Iter [21200/38400]	lr: 4.186e-05, eta: 4:24:18, time: 0.668, data_time: 0.005, memory: 28474, decode.loss_depth: 0.0571, loss: 0.0571, grad_norm: 0.5576
2025-06-05 20:06:10,472 - depth - INFO - Iter [21250/38400]	lr: 4.166e-05, eta: 4:23:22, time: 0.668, data_time: 0.005, memory: 28474, decode.loss_depth: 0.0574, loss: 0.0574, grad_norm: 0.4664
2025-06-05 20:06:43,845 - depth - INFO - Iter [21300/38400]	lr: 4.146e-05, eta: 4:22:26, time: 0.667, data_time: 0.005, memory: 28474, decode.loss_depth: 0.0577, loss: 0.0577, grad_norm: 0.4218
2025-06-05 20:07:17,194 - depth - INFO - Iter [21350/38400]	lr: 4.125e-05, eta: 4:21:29, time: 0.667, data_time: 0.005, memory: 28474, decode.loss_depth: 0.0565, loss: 0.0565, grad_norm: 0.4422
2025-06-05 20:07:50,567 - depth - INFO - Iter [21400/38400]	lr: 4.105e-05, eta: 4:20:33, time: 0.668, data_time: 0.005, memory: 28474, decode.loss_depth: 0.0581, loss: 0.0581, grad_norm: 0.5057
2025-06-05 20:08:23,913 - depth - INFO - Iter [21450/38400]	lr: 4.085e-05, eta: 4:19:37, time: 0.667, data_time: 0.005, memory: 28474, decode.loss_depth: 0.0572, loss: 0.0572, grad_norm: 0.4719
2025-06-05 20:08:57,321 - depth - INFO - Iter [21500/38400]	lr: 4.065e-05, eta: 4:18:42, time: 0.668, data_time: 0.005, memory: 28474, decode.loss_depth: 0.0552, loss: 0.0552, grad_norm: 0.4575
2025-06-05 20:09:30,761 - depth - INFO - Iter [21550/38400]	lr: 4.045e-05, eta: 4:17:46, time: 0.669, data_time: 0.006, memory: 28474, decode.loss_depth: 0.0590, loss: 0.0590, grad_norm: 0.5385
2025-06-05 20:10:04,183 - depth - INFO - Iter [21600/38400]	lr: 4.025e-05, eta: 4:16:50, time: 0.668, data_time: 0.007, memory: 28474, decode.loss_depth: 0.0584, loss: 0.0584, grad_norm: 0.4463
2025-06-05 20:10:45,230 - depth - INFO - Summary:
2025-06-05 20:10:45,230 - depth - INFO - 
+--------+--------+--------+---------+--------+--------+----------+--------+--------+
|   a1   |   a2   |   a3   | abs_rel |  rmse  | log_10 | rmse_log | silog  | sq_rel |
+--------+--------+--------+---------+--------+--------+----------+--------+--------+
| 0.9708 | 0.9968 | 0.9993 |  0.0545 | 2.2262 | 0.0239 |  0.0833  | 7.6086 | 0.1653 |
+--------+--------+--------+---------+--------+--------+----------+--------+--------+
2025-06-05 20:11:24,609 - depth - INFO - Now best checkpoint is saved as best_abs_rel_iter_21600.pth.
2025-06-05 20:11:24,610 - depth - INFO - Best abs_rel is 0.0545 at 21600 iter.
2025-06-05 20:11:24,610 - depth - INFO - Iter(val) [218]	a1: 0.9708, a2: 0.9968, a3: 0.9993, abs_rel: 0.05454012379050255, rmse: 2.2261812686920166, log_10: 0.02394375391304493, rmse_log: 0.08331061154603958, silog: 7.6086, sq_rel: 0.16534583270549774
2025-06-05 20:11:57,864 - depth - INFO - Iter [21650/38400]	lr: 4.005e-05, eta: 4:16:57, time: 2.274, data_time: 1.614, memory: 28474, decode.loss_depth: 0.0556, loss: 0.0556, grad_norm: 0.4176
2025-06-05 20:12:31,122 - depth - INFO - Iter [21700/38400]	lr: 3.985e-05, eta: 4:16:01, time: 0.665, data_time: 0.005, memory: 28474, decode.loss_depth: 0.0552, loss: 0.0552, grad_norm: 0.4170
2025-06-05 20:13:04,435 - depth - INFO - Iter [21750/38400]	lr: 3.965e-05, eta: 4:15:05, time: 0.666, data_time: 0.005, memory: 28474, decode.loss_depth: 0.0562, loss: 0.0562, grad_norm: 0.4509
2025-06-05 20:13:37,730 - depth - INFO - Iter [21800/38400]	lr: 3.945e-05, eta: 4:14:10, time: 0.666, data_time: 0.005, memory: 28474, decode.loss_depth: 0.0561, loss: 0.0561, grad_norm: 0.4439
2025-06-05 20:14:11,027 - depth - INFO - Iter [21850/38400]	lr: 3.925e-05, eta: 4:13:14, time: 0.666, data_time: 0.005, memory: 28474, decode.loss_depth: 0.0575, loss: 0.0575, grad_norm: 0.4982
2025-06-05 20:14:44,290 - depth - INFO - Iter [21900/38400]	lr: 3.905e-05, eta: 4:12:19, time: 0.665, data_time: 0.005, memory: 28474, decode.loss_depth: 0.0576, loss: 0.0576, grad_norm: 0.4831
2025-06-05 20:15:17,695 - depth - INFO - Iter [21950/38400]	lr: 3.885e-05, eta: 4:11:24, time: 0.668, data_time: 0.007, memory: 28474, decode.loss_depth: 0.0566, loss: 0.0566, grad_norm: 0.4138
2025-06-05 20:15:50,975 - depth - INFO - Exp name: swinl_22k_w7_kitti.py
2025-06-05 20:15:50,976 - depth - INFO - Iter [22000/38400]	lr: 3.865e-05, eta: 4:10:28, time: 0.665, data_time: 0.005, memory: 28474, decode.loss_depth: 0.0556, loss: 0.0556, grad_norm: 0.4743
2025-06-05 20:16:24,154 - depth - INFO - Iter [22050/38400]	lr: 3.845e-05, eta: 4:09:33, time: 0.664, data_time: 0.005, memory: 28474, decode.loss_depth: 0.0565, loss: 0.0565, grad_norm: 0.4642
2025-06-05 20:16:57,395 - depth - INFO - Iter [22100/38400]	lr: 3.825e-05, eta: 4:08:38, time: 0.665, data_time: 0.006, memory: 28474, decode.loss_depth: 0.0563, loss: 0.0563, grad_norm: 0.4616
2025-06-05 20:17:30,660 - depth - INFO - Iter [22150/38400]	lr: 3.805e-05, eta: 4:07:43, time: 0.665, data_time: 0.006, memory: 28474, decode.loss_depth: 0.0553, loss: 0.0553, grad_norm: 0.4997
2025-06-05 20:18:03,897 - depth - INFO - Iter [22200/38400]	lr: 3.785e-05, eta: 4:06:48, time: 0.664, data_time: 0.005, memory: 28474, decode.loss_depth: 0.0557, loss: 0.0557, grad_norm: 0.4543
2025-06-05 20:18:37,159 - depth - INFO - Iter [22250/38400]	lr: 3.766e-05, eta: 4:05:54, time: 0.665, data_time: 0.005, memory: 28474, decode.loss_depth: 0.0550, loss: 0.0550, grad_norm: 0.4210
2025-06-05 20:19:10,468 - depth - INFO - Iter [22300/38400]	lr: 3.746e-05, eta: 4:04:59, time: 0.666, data_time: 0.005, memory: 28474, decode.loss_depth: 0.0545, loss: 0.0545, grad_norm: 0.4371
2025-06-05 20:19:43,755 - depth - INFO - Iter [22350/38400]	lr: 3.726e-05, eta: 4:04:04, time: 0.666, data_time: 0.005, memory: 28474, decode.loss_depth: 0.0561, loss: 0.0561, grad_norm: 0.4793
2025-06-05 20:20:16,863 - depth - INFO - Saving checkpoint at 22400 iterations
2025-06-05 20:20:53,592 - depth - INFO - Iter [22400/38400]	lr: 3.706e-05, eta: 4:03:36, time: 1.397, data_time: 0.005, memory: 28474, decode.loss_depth: 0.0554, loss: 0.0554, grad_norm: 0.4579
2025-06-05 20:21:34,365 - depth - INFO - Summary:
2025-06-05 20:21:34,365 - depth - INFO - 
+--------+--------+--------+---------+--------+--------+----------+--------+--------+
|   a1   |   a2   |   a3   | abs_rel |  rmse  | log_10 | rmse_log | silog  | sq_rel |
+--------+--------+--------+---------+--------+--------+----------+--------+--------+
| 0.9722 | 0.9968 | 0.9993 |  0.0541 | 2.1224 | 0.0235 |  0.0816  | 7.5272 | 0.1592 |
+--------+--------+--------+---------+--------+--------+----------+--------+--------+
2025-06-05 20:22:12,733 - depth - INFO - Now best checkpoint is saved as best_abs_rel_iter_22400.pth.
2025-06-05 20:22:12,733 - depth - INFO - Best abs_rel is 0.0541 at 22400 iter.
2025-06-05 20:22:12,734 - depth - INFO - Iter(val) [218]	a1: 0.9722, a2: 0.9968, a3: 0.9993, abs_rel: 0.054082367569208145, rmse: 2.1224308013916016, log_10: 0.023468635976314545, rmse_log: 0.08161672204732895, silog: 7.5272, sq_rel: 0.1592429280281067
2025-06-05 20:22:45,824 - depth - INFO - Iter [22450/38400]	lr: 3.687e-05, eta: 4:03:38, time: 2.244, data_time: 1.588, memory: 28474, decode.loss_depth: 0.0558, loss: 0.0558, grad_norm: 0.4350
2025-06-05 20:23:19,000 - depth - INFO - Iter [22500/38400]	lr: 3.667e-05, eta: 4:02:43, time: 0.663, data_time: 0.005, memory: 28474, decode.loss_depth: 0.0547, loss: 0.0547, grad_norm: 0.4517
2025-06-05 20:23:52,381 - depth - INFO - Iter [22550/38400]	lr: 3.647e-05, eta: 4:01:48, time: 0.668, data_time: 0.006, memory: 28474, decode.loss_depth: 0.0544, loss: 0.0544, grad_norm: 0.4057
2025-06-05 20:24:25,852 - depth - INFO - Iter [22600/38400]	lr: 3.627e-05, eta: 4:00:54, time: 0.669, data_time: 0.005, memory: 28474, decode.loss_depth: 0.0569, loss: 0.0569, grad_norm: 0.4307
2025-06-05 20:24:58,968 - depth - INFO - Iter [22650/38400]	lr: 3.608e-05, eta: 4:00:00, time: 0.662, data_time: 0.005, memory: 28474, decode.loss_depth: 0.0551, loss: 0.0551, grad_norm: 0.4744
2025-06-05 20:25:32,282 - depth - INFO - Iter [22700/38400]	lr: 3.588e-05, eta: 3:59:05, time: 0.666, data_time: 0.005, memory: 28474, decode.loss_depth: 0.0550, loss: 0.0550, grad_norm: 0.4411
2025-06-05 20:26:05,690 - depth - INFO - Iter [22750/38400]	lr: 3.569e-05, eta: 3:58:11, time: 0.668, data_time: 0.005, memory: 28474, decode.loss_depth: 0.0557, loss: 0.0557, grad_norm: 0.4418
2025-06-05 20:26:39,040 - depth - INFO - Iter [22800/38400]	lr: 3.549e-05, eta: 3:57:17, time: 0.667, data_time: 0.005, memory: 28474, decode.loss_depth: 0.0552, loss: 0.0552, grad_norm: 0.4639
2025-06-05 20:27:12,388 - depth - INFO - Iter [22850/38400]	lr: 3.529e-05, eta: 3:56:23, time: 0.667, data_time: 0.005, memory: 28474, decode.loss_depth: 0.0542, loss: 0.0542, grad_norm: 0.4354
2025-06-05 20:27:45,743 - depth - INFO - Iter [22900/38400]	lr: 3.510e-05, eta: 3:55:29, time: 0.667, data_time: 0.005, memory: 28474, decode.loss_depth: 0.0545, loss: 0.0545, grad_norm: 0.4477
2025-06-05 20:28:19,127 - depth - INFO - Iter [22950/38400]	lr: 3.490e-05, eta: 3:54:35, time: 0.668, data_time: 0.005, memory: 28474, decode.loss_depth: 0.0534, loss: 0.0534, grad_norm: 0.4114
2025-06-05 20:28:52,427 - depth - INFO - Exp name: swinl_22k_w7_kitti.py
2025-06-05 20:28:52,428 - depth - INFO - Iter [23000/38400]	lr: 3.471e-05, eta: 3:53:42, time: 0.666, data_time: 0.006, memory: 28474, decode.loss_depth: 0.0547, loss: 0.0547, grad_norm: 0.4244
2025-06-05 20:29:25,875 - depth - INFO - Iter [23050/38400]	lr: 3.451e-05, eta: 3:52:48, time: 0.669, data_time: 0.005, memory: 28474, decode.loss_depth: 0.0544, loss: 0.0544, grad_norm: 0.4128
2025-06-05 20:29:59,227 - depth - INFO - Iter [23100/38400]	lr: 3.432e-05, eta: 3:51:55, time: 0.667, data_time: 0.005, memory: 28474, decode.loss_depth: 0.0551, loss: 0.0551, grad_norm: 0.4464
2025-06-05 20:30:32,580 - depth - INFO - Iter [23150/38400]	lr: 3.413e-05, eta: 3:51:01, time: 0.667, data_time: 0.005, memory: 28474, decode.loss_depth: 0.0543, loss: 0.0543, grad_norm: 0.4428
2025-06-05 20:31:05,984 - depth - INFO - Iter [23200/38400]	lr: 3.393e-05, eta: 3:50:08, time: 0.668, data_time: 0.007, memory: 28474, decode.loss_depth: 0.0523, loss: 0.0523, grad_norm: 0.4104
2025-06-05 20:31:46,974 - depth - INFO - Summary:
2025-06-05 20:31:46,975 - depth - INFO - 
+--------+--------+--------+---------+--------+--------+----------+--------+--------+
|   a1   |   a2   |   a3   | abs_rel |  rmse  | log_10 | rmse_log | silog  | sq_rel |
+--------+--------+--------+---------+--------+--------+----------+--------+--------+
| 0.9725 | 0.9968 | 0.9992 |  0.053  | 2.1179 | 0.0232 |  0.0809  | 7.4168 | 0.1551 |
+--------+--------+--------+---------+--------+--------+----------+--------+--------+
2025-06-05 20:32:25,316 - depth - INFO - Now best checkpoint is saved as best_abs_rel_iter_23200.pth.
2025-06-05 20:32:25,317 - depth - INFO - Best abs_rel is 0.0530 at 23200 iter.
2025-06-05 20:32:25,318 - depth - INFO - Iter(val) [218]	a1: 0.9725, a2: 0.9968, a3: 0.9992, abs_rel: 0.05298561975359917, rmse: 2.1179139614105225, log_10: 0.023151420056819916, rmse_log: 0.08086943626403809, silog: 7.4168, sq_rel: 0.1550930291414261
2025-06-05 20:32:58,504 - depth - INFO - Iter [23250/38400]	lr: 3.374e-05, eta: 3:50:06, time: 2.250, data_time: 1.592, memory: 28474, decode.loss_depth: 0.0542, loss: 0.0542, grad_norm: 0.4668
2025-06-05 20:33:31,775 - depth - INFO - Iter [23300/38400]	lr: 3.355e-05, eta: 3:49:12, time: 0.665, data_time: 0.005, memory: 28474, decode.loss_depth: 0.0519, loss: 0.0519, grad_norm: 0.3591
2025-06-05 20:34:05,097 - depth - INFO - Iter [23350/38400]	lr: 3.335e-05, eta: 3:48:19, time: 0.666, data_time: 0.005, memory: 28474, decode.loss_depth: 0.0541, loss: 0.0541, grad_norm: 0.4306
2025-06-05 20:34:38,423 - depth - INFO - Iter [23400/38400]	lr: 3.316e-05, eta: 3:47:26, time: 0.667, data_time: 0.005, memory: 28474, decode.loss_depth: 0.0525, loss: 0.0525, grad_norm: 0.4170
2025-06-05 20:35:11,725 - depth - INFO - Iter [23450/38400]	lr: 3.297e-05, eta: 3:46:33, time: 0.666, data_time: 0.005, memory: 28474, decode.loss_depth: 0.0550, loss: 0.0550, grad_norm: 0.4102
2025-06-05 20:35:45,023 - depth - INFO - Iter [23500/38400]	lr: 3.277e-05, eta: 3:45:39, time: 0.666, data_time: 0.005, memory: 28474, decode.loss_depth: 0.0538, loss: 0.0538, grad_norm: 0.5130
2025-06-05 20:36:18,351 - depth - INFO - Iter [23550/38400]	lr: 3.258e-05, eta: 3:44:46, time: 0.666, data_time: 0.005, memory: 28474, decode.loss_depth: 0.0532, loss: 0.0532, grad_norm: 0.4117
2025-06-05 20:36:51,672 - depth - INFO - Iter [23600/38400]	lr: 3.239e-05, eta: 3:43:53, time: 0.667, data_time: 0.006, memory: 28474, decode.loss_depth: 0.0553, loss: 0.0553, grad_norm: 0.4454
2025-06-05 20:37:25,032 - depth - INFO - Iter [23650/38400]	lr: 3.220e-05, eta: 3:43:00, time: 0.667, data_time: 0.006, memory: 28474, decode.loss_depth: 0.0519, loss: 0.0519, grad_norm: 0.3985
2025-06-05 20:37:58,384 - depth - INFO - Iter [23700/38400]	lr: 3.201e-05, eta: 3:42:08, time: 0.667, data_time: 0.005, memory: 28474, decode.loss_depth: 0.0533, loss: 0.0533, grad_norm: 0.4467
2025-06-05 20:38:31,624 - depth - INFO - Iter [23750/38400]	lr: 3.182e-05, eta: 3:41:15, time: 0.665, data_time: 0.005, memory: 28474, decode.loss_depth: 0.0546, loss: 0.0546, grad_norm: 0.4251
2025-06-05 20:39:04,897 - depth - INFO - Iter [23800/38400]	lr: 3.163e-05, eta: 3:40:22, time: 0.665, data_time: 0.005, memory: 28474, decode.loss_depth: 0.0536, loss: 0.0536, grad_norm: 0.4432
2025-06-05 20:39:38,223 - depth - INFO - Iter [23850/38400]	lr: 3.144e-05, eta: 3:39:30, time: 0.666, data_time: 0.005, memory: 28474, decode.loss_depth: 0.0529, loss: 0.0529, grad_norm: 0.4293
2025-06-05 20:40:11,567 - depth - INFO - Iter [23900/38400]	lr: 3.125e-05, eta: 3:38:37, time: 0.667, data_time: 0.005, memory: 28474, decode.loss_depth: 0.0521, loss: 0.0521, grad_norm: 0.4114
2025-06-05 20:40:44,931 - depth - INFO - Iter [23950/38400]	lr: 3.106e-05, eta: 3:37:45, time: 0.667, data_time: 0.005, memory: 28474, decode.loss_depth: 0.0518, loss: 0.0518, grad_norm: 0.4867
2025-06-05 20:41:18,335 - depth - INFO - Saving checkpoint at 24000 iterations
2025-06-05 20:41:56,830 - depth - INFO - Exp name: swinl_22k_w7_kitti.py
2025-06-05 20:41:56,830 - depth - INFO - Iter [24000/38400]	lr: 3.087e-05, eta: 3:37:15, time: 1.439, data_time: 0.005, memory: 28474, decode.loss_depth: 0.0531, loss: 0.0531, grad_norm: 0.4338
2025-06-05 20:42:37,602 - depth - INFO - Summary:
2025-06-05 20:42:37,603 - depth - INFO - 
+--------+--------+--------+---------+--------+--------+----------+--------+--------+
|   a1   |   a2   |   a3   | abs_rel |  rmse  | log_10 | rmse_log | silog  | sq_rel |
+--------+--------+--------+---------+--------+--------+----------+--------+--------+
| 0.9709 | 0.9965 | 0.9992 |  0.0537 | 2.2678 | 0.0237 |  0.0831  | 7.6005 | 0.1666 |
+--------+--------+--------+---------+--------+--------+----------+--------+--------+
2025-06-05 20:42:37,603 - depth - INFO - Exp name: swinl_22k_w7_kitti.py
2025-06-05 20:42:37,603 - depth - INFO - Iter(val) [218]	a1: 0.9709, a2: 0.9965, a3: 0.9992, abs_rel: 0.05367710813879967, rmse: 2.2677671909332275, log_10: 0.023709332570433617, rmse_log: 0.08306197822093964, silog: 7.6005, sq_rel: 0.1666402667760849
2025-06-05 20:43:11,027 - depth - INFO - Iter [24050/38400]	lr: 3.068e-05, eta: 3:36:47, time: 1.483, data_time: 0.820, memory: 28474, decode.loss_depth: 0.0514, loss: 0.0514, grad_norm: 0.3983
2025-06-05 20:43:44,367 - depth - INFO - Iter [24100/38400]	lr: 3.049e-05, eta: 3:35:55, time: 0.667, data_time: 0.005, memory: 28474, decode.loss_depth: 0.0526, loss: 0.0526, grad_norm: 0.4104
2025-06-05 20:44:17,743 - depth - INFO - Iter [24150/38400]	lr: 3.030e-05, eta: 3:35:03, time: 0.668, data_time: 0.005, memory: 28474, decode.loss_depth: 0.0529, loss: 0.0529, grad_norm: 0.4127
2025-06-05 20:44:51,080 - depth - INFO - Iter [24200/38400]	lr: 3.012e-05, eta: 3:34:10, time: 0.667, data_time: 0.005, memory: 28474, decode.loss_depth: 0.0525, loss: 0.0525, grad_norm: 0.3722
2025-06-05 20:45:24,898 - depth - INFO - Iter [24250/38400]	lr: 2.993e-05, eta: 3:33:18, time: 0.676, data_time: 0.007, memory: 28474, decode.loss_depth: 0.0515, loss: 0.0515, grad_norm: 0.3817
2025-06-05 20:45:58,992 - depth - INFO - Iter [24300/38400]	lr: 2.974e-05, eta: 3:32:27, time: 0.682, data_time: 0.007, memory: 28474, decode.loss_depth: 0.0539, loss: 0.0539, grad_norm: 0.4259
2025-06-05 20:46:32,642 - depth - INFO - Iter [24350/38400]	lr: 2.955e-05, eta: 3:31:35, time: 0.673, data_time: 0.007, memory: 28474, decode.loss_depth: 0.0522, loss: 0.0522, grad_norm: 0.3945
2025-06-05 20:47:06,551 - depth - INFO - Iter [24400/38400]	lr: 2.937e-05, eta: 3:30:43, time: 0.678, data_time: 0.007, memory: 28474, decode.loss_depth: 0.0531, loss: 0.0531, grad_norm: 0.4360
2025-06-05 20:47:40,734 - depth - INFO - Iter [24450/38400]	lr: 2.918e-05, eta: 3:29:52, time: 0.684, data_time: 0.007, memory: 28474, decode.loss_depth: 0.0524, loss: 0.0524, grad_norm: 0.4073
2025-06-05 20:48:14,589 - depth - INFO - Iter [24500/38400]	lr: 2.900e-05, eta: 3:29:00, time: 0.677, data_time: 0.006, memory: 28474, decode.loss_depth: 0.0507, loss: 0.0507, grad_norm: 0.3917
2025-06-05 20:48:48,359 - depth - INFO - Iter [24550/38400]	lr: 2.881e-05, eta: 3:28:09, time: 0.676, data_time: 0.006, memory: 28474, decode.loss_depth: 0.0520, loss: 0.0520, grad_norm: 0.3911
2025-06-05 20:49:22,560 - depth - INFO - Iter [24600/38400]	lr: 2.863e-05, eta: 3:27:18, time: 0.684, data_time: 0.007, memory: 28474, decode.loss_depth: 0.0515, loss: 0.0515, grad_norm: 0.4420
2025-06-05 20:49:56,546 - depth - INFO - Iter [24650/38400]	lr: 2.844e-05, eta: 3:26:26, time: 0.680, data_time: 0.007, memory: 28474, decode.loss_depth: 0.0525, loss: 0.0525, grad_norm: 0.4155
2025-06-05 20:50:30,619 - depth - INFO - Iter [24700/38400]	lr: 2.826e-05, eta: 3:25:35, time: 0.681, data_time: 0.007, memory: 28474, decode.loss_depth: 0.0509, loss: 0.0509, grad_norm: 0.3854
2025-06-05 20:51:04,733 - depth - INFO - Iter [24750/38400]	lr: 2.807e-05, eta: 3:24:44, time: 0.682, data_time: 0.007, memory: 28474, decode.loss_depth: 0.0535, loss: 0.0535, grad_norm: 0.4669
2025-06-05 20:51:38,155 - depth - INFO - Iter [24800/38400]	lr: 2.789e-05, eta: 3:23:53, time: 0.668, data_time: 0.006, memory: 28474, decode.loss_depth: 0.0528, loss: 0.0528, grad_norm: 0.3650
2025-06-05 20:52:19,174 - depth - INFO - Summary:
2025-06-05 20:52:19,175 - depth - INFO - 
+--------+--------+--------+---------+--------+--------+----------+--------+--------+
|   a1   |   a2   |   a3   | abs_rel |  rmse  | log_10 | rmse_log | silog  | sq_rel |
+--------+--------+--------+---------+--------+--------+----------+--------+--------+
| 0.9731 | 0.9967 | 0.9993 |  0.053  | 2.1582 | 0.0232 |  0.0809  | 7.4228 | 0.1566 |
+--------+--------+--------+---------+--------+--------+----------+--------+--------+
2025-06-05 20:52:58,086 - depth - INFO - Now best checkpoint is saved as best_abs_rel_iter_24800.pth.
2025-06-05 20:52:58,087 - depth - INFO - Best abs_rel is 0.0530 at 24800 iter.
2025-06-05 20:52:58,087 - depth - INFO - Iter(val) [218]	a1: 0.9731, a2: 0.9967, a3: 0.9993, abs_rel: 0.05296887457370758, rmse: 2.1582424640655518, log_10: 0.023192763328552246, rmse_log: 0.08092418313026428, silog: 7.4228, sq_rel: 0.1566113531589508
2025-06-05 20:53:31,448 - depth - INFO - Iter [24850/38400]	lr: 2.771e-05, eta: 3:23:45, time: 2.266, data_time: 1.605, memory: 28474, decode.loss_depth: 0.0508, loss: 0.0508, grad_norm: 0.4473
2025-06-05 20:54:04,807 - depth - INFO - Iter [24900/38400]	lr: 2.752e-05, eta: 3:22:54, time: 0.667, data_time: 0.005, memory: 28474, decode.loss_depth: 0.0529, loss: 0.0529, grad_norm: 0.4400
2025-06-05 20:54:38,079 - depth - INFO - Iter [24950/38400]	lr: 2.734e-05, eta: 3:22:02, time: 0.665, data_time: 0.005, memory: 28474, decode.loss_depth: 0.0518, loss: 0.0518, grad_norm: 0.3639
2025-06-05 20:55:11,217 - depth - INFO - Exp name: swinl_22k_w7_kitti.py
2025-06-05 20:55:11,218 - depth - INFO - Iter [25000/38400]	lr: 2.716e-05, eta: 3:21:11, time: 0.663, data_time: 0.005, memory: 28474, decode.loss_depth: 0.0517, loss: 0.0517, grad_norm: 0.4253
2025-06-05 20:55:44,444 - depth - INFO - Iter [25050/38400]	lr: 2.698e-05, eta: 3:20:19, time: 0.664, data_time: 0.005, memory: 28474, decode.loss_depth: 0.0509, loss: 0.0509, grad_norm: 0.4152
2025-06-05 20:56:17,737 - depth - INFO - Iter [25100/38400]	lr: 2.680e-05, eta: 3:19:28, time: 0.666, data_time: 0.005, memory: 28474, decode.loss_depth: 0.0531, loss: 0.0531, grad_norm: 0.3923
2025-06-05 20:56:51,055 - depth - INFO - Iter [25150/38400]	lr: 2.661e-05, eta: 3:18:37, time: 0.667, data_time: 0.005, memory: 28474, decode.loss_depth: 0.0505, loss: 0.0505, grad_norm: 0.4444
2025-06-05 20:57:24,367 - depth - INFO - Iter [25200/38400]	lr: 2.643e-05, eta: 3:17:46, time: 0.666, data_time: 0.005, memory: 28474, decode.loss_depth: 0.0524, loss: 0.0524, grad_norm: 0.4145
2025-06-05 20:57:57,709 - depth - INFO - Iter [25250/38400]	lr: 2.625e-05, eta: 3:16:55, time: 0.667, data_time: 0.005, memory: 28474, decode.loss_depth: 0.0530, loss: 0.0530, grad_norm: 0.3862
2025-06-05 20:58:30,955 - depth - INFO - Iter [25300/38400]	lr: 2.607e-05, eta: 3:16:04, time: 0.665, data_time: 0.005, memory: 28474, decode.loss_depth: 0.0516, loss: 0.0516, grad_norm: 0.4312
2025-06-05 20:59:04,333 - depth - INFO - Iter [25350/38400]	lr: 2.589e-05, eta: 3:15:13, time: 0.667, data_time: 0.005, memory: 28474, decode.loss_depth: 0.0517, loss: 0.0517, grad_norm: 0.4251
2025-06-05 20:59:37,531 - depth - INFO - Iter [25400/38400]	lr: 2.572e-05, eta: 3:14:22, time: 0.664, data_time: 0.005, memory: 28474, decode.loss_depth: 0.0512, loss: 0.0512, grad_norm: 0.4268
2025-06-05 21:00:10,740 - depth - INFO - Iter [25450/38400]	lr: 2.554e-05, eta: 3:13:31, time: 0.664, data_time: 0.005, memory: 28474, decode.loss_depth: 0.0522, loss: 0.0522, grad_norm: 0.4214
2025-06-05 21:00:43,749 - depth - INFO - Iter [25500/38400]	lr: 2.536e-05, eta: 3:12:41, time: 0.660, data_time: 0.005, memory: 28474, decode.loss_depth: 0.0506, loss: 0.0506, grad_norm: 0.3736
2025-06-05 21:01:17,169 - depth - INFO - Iter [25550/38400]	lr: 2.518e-05, eta: 3:11:50, time: 0.668, data_time: 0.006, memory: 28474, decode.loss_depth: 0.0506, loss: 0.0506, grad_norm: 0.4264
2025-06-05 21:01:50,434 - depth - INFO - Saving checkpoint at 25600 iterations
2025-06-05 21:02:31,344 - depth - INFO - Iter [25600/38400]	lr: 2.500e-05, eta: 3:11:20, time: 1.484, data_time: 0.005, memory: 28474, decode.loss_depth: 0.0509, loss: 0.0509, grad_norm: 0.4183
2025-06-05 21:03:12,273 - depth - INFO - Summary:
2025-06-05 21:03:12,274 - depth - INFO - 
+-------+--------+--------+---------+--------+--------+----------+--------+--------+
|   a1  |   a2   |   a3   | abs_rel |  rmse  | log_10 | rmse_log | silog  | sq_rel |
+-------+--------+--------+---------+--------+--------+----------+--------+--------+
| 0.972 | 0.9969 | 0.9993 |  0.0531 | 2.1562 | 0.0231 |  0.0809  | 7.4433 | 0.1578 |
+-------+--------+--------+---------+--------+--------+----------+--------+--------+
2025-06-05 21:03:12,274 - depth - INFO - Iter(val) [218]	a1: 0.9720, a2: 0.9969, a3: 0.9993, abs_rel: 0.05307590588927269, rmse: 2.1562483310699463, log_10: 0.02310395985841751, rmse_log: 0.0809367224574089, silog: 7.4433, sq_rel: 0.15778788924217224
2025-06-05 21:03:45,301 - depth - INFO - Iter [25650/38400]	lr: 2.483e-05, eta: 3:10:50, time: 1.479, data_time: 0.823, memory: 28474, decode.loss_depth: 0.0497, loss: 0.0497, grad_norm: 0.5012
2025-06-05 21:04:18,569 - depth - INFO - Iter [25700/38400]	lr: 2.465e-05, eta: 3:09:59, time: 0.665, data_time: 0.005, memory: 28474, decode.loss_depth: 0.0490, loss: 0.0490, grad_norm: 0.4261
2025-06-05 21:04:51,973 - depth - INFO - Iter [25750/38400]	lr: 2.447e-05, eta: 3:09:08, time: 0.668, data_time: 0.005, memory: 28474, decode.loss_depth: 0.0501, loss: 0.0501, grad_norm: 0.4803
2025-06-05 21:05:25,383 - depth - INFO - Iter [25800/38400]	lr: 2.430e-05, eta: 3:08:18, time: 0.668, data_time: 0.005, memory: 28474, decode.loss_depth: 0.0508, loss: 0.0508, grad_norm: 0.4901
2025-06-05 21:05:58,767 - depth - INFO - Iter [25850/38400]	lr: 2.412e-05, eta: 3:07:28, time: 0.668, data_time: 0.005, memory: 28474, decode.loss_depth: 0.0504, loss: 0.0504, grad_norm: 0.3779
2025-06-05 21:06:32,144 - depth - INFO - Iter [25900/38400]	lr: 2.395e-05, eta: 3:06:37, time: 0.668, data_time: 0.005, memory: 28474, decode.loss_depth: 0.0509, loss: 0.0509, grad_norm: 0.4610
2025-06-05 21:07:05,507 - depth - INFO - Iter [25950/38400]	lr: 2.377e-05, eta: 3:05:47, time: 0.667, data_time: 0.006, memory: 28474, decode.loss_depth: 0.0498, loss: 0.0498, grad_norm: 0.4190
2025-06-05 21:07:38,885 - depth - INFO - Exp name: swinl_22k_w7_kitti.py
2025-06-05 21:07:38,886 - depth - INFO - Iter [26000/38400]	lr: 2.360e-05, eta: 3:04:57, time: 0.668, data_time: 0.006, memory: 28474, decode.loss_depth: 0.0510, loss: 0.0510, grad_norm: 0.4126
2025-06-05 21:08:12,232 - depth - INFO - Iter [26050/38400]	lr: 2.343e-05, eta: 3:04:07, time: 0.667, data_time: 0.006, memory: 28474, decode.loss_depth: 0.0510, loss: 0.0510, grad_norm: 0.4171
2025-06-05 21:08:45,613 - depth - INFO - Iter [26100/38400]	lr: 2.325e-05, eta: 3:03:17, time: 0.668, data_time: 0.005, memory: 28474, decode.loss_depth: 0.0511, loss: 0.0511, grad_norm: 0.3654
2025-06-05 21:09:18,971 - depth - INFO - Iter [26150/38400]	lr: 2.308e-05, eta: 3:02:27, time: 0.667, data_time: 0.005, memory: 28474, decode.loss_depth: 0.0505, loss: 0.0505, grad_norm: 0.3681
2025-06-05 21:09:52,351 - depth - INFO - Iter [26200/38400]	lr: 2.291e-05, eta: 3:01:37, time: 0.668, data_time: 0.006, memory: 28474, decode.loss_depth: 0.0493, loss: 0.0493, grad_norm: 0.4066
2025-06-05 21:10:25,572 - depth - INFO - Iter [26250/38400]	lr: 2.274e-05, eta: 3:00:47, time: 0.665, data_time: 0.005, memory: 28474, decode.loss_depth: 0.0495, loss: 0.0495, grad_norm: 0.3842
2025-06-05 21:10:58,676 - depth - INFO - Iter [26300/38400]	lr: 2.257e-05, eta: 2:59:57, time: 0.662, data_time: 0.005, memory: 28474, decode.loss_depth: 0.0495, loss: 0.0495, grad_norm: 0.4533
2025-06-05 21:11:32,090 - depth - INFO - Iter [26350/38400]	lr: 2.240e-05, eta: 2:59:07, time: 0.668, data_time: 0.005, memory: 28474, decode.loss_depth: 0.0515, loss: 0.0515, grad_norm: 0.4284
2025-06-05 21:12:05,398 - depth - INFO - Iter [26400/38400]	lr: 2.222e-05, eta: 2:58:17, time: 0.666, data_time: 0.005, memory: 28474, decode.loss_depth: 0.0499, loss: 0.0499, grad_norm: 0.3669
2025-06-05 21:12:46,336 - depth - INFO - Summary:
2025-06-05 21:12:46,336 - depth - INFO - 
+--------+--------+--------+---------+--------+--------+----------+--------+--------+
|   a1   |   a2   |   a3   | abs_rel |  rmse  | log_10 | rmse_log | silog  | sq_rel |
+--------+--------+--------+---------+--------+--------+----------+--------+--------+
| 0.9733 | 0.9968 | 0.9992 |  0.0522 | 2.1636 | 0.0229 |  0.0804  | 7.3735 | 0.1563 |
+--------+--------+--------+---------+--------+--------+----------+--------+--------+
2025-06-05 21:13:26,587 - depth - INFO - Now best checkpoint is saved as best_abs_rel_iter_26400.pth.
2025-06-05 21:13:26,588 - depth - INFO - Best abs_rel is 0.0522 at 26400 iter.
2025-06-05 21:13:26,588 - depth - INFO - Iter(val) [218]	a1: 0.9733, a2: 0.9968, a3: 0.9992, abs_rel: 0.05224855616688728, rmse: 2.163630962371826, log_10: 0.02292669378221035, rmse_log: 0.08035385608673096, silog: 7.3735, sq_rel: 0.1563243865966797
2025-06-05 21:13:59,545 - depth - INFO - Iter [26450/38400]	lr: 2.206e-05, eta: 2:58:04, time: 2.283, data_time: 1.630, memory: 28474, decode.loss_depth: 0.0512, loss: 0.0512, grad_norm: 0.4454
2025-06-05 21:14:32,799 - depth - INFO - Iter [26500/38400]	lr: 2.189e-05, eta: 2:57:14, time: 0.665, data_time: 0.005, memory: 28474, decode.loss_depth: 0.0509, loss: 0.0509, grad_norm: 0.5081
2025-06-05 21:15:06,150 - depth - INFO - Iter [26550/38400]	lr: 2.172e-05, eta: 2:56:25, time: 0.667, data_time: 0.006, memory: 28474, decode.loss_depth: 0.0499, loss: 0.0499, grad_norm: 0.3789
2025-06-05 21:15:39,718 - depth - INFO - Iter [26600/38400]	lr: 2.155e-05, eta: 2:55:35, time: 0.671, data_time: 0.007, memory: 28474, decode.loss_depth: 0.0504, loss: 0.0504, grad_norm: 0.4302
2025-06-05 21:16:13,044 - depth - INFO - Iter [26650/38400]	lr: 2.138e-05, eta: 2:54:45, time: 0.666, data_time: 0.005, memory: 28474, decode.loss_depth: 0.0493, loss: 0.0493, grad_norm: 0.3864
2025-06-05 21:16:46,427 - depth - INFO - Iter [26700/38400]	lr: 2.121e-05, eta: 2:53:56, time: 0.667, data_time: 0.006, memory: 28474, decode.loss_depth: 0.0509, loss: 0.0509, grad_norm: 0.4205
2025-06-05 21:17:19,755 - depth - INFO - Iter [26750/38400]	lr: 2.105e-05, eta: 2:53:06, time: 0.667, data_time: 0.005, memory: 28474, decode.loss_depth: 0.0491, loss: 0.0491, grad_norm: 0.4152
2025-06-05 21:17:53,114 - depth - INFO - Iter [26800/38400]	lr: 2.088e-05, eta: 2:52:17, time: 0.667, data_time: 0.005, memory: 28474, decode.loss_depth: 0.0500, loss: 0.0500, grad_norm: 0.4058
2025-06-05 21:18:26,568 - depth - INFO - Iter [26850/38400]	lr: 2.071e-05, eta: 2:51:28, time: 0.669, data_time: 0.006, memory: 28474, decode.loss_depth: 0.0491, loss: 0.0491, grad_norm: 0.3626
2025-06-05 21:18:59,916 - depth - INFO - Iter [26900/38400]	lr: 2.055e-05, eta: 2:50:38, time: 0.667, data_time: 0.005, memory: 28474, decode.loss_depth: 0.0495, loss: 0.0495, grad_norm: 0.3853
2025-06-05 21:19:33,242 - depth - INFO - Iter [26950/38400]	lr: 2.038e-05, eta: 2:49:49, time: 0.666, data_time: 0.005, memory: 28474, decode.loss_depth: 0.0491, loss: 0.0491, grad_norm: 0.3976
2025-06-05 21:20:06,474 - depth - INFO - Exp name: swinl_22k_w7_kitti.py
2025-06-05 21:20:06,475 - depth - INFO - Iter [27000/38400]	lr: 2.022e-05, eta: 2:49:00, time: 0.665, data_time: 0.005, memory: 28474, decode.loss_depth: 0.0504, loss: 0.0504, grad_norm: 0.4732
2025-06-05 21:20:39,883 - depth - INFO - Iter [27050/38400]	lr: 2.005e-05, eta: 2:48:11, time: 0.668, data_time: 0.007, memory: 28474, decode.loss_depth: 0.0494, loss: 0.0494, grad_norm: 0.4175
2025-06-05 21:21:13,158 - depth - INFO - Iter [27100/38400]	lr: 1.989e-05, eta: 2:47:21, time: 0.665, data_time: 0.005, memory: 28474, decode.loss_depth: 0.0506, loss: 0.0506, grad_norm: 0.3988
2025-06-05 21:21:46,497 - depth - INFO - Iter [27150/38400]	lr: 1.973e-05, eta: 2:46:32, time: 0.667, data_time: 0.005, memory: 28474, decode.loss_depth: 0.0508, loss: 0.0508, grad_norm: 0.4018
2025-06-05 21:22:19,830 - depth - INFO - Saving checkpoint at 27200 iterations
2025-06-05 21:22:59,437 - depth - INFO - Iter [27200/38400]	lr: 1.957e-05, eta: 2:46:00, time: 1.459, data_time: 0.005, memory: 28474, decode.loss_depth: 0.0503, loss: 0.0503, grad_norm: 0.4071
2025-06-05 21:23:41,516 - depth - INFO - Summary:
2025-06-05 21:23:41,517 - depth - INFO - 
+--------+--------+--------+---------+--------+--------+----------+--------+--------+
|   a1   |   a2   |   a3   | abs_rel |  rmse  | log_10 | rmse_log | silog  | sq_rel |
+--------+--------+--------+---------+--------+--------+----------+--------+--------+
| 0.9735 | 0.9968 | 0.9992 |  0.0515 | 2.1233 | 0.0225 |  0.0795  | 7.3045 | 0.1532 |
+--------+--------+--------+---------+--------+--------+----------+--------+--------+
2025-06-05 21:24:19,502 - depth - INFO - Now best checkpoint is saved as best_abs_rel_iter_27200.pth.
2025-06-05 21:24:19,503 - depth - INFO - Best abs_rel is 0.0515 at 27200 iter.
2025-06-05 21:24:19,504 - depth - INFO - Iter(val) [218]	a1: 0.9735, a2: 0.9968, a3: 0.9992, abs_rel: 0.051481377333402634, rmse: 2.1232919692993164, log_10: 0.0225323848426342, rmse_log: 0.07947830110788345, silog: 7.3045, sq_rel: 0.15322454273700714
2025-06-05 21:24:52,800 - depth - INFO - Iter [27250/38400]	lr: 1.940e-05, eta: 2:45:43, time: 2.267, data_time: 1.607, memory: 28474, decode.loss_depth: 0.0495, loss: 0.0495, grad_norm: 0.4055
2025-06-05 21:25:26,151 - depth - INFO - Iter [27300/38400]	lr: 1.924e-05, eta: 2:44:54, time: 0.667, data_time: 0.005, memory: 28474, decode.loss_depth: 0.0491, loss: 0.0491, grad_norm: 0.4100
2025-06-05 21:25:59,476 - depth - INFO - Iter [27350/38400]	lr: 1.908e-05, eta: 2:44:05, time: 0.667, data_time: 0.005, memory: 28474, decode.loss_depth: 0.0492, loss: 0.0492, grad_norm: 0.4955
2025-06-05 21:26:32,887 - depth - INFO - Iter [27400/38400]	lr: 1.892e-05, eta: 2:43:16, time: 0.668, data_time: 0.005, memory: 28474, decode.loss_depth: 0.0493, loss: 0.0493, grad_norm: 0.4016
2025-06-05 21:27:06,244 - depth - INFO - Iter [27450/38400]	lr: 1.876e-05, eta: 2:42:27, time: 0.668, data_time: 0.005, memory: 28474, decode.loss_depth: 0.0480, loss: 0.0480, grad_norm: 0.3654
2025-06-05 21:27:39,800 - depth - INFO - Iter [27500/38400]	lr: 1.860e-05, eta: 2:41:38, time: 0.671, data_time: 0.005, memory: 28474, decode.loss_depth: 0.0477, loss: 0.0477, grad_norm: 0.3584
2025-06-05 21:28:13,220 - depth - INFO - Iter [27550/38400]	lr: 1.844e-05, eta: 2:40:49, time: 0.668, data_time: 0.005, memory: 28474, decode.loss_depth: 0.0496, loss: 0.0496, grad_norm: 0.4278
2025-06-05 21:28:46,632 - depth - INFO - Iter [27600/38400]	lr: 1.828e-05, eta: 2:40:01, time: 0.668, data_time: 0.005, memory: 28474, decode.loss_depth: 0.0485, loss: 0.0485, grad_norm: 0.3896
2025-06-05 21:29:20,068 - depth - INFO - Iter [27650/38400]	lr: 1.813e-05, eta: 2:39:12, time: 0.669, data_time: 0.005, memory: 28474, decode.loss_depth: 0.0487, loss: 0.0487, grad_norm: 0.3886
2025-06-05 21:29:53,440 - depth - INFO - Iter [27700/38400]	lr: 1.797e-05, eta: 2:38:23, time: 0.668, data_time: 0.005, memory: 28474, decode.loss_depth: 0.0484, loss: 0.0484, grad_norm: 0.3754
2025-06-05 21:30:26,887 - depth - INFO - Iter [27750/38400]	lr: 1.781e-05, eta: 2:37:35, time: 0.669, data_time: 0.005, memory: 28474, decode.loss_depth: 0.0488, loss: 0.0488, grad_norm: 0.3535
2025-06-05 21:31:00,269 - depth - INFO - Iter [27800/38400]	lr: 1.766e-05, eta: 2:36:46, time: 0.668, data_time: 0.005, memory: 28474, decode.loss_depth: 0.0491, loss: 0.0491, grad_norm: 0.3791
2025-06-05 21:31:33,619 - depth - INFO - Iter [27850/38400]	lr: 1.750e-05, eta: 2:35:57, time: 0.667, data_time: 0.006, memory: 28474, decode.loss_depth: 0.0495, loss: 0.0495, grad_norm: 0.4697
2025-06-05 21:32:07,044 - depth - INFO - Iter [27900/38400]	lr: 1.734e-05, eta: 2:35:09, time: 0.668, data_time: 0.006, memory: 28474, decode.loss_depth: 0.0496, loss: 0.0496, grad_norm: 0.4089
2025-06-05 21:32:40,445 - depth - INFO - Iter [27950/38400]	lr: 1.719e-05, eta: 2:34:21, time: 0.668, data_time: 0.005, memory: 28474, decode.loss_depth: 0.0493, loss: 0.0493, grad_norm: 0.4076
2025-06-05 21:33:13,758 - depth - INFO - Exp name: swinl_22k_w7_kitti.py
2025-06-05 21:33:13,758 - depth - INFO - Iter [28000/38400]	lr: 1.704e-05, eta: 2:33:32, time: 0.666, data_time: 0.005, memory: 28474, decode.loss_depth: 0.0484, loss: 0.0484, grad_norm: 0.3961
2025-06-05 21:33:55,006 - depth - INFO - Summary:
2025-06-05 21:33:55,006 - depth - INFO - 
+--------+--------+--------+---------+-------+--------+----------+--------+--------+
|   a1   |   a2   |   a3   | abs_rel |  rmse | log_10 | rmse_log | silog  | sq_rel |
+--------+--------+--------+---------+-------+--------+----------+--------+--------+
| 0.9737 | 0.9969 | 0.9993 |  0.0521 | 2.129 | 0.0229 |  0.0798  | 7.2798 | 0.154  |
+--------+--------+--------+---------+-------+--------+----------+--------+--------+
2025-06-05 21:33:55,007 - depth - INFO - Exp name: swinl_22k_w7_kitti.py
2025-06-05 21:33:55,007 - depth - INFO - Iter(val) [218]	a1: 0.9737, a2: 0.9969, a3: 0.9993, abs_rel: 0.052086882293224335, rmse: 2.129040002822876, log_10: 0.022854026407003403, rmse_log: 0.07979195564985275, silog: 7.2798, sq_rel: 0.15403352677822113
2025-06-05 21:34:28,183 - depth - INFO - Iter [28050/38400]	lr: 1.688e-05, eta: 2:32:59, time: 1.489, data_time: 0.830, memory: 28474, decode.loss_depth: 0.0467, loss: 0.0467, grad_norm: 0.3543
2025-06-05 21:35:01,540 - depth - INFO - Iter [28100/38400]	lr: 1.673e-05, eta: 2:32:11, time: 0.667, data_time: 0.005, memory: 28474, decode.loss_depth: 0.0477, loss: 0.0477, grad_norm: 0.3531
2025-06-05 21:35:34,859 - depth - INFO - Iter [28150/38400]	lr: 1.658e-05, eta: 2:31:22, time: 0.666, data_time: 0.005, memory: 28474, decode.loss_depth: 0.0469, loss: 0.0469, grad_norm: 0.4277
2025-06-05 21:36:08,231 - depth - INFO - Iter [28200/38400]	lr: 1.643e-05, eta: 2:30:34, time: 0.668, data_time: 0.005, memory: 28474, decode.loss_depth: 0.0472, loss: 0.0472, grad_norm: 0.3884
2025-06-05 21:36:41,577 - depth - INFO - Iter [28250/38400]	lr: 1.627e-05, eta: 2:29:46, time: 0.667, data_time: 0.005, memory: 28474, decode.loss_depth: 0.0484, loss: 0.0484, grad_norm: 0.3721
2025-06-05 21:37:14,950 - depth - INFO - Iter [28300/38400]	lr: 1.612e-05, eta: 2:28:58, time: 0.667, data_time: 0.005, memory: 28474, decode.loss_depth: 0.0489, loss: 0.0489, grad_norm: 0.3586
2025-06-05 21:37:48,286 - depth - INFO - Iter [28350/38400]	lr: 1.597e-05, eta: 2:28:10, time: 0.667, data_time: 0.005, memory: 28474, decode.loss_depth: 0.0469, loss: 0.0469, grad_norm: 0.3757
2025-06-05 21:38:21,548 - depth - INFO - Iter [28400/38400]	lr: 1.582e-05, eta: 2:27:21, time: 0.665, data_time: 0.005, memory: 28474, decode.loss_depth: 0.0487, loss: 0.0487, grad_norm: 0.4498
2025-06-05 21:38:54,867 - depth - INFO - Iter [28450/38400]	lr: 1.567e-05, eta: 2:26:33, time: 0.666, data_time: 0.005, memory: 28474, decode.loss_depth: 0.0475, loss: 0.0475, grad_norm: 0.3381
2025-06-05 21:39:28,197 - depth - INFO - Iter [28500/38400]	lr: 1.553e-05, eta: 2:25:46, time: 0.667, data_time: 0.005, memory: 28474, decode.loss_depth: 0.0484, loss: 0.0484, grad_norm: 0.4090
2025-06-05 21:40:01,487 - depth - INFO - Iter [28550/38400]	lr: 1.538e-05, eta: 2:24:58, time: 0.666, data_time: 0.005, memory: 28474, decode.loss_depth: 0.0487, loss: 0.0487, grad_norm: 0.4484
2025-06-05 21:40:34,727 - depth - INFO - Iter [28600/38400]	lr: 1.523e-05, eta: 2:24:10, time: 0.665, data_time: 0.005, memory: 28474, decode.loss_depth: 0.0481, loss: 0.0481, grad_norm: 0.3832
2025-06-05 21:41:08,046 - depth - INFO - Iter [28650/38400]	lr: 1.508e-05, eta: 2:23:22, time: 0.666, data_time: 0.006, memory: 28474, decode.loss_depth: 0.0487, loss: 0.0487, grad_norm: 0.4341
2025-06-05 21:41:41,360 - depth - INFO - Iter [28700/38400]	lr: 1.494e-05, eta: 2:22:34, time: 0.666, data_time: 0.005, memory: 28474, decode.loss_depth: 0.0470, loss: 0.0470, grad_norm: 0.3623
2025-06-05 21:42:14,715 - depth - INFO - Iter [28750/38400]	lr: 1.479e-05, eta: 2:21:46, time: 0.667, data_time: 0.007, memory: 28474, decode.loss_depth: 0.0480, loss: 0.0480, grad_norm: 0.3900
2025-06-05 21:42:48,094 - depth - INFO - Saving checkpoint at 28800 iterations
2025-06-05 21:43:27,629 - depth - INFO - Iter [28800/38400]	lr: 1.465e-05, eta: 2:21:12, time: 1.459, data_time: 0.006, memory: 28474, decode.loss_depth: 0.0481, loss: 0.0481, grad_norm: 0.3729
2025-06-05 21:44:11,370 - depth - INFO - Summary:
2025-06-05 21:44:11,371 - depth - INFO - 
+--------+--------+--------+---------+--------+--------+----------+-------+--------+
|   a1   |   a2   |   a3   | abs_rel |  rmse  | log_10 | rmse_log | silog | sq_rel |
+--------+--------+--------+---------+--------+--------+----------+-------+--------+
| 0.9727 | 0.9967 | 0.9992 |  0.0522 | 2.1432 | 0.0231 |  0.0803  |  7.26 | 0.1554 |
+--------+--------+--------+---------+--------+--------+----------+-------+--------+
2025-06-05 21:44:11,371 - depth - INFO - Iter(val) [218]	a1: 0.9727, a2: 0.9967, a3: 0.9992, abs_rel: 0.052175335586071014, rmse: 2.143155097961426, log_10: 0.023083988577127457, rmse_log: 0.08033046126365662, silog: 7.2600, sq_rel: 0.15539218485355377
2025-06-05 21:44:44,803 - depth - INFO - Iter [28850/38400]	lr: 1.450e-05, eta: 2:20:39, time: 1.543, data_time: 0.881, memory: 28474, decode.loss_depth: 0.0482, loss: 0.0482, grad_norm: 0.4077
2025-06-05 21:45:18,204 - depth - INFO - Iter [28900/38400]	lr: 1.436e-05, eta: 2:19:51, time: 0.668, data_time: 0.005, memory: 28474, decode.loss_depth: 0.0478, loss: 0.0478, grad_norm: 0.3676
2025-06-05 21:45:51,648 - depth - INFO - Iter [28950/38400]	lr: 1.422e-05, eta: 2:19:03, time: 0.669, data_time: 0.006, memory: 28474, decode.loss_depth: 0.0464, loss: 0.0464, grad_norm: 0.3620
2025-06-05 21:46:24,980 - depth - INFO - Exp name: swinl_22k_w7_kitti.py
2025-06-05 21:46:24,980 - depth - INFO - Iter [29000/38400]	lr: 1.407e-05, eta: 2:18:16, time: 0.667, data_time: 0.006, memory: 28474, decode.loss_depth: 0.0459, loss: 0.0459, grad_norm: 0.3271
2025-06-05 21:46:58,289 - depth - INFO - Iter [29050/38400]	lr: 1.393e-05, eta: 2:17:28, time: 0.666, data_time: 0.005, memory: 28474, decode.loss_depth: 0.0482, loss: 0.0482, grad_norm: 0.3900
2025-06-05 21:47:31,674 - depth - INFO - Iter [29100/38400]	lr: 1.379e-05, eta: 2:16:41, time: 0.668, data_time: 0.005, memory: 28474, decode.loss_depth: 0.0469, loss: 0.0469, grad_norm: 0.3710
2025-06-05 21:48:05,009 - depth - INFO - Iter [29150/38400]	lr: 1.365e-05, eta: 2:15:53, time: 0.666, data_time: 0.005, memory: 28474, decode.loss_depth: 0.0476, loss: 0.0476, grad_norm: 0.3721
2025-06-05 21:48:38,372 - depth - INFO - Iter [29200/38400]	lr: 1.351e-05, eta: 2:15:06, time: 0.667, data_time: 0.005, memory: 28474, decode.loss_depth: 0.0483, loss: 0.0483, grad_norm: 0.3611
2025-06-05 21:49:11,663 - depth - INFO - Iter [29250/38400]	lr: 1.337e-05, eta: 2:14:18, time: 0.666, data_time: 0.005, memory: 28474, decode.loss_depth: 0.0482, loss: 0.0482, grad_norm: 0.3770
2025-06-05 21:49:44,964 - depth - INFO - Iter [29300/38400]	lr: 1.323e-05, eta: 2:13:31, time: 0.666, data_time: 0.005, memory: 28474, decode.loss_depth: 0.0473, loss: 0.0473, grad_norm: 0.3591
2025-06-05 21:50:18,330 - depth - INFO - Iter [29350/38400]	lr: 1.309e-05, eta: 2:12:44, time: 0.668, data_time: 0.005, memory: 28474, decode.loss_depth: 0.0488, loss: 0.0488, grad_norm: 0.4081
2025-06-05 21:50:51,753 - depth - INFO - Iter [29400/38400]	lr: 1.296e-05, eta: 2:11:56, time: 0.668, data_time: 0.006, memory: 28474, decode.loss_depth: 0.0478, loss: 0.0478, grad_norm: 0.3762
2025-06-05 21:51:24,871 - depth - INFO - Iter [29450/38400]	lr: 1.282e-05, eta: 2:11:09, time: 0.662, data_time: 0.005, memory: 28474, decode.loss_depth: 0.0466, loss: 0.0466, grad_norm: 0.3567
2025-06-05 21:51:58,168 - depth - INFO - Iter [29500/38400]	lr: 1.268e-05, eta: 2:10:22, time: 0.666, data_time: 0.005, memory: 28474, decode.loss_depth: 0.0484, loss: 0.0484, grad_norm: 0.3997
2025-06-05 21:52:31,340 - depth - INFO - Iter [29550/38400]	lr: 1.255e-05, eta: 2:09:35, time: 0.663, data_time: 0.005, memory: 28474, decode.loss_depth: 0.0464, loss: 0.0464, grad_norm: 0.3832
2025-06-05 21:53:04,352 - depth - INFO - Iter [29600/38400]	lr: 1.241e-05, eta: 2:08:47, time: 0.661, data_time: 0.005, memory: 28474, decode.loss_depth: 0.0468, loss: 0.0468, grad_norm: 0.4276
2025-06-05 21:53:45,555 - depth - INFO - Summary:
2025-06-05 21:53:45,556 - depth - INFO - 
+--------+--------+--------+---------+--------+--------+----------+--------+--------+
|   a1   |   a2   |   a3   | abs_rel |  rmse  | log_10 | rmse_log | silog  | sq_rel |
+--------+--------+--------+---------+--------+--------+----------+--------+--------+
| 0.9731 | 0.9967 | 0.9993 |  0.0519 | 2.1685 | 0.0229 |  0.0804  | 7.3479 | 0.1568 |
+--------+--------+--------+---------+--------+--------+----------+--------+--------+
2025-06-05 21:53:45,556 - depth - INFO - Iter(val) [218]	a1: 0.9731, a2: 0.9967, a3: 0.9993, abs_rel: 0.051940638571977615, rmse: 2.1684563159942627, log_10: 0.02289307676255703, rmse_log: 0.08041694760322571, silog: 7.3479, sq_rel: 0.15680263936519623
2025-06-05 21:54:19,131 - depth - INFO - Iter [29650/38400]	lr: 1.228e-05, eta: 2:08:13, time: 1.495, data_time: 0.830, memory: 28474, decode.loss_depth: 0.0466, loss: 0.0466, grad_norm: 0.4285
2025-06-05 21:54:52,498 - depth - INFO - Iter [29700/38400]	lr: 1.214e-05, eta: 2:07:26, time: 0.667, data_time: 0.006, memory: 28474, decode.loss_depth: 0.0469, loss: 0.0469, grad_norm: 0.3403
2025-06-05 21:55:25,798 - depth - INFO - Iter [29750/38400]	lr: 1.201e-05, eta: 2:06:39, time: 0.666, data_time: 0.005, memory: 28474, decode.loss_depth: 0.0484, loss: 0.0484, grad_norm: 0.3947
2025-06-05 21:55:59,038 - depth - INFO - Iter [29800/38400]	lr: 1.188e-05, eta: 2:05:52, time: 0.665, data_time: 0.005, memory: 28474, decode.loss_depth: 0.0474, loss: 0.0474, grad_norm: 0.3853
2025-06-05 21:56:32,222 - depth - INFO - Iter [29850/38400]	lr: 1.174e-05, eta: 2:05:05, time: 0.664, data_time: 0.005, memory: 28474, decode.loss_depth: 0.0466, loss: 0.0466, grad_norm: 0.3544
2025-06-05 21:57:05,218 - depth - INFO - Iter [29900/38400]	lr: 1.161e-05, eta: 2:04:18, time: 0.660, data_time: 0.005, memory: 28474, decode.loss_depth: 0.0469, loss: 0.0469, grad_norm: 0.3938
2025-06-05 21:57:38,338 - depth - INFO - Iter [29950/38400]	lr: 1.148e-05, eta: 2:03:31, time: 0.663, data_time: 0.005, memory: 28474, decode.loss_depth: 0.0483, loss: 0.0483, grad_norm: 0.3479
2025-06-05 21:58:11,696 - depth - INFO - Exp name: swinl_22k_w7_kitti.py
2025-06-05 21:58:11,697 - depth - INFO - Iter [30000/38400]	lr: 1.135e-05, eta: 2:02:44, time: 0.667, data_time: 0.005, memory: 28474, decode.loss_depth: 0.0474, loss: 0.0474, grad_norm: 0.3837
2025-06-05 21:58:44,496 - depth - INFO - Iter [30050/38400]	lr: 1.122e-05, eta: 2:01:57, time: 0.656, data_time: 0.005, memory: 28474, decode.loss_depth: 0.0460, loss: 0.0460, grad_norm: 0.3630
2025-06-05 21:59:17,752 - depth - INFO - Iter [30100/38400]	lr: 1.109e-05, eta: 2:01:10, time: 0.665, data_time: 0.006, memory: 28474, decode.loss_depth: 0.0469, loss: 0.0469, grad_norm: 0.3601
2025-06-05 21:59:51,055 - depth - INFO - Iter [30150/38400]	lr: 1.097e-05, eta: 2:00:24, time: 0.666, data_time: 0.006, memory: 28474, decode.loss_depth: 0.0468, loss: 0.0468, grad_norm: 0.3850
2025-06-05 22:00:24,352 - depth - INFO - Iter [30200/38400]	lr: 1.084e-05, eta: 1:59:37, time: 0.666, data_time: 0.005, memory: 28474, decode.loss_depth: 0.0481, loss: 0.0481, grad_norm: 0.3342
2025-06-05 22:00:57,775 - depth - INFO - Iter [30250/38400]	lr: 1.071e-05, eta: 1:58:50, time: 0.668, data_time: 0.005, memory: 28474, decode.loss_depth: 0.0464, loss: 0.0464, grad_norm: 0.3664
2025-06-05 22:01:31,164 - depth - INFO - Iter [30300/38400]	lr: 1.059e-05, eta: 1:58:04, time: 0.668, data_time: 0.006, memory: 28474, decode.loss_depth: 0.0475, loss: 0.0475, grad_norm: 0.3588
2025-06-05 22:02:04,504 - depth - INFO - Iter [30350/38400]	lr: 1.046e-05, eta: 1:57:17, time: 0.667, data_time: 0.006, memory: 28474, decode.loss_depth: 0.0465, loss: 0.0465, grad_norm: 0.3299
2025-06-05 22:02:37,816 - depth - INFO - Saving checkpoint at 30400 iterations
2025-06-05 22:03:13,799 - depth - INFO - Iter [30400/38400]	lr: 1.033e-05, eta: 1:56:40, time: 1.386, data_time: 0.005, memory: 28474, decode.loss_depth: 0.0474, loss: 0.0474, grad_norm: 0.3257
2025-06-05 22:03:54,536 - depth - INFO - Summary:
2025-06-05 22:03:54,537 - depth - INFO - 
+--------+--------+--------+---------+--------+--------+----------+--------+--------+
|   a1   |   a2   |   a3   | abs_rel |  rmse  | log_10 | rmse_log | silog  | sq_rel |
+--------+--------+--------+---------+--------+--------+----------+--------+--------+
| 0.9746 | 0.9969 | 0.9993 |  0.0513 | 2.1095 | 0.0223 |  0.0788  | 7.2549 | 0.1536 |
+--------+--------+--------+---------+--------+--------+----------+--------+--------+
2025-06-05 22:04:31,556 - depth - INFO - Now best checkpoint is saved as best_abs_rel_iter_30400.pth.
2025-06-05 22:04:31,557 - depth - INFO - Best abs_rel is 0.0513 at 30400 iter.
2025-06-05 22:04:31,557 - depth - INFO - Iter(val) [218]	a1: 0.9746, a2: 0.9969, a3: 0.9993, abs_rel: 0.05126873403787613, rmse: 2.109541177749634, log_10: 0.02233872562646866, rmse_log: 0.07884681969881058, silog: 7.2549, sq_rel: 0.15357188880443573
2025-06-05 22:05:05,024 - depth - INFO - Iter [30450/38400]	lr: 1.021e-05, eta: 1:56:14, time: 2.224, data_time: 1.560, memory: 28474, decode.loss_depth: 0.0472, loss: 0.0472, grad_norm: 0.3907
2025-06-05 22:05:38,797 - depth - INFO - Iter [30500/38400]	lr: 1.009e-05, eta: 1:55:28, time: 0.676, data_time: 0.005, memory: 28474, decode.loss_depth: 0.0460, loss: 0.0460, grad_norm: 0.3682
2025-06-05 22:06:12,303 - depth - INFO - Iter [30550/38400]	lr: 9.964e-06, eta: 1:54:41, time: 0.670, data_time: 0.005, memory: 28474, decode.loss_depth: 0.0474, loss: 0.0474, grad_norm: 0.3489
2025-06-05 22:06:45,697 - depth - INFO - Iter [30600/38400]	lr: 9.842e-06, eta: 1:53:55, time: 0.668, data_time: 0.005, memory: 28474, decode.loss_depth: 0.0458, loss: 0.0458, grad_norm: 0.3308
2025-06-05 22:07:19,086 - depth - INFO - Iter [30650/38400]	lr: 9.721e-06, eta: 1:53:08, time: 0.668, data_time: 0.006, memory: 28474, decode.loss_depth: 0.0475, loss: 0.0475, grad_norm: 0.3578
2025-06-05 22:07:52,433 - depth - INFO - Iter [30700/38400]	lr: 9.600e-06, eta: 1:52:22, time: 0.667, data_time: 0.005, memory: 28474, decode.loss_depth: 0.0462, loss: 0.0462, grad_norm: 0.3282
2025-06-05 22:08:25,643 - depth - INFO - Iter [30750/38400]	lr: 9.480e-06, eta: 1:51:36, time: 0.664, data_time: 0.005, memory: 28474, decode.loss_depth: 0.0465, loss: 0.0465, grad_norm: 0.3923
2025-06-05 22:08:58,986 - depth - INFO - Iter [30800/38400]	lr: 9.360e-06, eta: 1:50:49, time: 0.667, data_time: 0.005, memory: 28474, decode.loss_depth: 0.0488, loss: 0.0488, grad_norm: 0.3823
2025-06-05 22:09:32,399 - depth - INFO - Iter [30850/38400]	lr: 9.241e-06, eta: 1:50:03, time: 0.668, data_time: 0.006, memory: 28474, decode.loss_depth: 0.0457, loss: 0.0457, grad_norm: 0.3654
2025-06-05 22:10:05,941 - depth - INFO - Iter [30900/38400]	lr: 9.123e-06, eta: 1:49:17, time: 0.671, data_time: 0.007, memory: 28474, decode.loss_depth: 0.0452, loss: 0.0452, grad_norm: 0.3605
2025-06-05 22:10:39,351 - depth - INFO - Iter [30950/38400]	lr: 9.006e-06, eta: 1:48:30, time: 0.668, data_time: 0.006, memory: 28474, decode.loss_depth: 0.0464, loss: 0.0464, grad_norm: 0.3502
2025-06-05 22:11:12,943 - depth - INFO - Exp name: swinl_22k_w7_kitti.py
2025-06-05 22:11:12,944 - depth - INFO - Iter [31000/38400]	lr: 8.889e-06, eta: 1:47:44, time: 0.672, data_time: 0.007, memory: 28474, decode.loss_depth: 0.0466, loss: 0.0466, grad_norm: 0.3120
2025-06-05 22:11:46,356 - depth - INFO - Iter [31050/38400]	lr: 8.773e-06, eta: 1:46:58, time: 0.668, data_time: 0.006, memory: 28474, decode.loss_depth: 0.0461, loss: 0.0461, grad_norm: 0.3376
2025-06-05 22:12:19,881 - depth - INFO - Iter [31100/38400]	lr: 8.657e-06, eta: 1:46:12, time: 0.671, data_time: 0.006, memory: 28474, decode.loss_depth: 0.0452, loss: 0.0452, grad_norm: 0.3668
2025-06-05 22:12:53,408 - depth - INFO - Iter [31150/38400]	lr: 8.543e-06, eta: 1:45:26, time: 0.670, data_time: 0.005, memory: 28474, decode.loss_depth: 0.0469, loss: 0.0469, grad_norm: 0.3565
2025-06-05 22:13:26,823 - depth - INFO - Iter [31200/38400]	lr: 8.429e-06, eta: 1:44:40, time: 0.669, data_time: 0.006, memory: 28474, decode.loss_depth: 0.0443, loss: 0.0443, grad_norm: 0.3536
2025-06-05 22:14:07,900 - depth - INFO - Summary:
2025-06-05 22:14:07,901 - depth - INFO - 
+--------+--------+--------+---------+--------+--------+----------+--------+--------+
|   a1   |   a2   |   a3   | abs_rel |  rmse  | log_10 | rmse_log | silog  | sq_rel |
+--------+--------+--------+---------+--------+--------+----------+--------+--------+
| 0.9745 | 0.9969 | 0.9993 |  0.0511 | 2.1048 | 0.0223 |  0.0787  | 7.2199 | 0.1514 |
+--------+--------+--------+---------+--------+--------+----------+--------+--------+
2025-06-05 22:14:46,276 - depth - INFO - Now best checkpoint is saved as best_abs_rel_iter_31200.pth.
2025-06-05 22:14:46,277 - depth - INFO - Best abs_rel is 0.0511 at 31200 iter.
2025-06-05 22:14:46,277 - depth - INFO - Iter(val) [218]	a1: 0.9745, a2: 0.9969, a3: 0.9993, abs_rel: 0.05107736214995384, rmse: 2.104849338531494, log_10: 0.022343259304761887, rmse_log: 0.07873896509408951, silog: 7.2199, sq_rel: 0.15140467882156372
2025-06-05 22:15:20,015 - depth - INFO - Iter [31250/38400]	lr: 8.315e-06, eta: 1:44:13, time: 2.264, data_time: 1.595, memory: 28474, decode.loss_depth: 0.0450, loss: 0.0450, grad_norm: 0.3808
2025-06-05 22:15:53,535 - depth - INFO - Iter [31300/38400]	lr: 8.203e-06, eta: 1:43:26, time: 0.671, data_time: 0.006, memory: 28474, decode.loss_depth: 0.0466, loss: 0.0466, grad_norm: 0.3297
2025-06-05 22:16:26,938 - depth - INFO - Iter [31350/38400]	lr: 8.091e-06, eta: 1:42:40, time: 0.668, data_time: 0.006, memory: 28474, decode.loss_depth: 0.0462, loss: 0.0462, grad_norm: 0.3448
2025-06-05 22:17:00,252 - depth - INFO - Iter [31400/38400]	lr: 7.980e-06, eta: 1:41:54, time: 0.666, data_time: 0.006, memory: 28474, decode.loss_depth: 0.0459, loss: 0.0459, grad_norm: 0.3185
2025-06-05 22:17:33,524 - depth - INFO - Iter [31450/38400]	lr: 7.869e-06, eta: 1:41:08, time: 0.665, data_time: 0.005, memory: 28474, decode.loss_depth: 0.0460, loss: 0.0460, grad_norm: 0.3826
2025-06-05 22:18:06,832 - depth - INFO - Iter [31500/38400]	lr: 7.760e-06, eta: 1:40:23, time: 0.666, data_time: 0.006, memory: 28474, decode.loss_depth: 0.0477, loss: 0.0477, grad_norm: 0.3457
2025-06-05 22:18:40,145 - depth - INFO - Iter [31550/38400]	lr: 7.650e-06, eta: 1:39:37, time: 0.666, data_time: 0.006, memory: 28474, decode.loss_depth: 0.0458, loss: 0.0458, grad_norm: 0.3694
2025-06-05 22:19:13,447 - depth - INFO - Iter [31600/38400]	lr: 7.542e-06, eta: 1:38:51, time: 0.666, data_time: 0.005, memory: 28474, decode.loss_depth: 0.0466, loss: 0.0466, grad_norm: 0.3689
2025-06-05 22:19:46,968 - depth - INFO - Iter [31650/38400]	lr: 7.434e-06, eta: 1:38:05, time: 0.670, data_time: 0.006, memory: 28474, decode.loss_depth: 0.0455, loss: 0.0455, grad_norm: 0.3268
2025-06-05 22:20:20,270 - depth - INFO - Iter [31700/38400]	lr: 7.327e-06, eta: 1:37:19, time: 0.666, data_time: 0.005, memory: 28474, decode.loss_depth: 0.0464, loss: 0.0464, grad_norm: 0.3383
2025-06-05 22:20:53,635 - depth - INFO - Iter [31750/38400]	lr: 7.221e-06, eta: 1:36:34, time: 0.667, data_time: 0.005, memory: 28474, decode.loss_depth: 0.0468, loss: 0.0468, grad_norm: 0.3501
2025-06-05 22:21:26,997 - depth - INFO - Iter [31800/38400]	lr: 7.116e-06, eta: 1:35:48, time: 0.667, data_time: 0.005, memory: 28474, decode.loss_depth: 0.0476, loss: 0.0476, grad_norm: 0.3443
2025-06-05 22:22:00,196 - depth - INFO - Iter [31850/38400]	lr: 7.011e-06, eta: 1:35:02, time: 0.664, data_time: 0.006, memory: 28474, decode.loss_depth: 0.0464, loss: 0.0464, grad_norm: 0.3645
2025-06-05 22:22:33,528 - depth - INFO - Iter [31900/38400]	lr: 6.907e-06, eta: 1:34:17, time: 0.666, data_time: 0.005, memory: 28474, decode.loss_depth: 0.0444, loss: 0.0444, grad_norm: 0.3349
2025-06-05 22:23:06,844 - depth - INFO - Iter [31950/38400]	lr: 6.803e-06, eta: 1:33:31, time: 0.666, data_time: 0.006, memory: 28474, decode.loss_depth: 0.0441, loss: 0.0441, grad_norm: 0.3389
2025-06-05 22:23:40,116 - depth - INFO - Saving checkpoint at 32000 iterations
2025-06-05 22:24:17,837 - depth - INFO - Exp name: swinl_22k_w7_kitti.py
2025-06-05 22:24:17,837 - depth - INFO - Iter [32000/38400]	lr: 6.701e-06, eta: 1:32:53, time: 1.420, data_time: 0.006, memory: 28474, decode.loss_depth: 0.0456, loss: 0.0456, grad_norm: 0.3095
2025-06-05 22:24:58,935 - depth - INFO - Summary:
2025-06-05 22:24:58,936 - depth - INFO - 
+--------+-------+--------+---------+--------+--------+----------+--------+--------+
|   a1   |   a2  |   a3   | abs_rel |  rmse  | log_10 | rmse_log | silog  | sq_rel |
+--------+-------+--------+---------+--------+--------+----------+--------+--------+
| 0.9747 | 0.997 | 0.9993 |  0.0511 | 2.0995 | 0.0223 |  0.0786  | 7.2114 | 0.1509 |
+--------+-------+--------+---------+--------+--------+----------+--------+--------+
2025-06-05 22:24:58,936 - depth - INFO - Exp name: swinl_22k_w7_kitti.py
2025-06-05 22:24:58,937 - depth - INFO - Iter(val) [218]	a1: 0.9747, a2: 0.9970, a3: 0.9993, abs_rel: 0.05110364407300949, rmse: 2.0994808673858643, log_10: 0.022317936643958092, rmse_log: 0.07861514389514923, silog: 7.2114, sq_rel: 0.150875061750412
2025-06-05 22:25:32,371 - depth - INFO - Iter [32050/38400]	lr: 6.599e-06, eta: 1:32:16, time: 1.490, data_time: 0.828, memory: 28474, decode.loss_depth: 0.0453, loss: 0.0453, grad_norm: 0.3248
2025-06-05 22:26:05,751 - depth - INFO - Iter [32100/38400]	lr: 6.498e-06, eta: 1:31:30, time: 0.668, data_time: 0.005, memory: 28474, decode.loss_depth: 0.0458, loss: 0.0458, grad_norm: 0.3539
2025-06-05 22:26:39,146 - depth - INFO - Iter [32150/38400]	lr: 6.397e-06, eta: 1:30:44, time: 0.668, data_time: 0.006, memory: 28474, decode.loss_depth: 0.0457, loss: 0.0457, grad_norm: 0.3063
2025-06-05 22:27:12,488 - depth - INFO - Iter [32200/38400]	lr: 6.297e-06, eta: 1:29:59, time: 0.667, data_time: 0.005, memory: 28474, decode.loss_depth: 0.0447, loss: 0.0447, grad_norm: 0.3093
2025-06-05 22:27:45,702 - depth - INFO - Iter [32250/38400]	lr: 6.198e-06, eta: 1:29:13, time: 0.664, data_time: 0.006, memory: 28474, decode.loss_depth: 0.0465, loss: 0.0465, grad_norm: 0.3283
2025-06-05 22:28:18,948 - depth - INFO - Iter [32300/38400]	lr: 6.100e-06, eta: 1:28:28, time: 0.665, data_time: 0.005, memory: 28474, decode.loss_depth: 0.0459, loss: 0.0459, grad_norm: 0.3816
2025-06-05 22:28:52,392 - depth - INFO - Iter [32350/38400]	lr: 6.003e-06, eta: 1:27:43, time: 0.669, data_time: 0.006, memory: 28474, decode.loss_depth: 0.0458, loss: 0.0458, grad_norm: 0.3332
2025-06-05 22:29:25,736 - depth - INFO - Iter [32400/38400]	lr: 5.906e-06, eta: 1:26:57, time: 0.667, data_time: 0.005, memory: 28474, decode.loss_depth: 0.0469, loss: 0.0469, grad_norm: 0.3482
2025-06-05 22:29:59,141 - depth - INFO - Iter [32450/38400]	lr: 5.810e-06, eta: 1:26:12, time: 0.668, data_time: 0.006, memory: 28474, decode.loss_depth: 0.0461, loss: 0.0461, grad_norm: 0.3246
2025-06-05 22:30:32,502 - depth - INFO - Iter [32500/38400]	lr: 5.714e-06, eta: 1:25:27, time: 0.667, data_time: 0.006, memory: 28474, decode.loss_depth: 0.0455, loss: 0.0455, grad_norm: 0.3349
2025-06-05 22:31:05,784 - depth - INFO - Iter [32550/38400]	lr: 5.620e-06, eta: 1:24:41, time: 0.665, data_time: 0.006, memory: 28474, decode.loss_depth: 0.0449, loss: 0.0449, grad_norm: 0.3265
2025-06-05 22:31:39,129 - depth - INFO - Iter [32600/38400]	lr: 5.526e-06, eta: 1:23:56, time: 0.667, data_time: 0.006, memory: 28474, decode.loss_depth: 0.0472, loss: 0.0472, grad_norm: 0.3905
2025-06-05 22:32:12,647 - depth - INFO - Iter [32650/38400]	lr: 5.433e-06, eta: 1:23:11, time: 0.670, data_time: 0.006, memory: 28474, decode.loss_depth: 0.0460, loss: 0.0460, grad_norm: 0.3472
2025-06-05 22:32:46,023 - depth - INFO - Iter [32700/38400]	lr: 5.341e-06, eta: 1:22:26, time: 0.667, data_time: 0.006, memory: 28474, decode.loss_depth: 0.0451, loss: 0.0451, grad_norm: 0.3031
2025-06-05 22:33:19,477 - depth - INFO - Iter [32750/38400]	lr: 5.249e-06, eta: 1:21:41, time: 0.669, data_time: 0.006, memory: 28474, decode.loss_depth: 0.0456, loss: 0.0456, grad_norm: 0.3636
2025-06-05 22:33:52,770 - depth - INFO - Iter [32800/38400]	lr: 5.158e-06, eta: 1:20:56, time: 0.666, data_time: 0.005, memory: 28474, decode.loss_depth: 0.0457, loss: 0.0457, grad_norm: 0.3132
2025-06-05 22:34:33,994 - depth - INFO - Summary:
2025-06-05 22:34:33,995 - depth - INFO - 
+--------+--------+--------+---------+--------+--------+----------+--------+--------+
|   a1   |   a2   |   a3   | abs_rel |  rmse  | log_10 | rmse_log | silog  | sq_rel |
+--------+--------+--------+---------+--------+--------+----------+--------+--------+
| 0.9744 | 0.9969 | 0.9993 |  0.0513 | 2.1319 | 0.0225 |  0.0791  | 7.2685 | 0.1527 |
+--------+--------+--------+---------+--------+--------+----------+--------+--------+
2025-06-05 22:34:33,996 - depth - INFO - Iter(val) [218]	a1: 0.9744, a2: 0.9969, a3: 0.9993, abs_rel: 0.05133703723549843, rmse: 2.1318905353546143, log_10: 0.022457512095570564, rmse_log: 0.07912568002939224, silog: 7.2685, sq_rel: 0.1527319848537445
2025-06-05 22:35:07,248 - depth - INFO - Iter [32850/38400]	lr: 5.068e-06, eta: 1:20:17, time: 1.490, data_time: 0.830, memory: 28474, decode.loss_depth: 0.0455, loss: 0.0455, grad_norm: 0.3365
2025-06-05 22:35:40,490 - depth - INFO - Iter [32900/38400]	lr: 4.979e-06, eta: 1:19:32, time: 0.665, data_time: 0.006, memory: 28474, decode.loss_depth: 0.0457, loss: 0.0457, grad_norm: 0.3499
2025-06-05 22:36:13,807 - depth - INFO - Iter [32950/38400]	lr: 4.890e-06, eta: 1:18:47, time: 0.666, data_time: 0.005, memory: 28474, decode.loss_depth: 0.0458, loss: 0.0458, grad_norm: 0.3432
2025-06-05 22:36:47,106 - depth - INFO - Exp name: swinl_22k_w7_kitti.py
2025-06-05 22:36:47,107 - depth - INFO - Iter [33000/38400]	lr: 4.802e-06, eta: 1:18:02, time: 0.666, data_time: 0.005, memory: 28474, decode.loss_depth: 0.0449, loss: 0.0449, grad_norm: 0.3199
2025-06-05 22:37:20,479 - depth - INFO - Iter [33050/38400]	lr: 4.715e-06, eta: 1:17:17, time: 0.668, data_time: 0.006, memory: 28474, decode.loss_depth: 0.0452, loss: 0.0452, grad_norm: 0.3402
2025-06-05 22:37:53,851 - depth - INFO - Iter [33100/38400]	lr: 4.629e-06, eta: 1:16:32, time: 0.667, data_time: 0.006, memory: 28474, decode.loss_depth: 0.0455, loss: 0.0455, grad_norm: 0.3264
2025-06-05 22:38:27,381 - depth - INFO - Iter [33150/38400]	lr: 4.543e-06, eta: 1:15:47, time: 0.670, data_time: 0.006, memory: 28474, decode.loss_depth: 0.0443, loss: 0.0443, grad_norm: 0.3653
2025-06-05 22:39:00,879 - depth - INFO - Iter [33200/38400]	lr: 4.458e-06, eta: 1:15:03, time: 0.670, data_time: 0.006, memory: 28474, decode.loss_depth: 0.0454, loss: 0.0454, grad_norm: 0.3704
2025-06-05 22:39:34,485 - depth - INFO - Iter [33250/38400]	lr: 4.374e-06, eta: 1:14:18, time: 0.672, data_time: 0.006, memory: 28474, decode.loss_depth: 0.0444, loss: 0.0444, grad_norm: 0.3297
2025-06-05 22:40:07,815 - depth - INFO - Iter [33300/38400]	lr: 4.291e-06, eta: 1:13:33, time: 0.667, data_time: 0.006, memory: 28474, decode.loss_depth: 0.0461, loss: 0.0461, grad_norm: 0.3304
2025-06-05 22:40:41,179 - depth - INFO - Iter [33350/38400]	lr: 4.209e-06, eta: 1:12:48, time: 0.667, data_time: 0.006, memory: 28474, decode.loss_depth: 0.0454, loss: 0.0454, grad_norm: 0.3385
2025-06-05 22:41:14,527 - depth - INFO - Iter [33400/38400]	lr: 4.127e-06, eta: 1:12:03, time: 0.667, data_time: 0.007, memory: 28474, decode.loss_depth: 0.0457, loss: 0.0457, grad_norm: 0.3130
2025-06-05 22:41:47,919 - depth - INFO - Iter [33450/38400]	lr: 4.046e-06, eta: 1:11:19, time: 0.668, data_time: 0.005, memory: 28474, decode.loss_depth: 0.0460, loss: 0.0460, grad_norm: 0.3405
2025-06-05 22:42:22,030 - depth - INFO - Iter [33500/38400]	lr: 3.966e-06, eta: 1:10:34, time: 0.682, data_time: 0.006, memory: 28474, decode.loss_depth: 0.0453, loss: 0.0453, grad_norm: 0.3225
2025-06-05 22:42:56,647 - depth - INFO - Iter [33550/38400]	lr: 3.886e-06, eta: 1:09:50, time: 0.693, data_time: 0.007, memory: 28474, decode.loss_depth: 0.0467, loss: 0.0467, grad_norm: 0.3548
2025-06-05 22:43:31,603 - depth - INFO - Saving checkpoint at 33600 iterations
2025-06-05 22:45:01,337 - depth - INFO - Iter [33600/38400]	lr: 3.808e-06, eta: 1:09:18, time: 2.494, data_time: 0.007, memory: 28474, decode.loss_depth: 0.0455, loss: 0.0455, grad_norm: 0.3382
2025-06-05 22:45:42,196 - depth - INFO - Summary:
2025-06-05 22:45:42,197 - depth - INFO - 
+--------+--------+--------+---------+--------+--------+----------+--------+--------+
|   a1   |   a2   |   a3   | abs_rel |  rmse  | log_10 | rmse_log | silog  | sq_rel |
+--------+--------+--------+---------+--------+--------+----------+--------+--------+
| 0.9745 | 0.9969 | 0.9993 |  0.0514 | 2.1088 | 0.0225 |  0.0791  | 7.2421 | 0.152  |
+--------+--------+--------+---------+--------+--------+----------+--------+--------+
2025-06-05 22:45:42,197 - depth - INFO - Iter(val) [218]	a1: 0.9745, a2: 0.9969, a3: 0.9993, abs_rel: 0.051376424729824066, rmse: 2.108795404434204, log_10: 0.02250293456017971, rmse_log: 0.07908452302217484, silog: 7.2421, sq_rel: 0.15196792781352997
2025-06-05 22:46:15,383 - depth - INFO - Iter [33650/38400]	lr: 3.730e-06, eta: 1:08:39, time: 1.481, data_time: 0.822, memory: 28474, decode.loss_depth: 0.0451, loss: 0.0451, grad_norm: 0.3169
2025-06-05 22:46:48,702 - depth - INFO - Iter [33700/38400]	lr: 3.653e-06, eta: 1:07:54, time: 0.666, data_time: 0.005, memory: 28474, decode.loss_depth: 0.0455, loss: 0.0455, grad_norm: 0.3302
2025-06-05 22:47:22,085 - depth - INFO - Iter [33750/38400]	lr: 3.576e-06, eta: 1:07:10, time: 0.668, data_time: 0.005, memory: 28474, decode.loss_depth: 0.0450, loss: 0.0450, grad_norm: 0.3234
2025-06-05 22:47:55,583 - depth - INFO - Iter [33800/38400]	lr: 3.501e-06, eta: 1:06:25, time: 0.670, data_time: 0.005, memory: 28474, decode.loss_depth: 0.0453, loss: 0.0453, grad_norm: 0.3080
2025-06-05 22:48:28,965 - depth - INFO - Iter [33850/38400]	lr: 3.426e-06, eta: 1:05:40, time: 0.668, data_time: 0.005, memory: 28474, decode.loss_depth: 0.0454, loss: 0.0454, grad_norm: 0.3300
2025-06-05 22:49:02,410 - depth - INFO - Iter [33900/38400]	lr: 3.352e-06, eta: 1:04:56, time: 0.669, data_time: 0.005, memory: 28474, decode.loss_depth: 0.0449, loss: 0.0449, grad_norm: 0.3431
2025-06-05 22:49:35,831 - depth - INFO - Iter [33950/38400]	lr: 3.279e-06, eta: 1:04:11, time: 0.669, data_time: 0.005, memory: 28474, decode.loss_depth: 0.0442, loss: 0.0442, grad_norm: 0.3213
2025-06-05 22:50:09,155 - depth - INFO - Exp name: swinl_22k_w7_kitti.py
2025-06-05 22:50:09,155 - depth - INFO - Iter [34000/38400]	lr: 3.206e-06, eta: 1:03:27, time: 0.666, data_time: 0.005, memory: 28474, decode.loss_depth: 0.0442, loss: 0.0442, grad_norm: 0.3364
2025-06-05 22:50:42,483 - depth - INFO - Iter [34050/38400]	lr: 3.134e-06, eta: 1:02:42, time: 0.667, data_time: 0.006, memory: 28474, decode.loss_depth: 0.0463, loss: 0.0463, grad_norm: 0.3080
2025-06-05 22:51:15,768 - depth - INFO - Iter [34100/38400]	lr: 3.064e-06, eta: 1:01:58, time: 0.666, data_time: 0.005, memory: 28474, decode.loss_depth: 0.0448, loss: 0.0448, grad_norm: 0.3139
2025-06-05 22:51:49,071 - depth - INFO - Iter [34150/38400]	lr: 2.993e-06, eta: 1:01:13, time: 0.666, data_time: 0.005, memory: 28474, decode.loss_depth: 0.0445, loss: 0.0445, grad_norm: 0.3145
2025-06-05 22:52:22,423 - depth - INFO - Iter [34200/38400]	lr: 2.924e-06, eta: 1:00:29, time: 0.668, data_time: 0.006, memory: 28474, decode.loss_depth: 0.0445, loss: 0.0445, grad_norm: 0.3206
2025-06-05 22:52:55,796 - depth - INFO - Iter [34250/38400]	lr: 2.856e-06, eta: 0:59:44, time: 0.667, data_time: 0.006, memory: 28474, decode.loss_depth: 0.0456, loss: 0.0456, grad_norm: 0.3162
2025-06-05 22:53:29,224 - depth - INFO - Iter [34300/38400]	lr: 2.788e-06, eta: 0:59:00, time: 0.669, data_time: 0.006, memory: 28474, decode.loss_depth: 0.0450, loss: 0.0450, grad_norm: 0.3511
2025-06-05 22:54:02,592 - depth - INFO - Iter [34350/38400]	lr: 2.721e-06, eta: 0:58:16, time: 0.668, data_time: 0.005, memory: 28474, decode.loss_depth: 0.0446, loss: 0.0446, grad_norm: 0.3373
2025-06-05 22:54:35,901 - depth - INFO - Iter [34400/38400]	lr: 2.655e-06, eta: 0:57:31, time: 0.666, data_time: 0.005, memory: 28474, decode.loss_depth: 0.0459, loss: 0.0459, grad_norm: 0.3333
2025-06-05 22:55:17,084 - depth - INFO - Summary:
2025-06-05 22:55:17,085 - depth - INFO - 
+--------+--------+--------+---------+--------+--------+----------+--------+--------+
|   a1   |   a2   |   a3   | abs_rel |  rmse  | log_10 | rmse_log | silog  | sq_rel |
+--------+--------+--------+---------+--------+--------+----------+--------+--------+
| 0.9742 | 0.9969 | 0.9993 |  0.0512 | 2.1122 | 0.0224 |  0.079   | 7.2331 | 0.1519 |
+--------+--------+--------+---------+--------+--------+----------+--------+--------+
2025-06-05 22:55:17,085 - depth - INFO - Iter(val) [218]	a1: 0.9742, a2: 0.9969, a3: 0.9993, abs_rel: 0.051174622029066086, rmse: 2.1122353076934814, log_10: 0.022437330335378647, rmse_log: 0.07898913323879242, silog: 7.2331, sq_rel: 0.151885986328125
2025-06-05 22:55:50,369 - depth - INFO - Iter [34450/38400]	lr: 2.589e-06, eta: 0:56:52, time: 1.490, data_time: 0.829, memory: 28474, decode.loss_depth: 0.0443, loss: 0.0443, grad_norm: 0.3006
2025-06-05 22:56:23,675 - depth - INFO - Iter [34500/38400]	lr: 2.525e-06, eta: 0:56:07, time: 0.666, data_time: 0.005, memory: 28474, decode.loss_depth: 0.0431, loss: 0.0431, grad_norm: 0.3326
2025-06-05 22:56:57,264 - depth - INFO - Iter [34550/38400]	lr: 2.461e-06, eta: 0:55:23, time: 0.672, data_time: 0.006, memory: 28474, decode.loss_depth: 0.0455, loss: 0.0455, grad_norm: 0.3139
2025-06-05 22:57:30,750 - depth - INFO - Iter [34600/38400]	lr: 2.398e-06, eta: 0:54:39, time: 0.670, data_time: 0.006, memory: 28474, decode.loss_depth: 0.0438, loss: 0.0438, grad_norm: 0.3002
2025-06-05 22:58:04,251 - depth - INFO - Iter [34650/38400]	lr: 2.336e-06, eta: 0:53:55, time: 0.670, data_time: 0.006, memory: 28474, decode.loss_depth: 0.0451, loss: 0.0451, grad_norm: 0.3155
2025-06-05 22:58:38,020 - depth - INFO - Iter [34700/38400]	lr: 2.275e-06, eta: 0:53:11, time: 0.675, data_time: 0.006, memory: 28474, decode.loss_depth: 0.0452, loss: 0.0452, grad_norm: 0.3026
2025-06-05 22:59:11,957 - depth - INFO - Iter [34750/38400]	lr: 2.214e-06, eta: 0:52:27, time: 0.679, data_time: 0.008, memory: 28474, decode.loss_depth: 0.0448, loss: 0.0448, grad_norm: 0.3192
2025-06-05 22:59:46,058 - depth - INFO - Iter [34800/38400]	lr: 2.154e-06, eta: 0:51:43, time: 0.682, data_time: 0.007, memory: 28474, decode.loss_depth: 0.0450, loss: 0.0450, grad_norm: 0.3371
2025-06-05 23:00:19,852 - depth - INFO - Iter [34850/38400]	lr: 2.095e-06, eta: 0:50:58, time: 0.676, data_time: 0.007, memory: 28474, decode.loss_depth: 0.0452, loss: 0.0452, grad_norm: 0.2909
2025-06-05 23:00:53,643 - depth - INFO - Iter [34900/38400]	lr: 2.037e-06, eta: 0:50:14, time: 0.676, data_time: 0.007, memory: 28474, decode.loss_depth: 0.0443, loss: 0.0443, grad_norm: 0.3211
2025-06-05 23:01:27,696 - depth - INFO - Iter [34950/38400]	lr: 1.980e-06, eta: 0:49:30, time: 0.681, data_time: 0.007, memory: 28474, decode.loss_depth: 0.0457, loss: 0.0457, grad_norm: 0.2943
2025-06-05 23:02:01,459 - depth - INFO - Exp name: swinl_22k_w7_kitti.py
2025-06-05 23:02:01,460 - depth - INFO - Iter [35000/38400]	lr: 1.923e-06, eta: 0:48:47, time: 0.675, data_time: 0.006, memory: 28474, decode.loss_depth: 0.0448, loss: 0.0448, grad_norm: 0.3067
2025-06-05 23:02:34,769 - depth - INFO - Iter [35050/38400]	lr: 1.867e-06, eta: 0:48:03, time: 0.666, data_time: 0.007, memory: 28474, decode.loss_depth: 0.0440, loss: 0.0440, grad_norm: 0.3020
2025-06-05 23:03:08,069 - depth - INFO - Iter [35100/38400]	lr: 1.812e-06, eta: 0:47:19, time: 0.666, data_time: 0.005, memory: 28474, decode.loss_depth: 0.0446, loss: 0.0446, grad_norm: 0.3101
2025-06-05 23:03:41,505 - depth - INFO - Iter [35150/38400]	lr: 1.758e-06, eta: 0:46:35, time: 0.669, data_time: 0.005, memory: 28474, decode.loss_depth: 0.0443, loss: 0.0443, grad_norm: 0.3394
2025-06-05 23:04:14,896 - depth - INFO - Saving checkpoint at 35200 iterations
2025-06-05 23:04:50,276 - depth - INFO - Iter [35200/38400]	lr: 1.705e-06, eta: 0:45:54, time: 1.376, data_time: 0.005, memory: 28474, decode.loss_depth: 0.0444, loss: 0.0444, grad_norm: 0.2782
2025-06-05 23:05:31,419 - depth - INFO - Summary:
2025-06-05 23:05:31,420 - depth - INFO - 
+--------+--------+--------+---------+--------+--------+----------+--------+--------+
|   a1   |   a2   |   a3   | abs_rel |  rmse  | log_10 | rmse_log | silog  | sq_rel |
+--------+--------+--------+---------+--------+--------+----------+--------+--------+
| 0.9746 | 0.9969 | 0.9993 |  0.0509 | 2.1056 | 0.0223 |  0.0786  | 7.2081 | 0.1511 |
+--------+--------+--------+---------+--------+--------+----------+--------+--------+
2025-06-05 23:06:08,717 - depth - INFO - Now best checkpoint is saved as best_abs_rel_iter_35200.pth.
2025-06-05 23:06:08,718 - depth - INFO - Best abs_rel is 0.0509 at 35200 iter.
2025-06-05 23:06:08,718 - depth - INFO - Iter(val) [218]	a1: 0.9746, a2: 0.9969, a3: 0.9993, abs_rel: 0.05092424899339676, rmse: 2.105581760406494, log_10: 0.022275371477007866, rmse_log: 0.07858534157276154, silog: 7.2081, sq_rel: 0.15113715827465057
2025-06-05 23:06:41,710 - depth - INFO - Iter [35250/38400]	lr: 1.652e-06, eta: 0:45:17, time: 2.228, data_time: 1.574, memory: 28474, decode.loss_depth: 0.0455, loss: 0.0455, grad_norm: 0.3150
2025-06-05 23:07:15,062 - depth - INFO - Iter [35300/38400]	lr: 1.600e-06, eta: 0:44:33, time: 0.667, data_time: 0.006, memory: 28474, decode.loss_depth: 0.0451, loss: 0.0451, grad_norm: 0.2963
2025-06-05 23:07:48,271 - depth - INFO - Iter [35350/38400]	lr: 1.550e-06, eta: 0:43:49, time: 0.664, data_time: 0.006, memory: 28474, decode.loss_depth: 0.0445, loss: 0.0445, grad_norm: 0.3125
2025-06-05 23:08:21,466 - depth - INFO - Iter [35400/38400]	lr: 1.499e-06, eta: 0:43:05, time: 0.664, data_time: 0.006, memory: 28474, decode.loss_depth: 0.0437, loss: 0.0437, grad_norm: 0.3398
2025-06-05 23:08:54,685 - depth - INFO - Iter [35450/38400]	lr: 1.450e-06, eta: 0:42:21, time: 0.665, data_time: 0.005, memory: 28474, decode.loss_depth: 0.0459, loss: 0.0459, grad_norm: 0.3078
2025-06-05 23:09:27,835 - depth - INFO - Iter [35500/38400]	lr: 1.402e-06, eta: 0:41:37, time: 0.663, data_time: 0.005, memory: 28474, decode.loss_depth: 0.0463, loss: 0.0463, grad_norm: 0.3203
2025-06-05 23:10:01,113 - depth - INFO - Iter [35550/38400]	lr: 1.354e-06, eta: 0:40:54, time: 0.665, data_time: 0.006, memory: 28474, decode.loss_depth: 0.0447, loss: 0.0447, grad_norm: 0.3077
2025-06-05 23:10:34,680 - depth - INFO - Iter [35600/38400]	lr: 1.307e-06, eta: 0:40:10, time: 0.671, data_time: 0.007, memory: 28474, decode.loss_depth: 0.0435, loss: 0.0435, grad_norm: 0.3434
2025-06-05 23:11:08,268 - depth - INFO - Iter [35650/38400]	lr: 1.261e-06, eta: 0:39:26, time: 0.672, data_time: 0.006, memory: 28474, decode.loss_depth: 0.0440, loss: 0.0440, grad_norm: 0.3220
2025-06-05 23:11:41,950 - depth - INFO - Iter [35700/38400]	lr: 1.216e-06, eta: 0:38:42, time: 0.673, data_time: 0.007, memory: 28474, decode.loss_depth: 0.0456, loss: 0.0456, grad_norm: 0.3334
2025-06-05 23:12:15,529 - depth - INFO - Iter [35750/38400]	lr: 1.171e-06, eta: 0:37:59, time: 0.671, data_time: 0.006, memory: 28474, decode.loss_depth: 0.0448, loss: 0.0448, grad_norm: 0.3270
2025-06-05 23:12:49,011 - depth - INFO - Iter [35800/38400]	lr: 1.128e-06, eta: 0:37:15, time: 0.670, data_time: 0.005, memory: 28474, decode.loss_depth: 0.0449, loss: 0.0449, grad_norm: 0.3054
2025-06-05 23:13:22,666 - depth - INFO - Iter [35850/38400]	lr: 1.085e-06, eta: 0:36:31, time: 0.673, data_time: 0.006, memory: 28474, decode.loss_depth: 0.0436, loss: 0.0436, grad_norm: 0.3024
2025-06-05 23:13:56,172 - depth - INFO - Iter [35900/38400]	lr: 1.043e-06, eta: 0:35:48, time: 0.670, data_time: 0.005, memory: 28474, decode.loss_depth: 0.0431, loss: 0.0431, grad_norm: 0.3375
2025-06-05 23:14:29,684 - depth - INFO - Iter [35950/38400]	lr: 1.002e-06, eta: 0:35:04, time: 0.670, data_time: 0.005, memory: 28474, decode.loss_depth: 0.0437, loss: 0.0437, grad_norm: 0.3309
2025-06-05 23:15:03,183 - depth - INFO - Exp name: swinl_22k_w7_kitti.py
2025-06-05 23:15:03,183 - depth - INFO - Iter [36000/38400]	lr: 9.615e-07, eta: 0:34:20, time: 0.670, data_time: 0.005, memory: 28474, decode.loss_depth: 0.0442, loss: 0.0442, grad_norm: 0.3026
2025-06-05 23:15:44,536 - depth - INFO - Summary:
2025-06-05 23:15:44,536 - depth - INFO - 
+--------+--------+--------+---------+--------+--------+----------+--------+--------+
|   a1   |   a2   |   a3   | abs_rel |  rmse  | log_10 | rmse_log | silog  | sq_rel |
+--------+--------+--------+---------+--------+--------+----------+--------+--------+
| 0.9747 | 0.9969 | 0.9993 |  0.0512 | 2.1062 | 0.0224 |  0.0788  | 7.1933 | 0.1515 |
+--------+--------+--------+---------+--------+--------+----------+--------+--------+
2025-06-05 23:15:44,536 - depth - INFO - Exp name: swinl_22k_w7_kitti.py
2025-06-05 23:15:44,537 - depth - INFO - Iter(val) [218]	a1: 0.9747, a2: 0.9969, a3: 0.9993, abs_rel: 0.051200490444898605, rmse: 2.106165885925293, log_10: 0.022435203194618225, rmse_log: 0.07875621318817139, silog: 7.1933, sq_rel: 0.15152503550052643
2025-06-05 23:16:17,692 - depth - INFO - Iter [36050/38400]	lr: 9.220e-07, eta: 0:33:39, time: 1.491, data_time: 0.833, memory: 28474, decode.loss_depth: 0.0443, loss: 0.0443, grad_norm: 0.2970
2025-06-05 23:16:51,178 - depth - INFO - Iter [36100/38400]	lr: 8.833e-07, eta: 0:32:56, time: 0.670, data_time: 0.005, memory: 28474, decode.loss_depth: 0.0457, loss: 0.0457, grad_norm: 0.3335
2025-06-05 23:17:24,657 - depth - INFO - Iter [36150/38400]	lr: 8.455e-07, eta: 0:32:12, time: 0.670, data_time: 0.005, memory: 28474, decode.loss_depth: 0.0438, loss: 0.0438, grad_norm: 0.3330
2025-06-05 23:17:58,070 - depth - INFO - Iter [36200/38400]	lr: 8.084e-07, eta: 0:31:29, time: 0.668, data_time: 0.005, memory: 28474, decode.loss_depth: 0.0456, loss: 0.0456, grad_norm: 0.3284
2025-06-05 23:18:31,605 - depth - INFO - Iter [36250/38400]	lr: 7.722e-07, eta: 0:30:45, time: 0.671, data_time: 0.005, memory: 28474, decode.loss_depth: 0.0440, loss: 0.0440, grad_norm: 0.2846
2025-06-05 23:19:05,075 - depth - INFO - Iter [36300/38400]	lr: 7.368e-07, eta: 0:30:02, time: 0.669, data_time: 0.005, memory: 28474, decode.loss_depth: 0.0445, loss: 0.0445, grad_norm: 0.2908
2025-06-05 23:19:38,585 - depth - INFO - Iter [36350/38400]	lr: 7.022e-07, eta: 0:29:18, time: 0.671, data_time: 0.006, memory: 28474, decode.loss_depth: 0.0442, loss: 0.0442, grad_norm: 0.3150
2025-06-05 23:20:12,179 - depth - INFO - Iter [36400/38400]	lr: 6.685e-07, eta: 0:28:35, time: 0.672, data_time: 0.007, memory: 28474, decode.loss_depth: 0.0439, loss: 0.0439, grad_norm: 0.2880
2025-06-05 23:20:45,721 - depth - INFO - Iter [36450/38400]	lr: 6.356e-07, eta: 0:27:52, time: 0.671, data_time: 0.006, memory: 28474, decode.loss_depth: 0.0445, loss: 0.0445, grad_norm: 0.2912
2025-06-05 23:21:19,178 - depth - INFO - Iter [36500/38400]	lr: 6.035e-07, eta: 0:27:08, time: 0.669, data_time: 0.006, memory: 28474, decode.loss_depth: 0.0446, loss: 0.0446, grad_norm: 0.3176
2025-06-05 23:21:52,291 - depth - INFO - Iter [36550/38400]	lr: 5.722e-07, eta: 0:26:25, time: 0.662, data_time: 0.006, memory: 28474, decode.loss_depth: 0.0449, loss: 0.0449, grad_norm: 0.3143
2025-06-05 23:22:25,154 - depth - INFO - Iter [36600/38400]	lr: 5.418e-07, eta: 0:25:42, time: 0.657, data_time: 0.005, memory: 28474, decode.loss_depth: 0.0439, loss: 0.0439, grad_norm: 0.4077
2025-06-05 23:22:58,443 - depth - INFO - Iter [36650/38400]	lr: 5.122e-07, eta: 0:24:58, time: 0.666, data_time: 0.005, memory: 28474, decode.loss_depth: 0.0444, loss: 0.0444, grad_norm: 0.3243
2025-06-05 23:23:31,792 - depth - INFO - Iter [36700/38400]	lr: 4.834e-07, eta: 0:24:15, time: 0.667, data_time: 0.005, memory: 28474, decode.loss_depth: 0.0453, loss: 0.0453, grad_norm: 0.3046
2025-06-05 23:24:05,213 - depth - INFO - Iter [36750/38400]	lr: 4.554e-07, eta: 0:23:32, time: 0.669, data_time: 0.006, memory: 28474, decode.loss_depth: 0.0437, loss: 0.0437, grad_norm: 0.3127
2025-06-05 23:24:39,174 - depth - INFO - Saving checkpoint at 36800 iterations
2025-06-05 23:25:17,929 - depth - INFO - Iter [36800/38400]	lr: 4.283e-07, eta: 0:22:50, time: 1.455, data_time: 0.007, memory: 28474, decode.loss_depth: 0.0449, loss: 0.0449, grad_norm: 0.3386
2025-06-05 23:25:59,350 - depth - INFO - Summary:
2025-06-05 23:25:59,351 - depth - INFO - 
+--------+--------+--------+---------+--------+--------+----------+--------+--------+
|   a1   |   a2   |   a3   | abs_rel |  rmse  | log_10 | rmse_log | silog  | sq_rel |
+--------+--------+--------+---------+--------+--------+----------+--------+--------+
| 0.9746 | 0.9969 | 0.9993 |  0.0508 | 2.1118 | 0.0223 |  0.0786  | 7.1947 | 0.1512 |
+--------+--------+--------+---------+--------+--------+----------+--------+--------+
2025-06-05 23:26:47,638 - depth - INFO - Now best checkpoint is saved as best_abs_rel_iter_36800.pth.
2025-06-05 23:26:47,639 - depth - INFO - Best abs_rel is 0.0508 at 36800 iter.
2025-06-05 23:26:47,639 - depth - INFO - Iter(val) [218]	a1: 0.9746, a2: 0.9969, a3: 0.9993, abs_rel: 0.05084090307354927, rmse: 2.111804962158203, log_10: 0.022282302379608154, rmse_log: 0.07857082784175873, silog: 7.1947, sq_rel: 0.15115386247634888
2025-06-05 23:27:21,354 - depth - INFO - Iter [36850/38400]	lr: 4.020e-07, eta: 0:22:11, time: 2.468, data_time: 1.801, memory: 28474, decode.loss_depth: 0.0449, loss: 0.0449, grad_norm: 0.3183
2025-06-05 23:27:55,501 - depth - INFO - Iter [36900/38400]	lr: 3.765e-07, eta: 0:21:28, time: 0.683, data_time: 0.007, memory: 28474, decode.loss_depth: 0.0447, loss: 0.0447, grad_norm: 0.3126
2025-06-05 23:28:29,680 - depth - INFO - Iter [36950/38400]	lr: 3.519e-07, eta: 0:20:44, time: 0.684, data_time: 0.006, memory: 28474, decode.loss_depth: 0.0437, loss: 0.0437, grad_norm: 0.3171
2025-06-05 23:29:04,406 - depth - INFO - Exp name: swinl_22k_w7_kitti.py
2025-06-05 23:29:04,407 - depth - INFO - Iter [37000/38400]	lr: 3.281e-07, eta: 0:20:01, time: 0.695, data_time: 0.007, memory: 28474, decode.loss_depth: 0.0438, loss: 0.0438, grad_norm: 0.3231
2025-06-05 23:29:38,756 - depth - INFO - Iter [37050/38400]	lr: 3.051e-07, eta: 0:19:18, time: 0.687, data_time: 0.007, memory: 28474, decode.loss_depth: 0.0439, loss: 0.0439, grad_norm: 0.3203
2025-06-05 23:30:12,895 - depth - INFO - Iter [37100/38400]	lr: 2.830e-07, eta: 0:18:35, time: 0.683, data_time: 0.007, memory: 28474, decode.loss_depth: 0.0431, loss: 0.0431, grad_norm: 0.3152
2025-06-05 23:30:46,775 - depth - INFO - Iter [37150/38400]	lr: 2.616e-07, eta: 0:17:51, time: 0.678, data_time: 0.006, memory: 28474, decode.loss_depth: 0.0448, loss: 0.0448, grad_norm: 0.3133
2025-06-05 23:31:20,756 - depth - INFO - Iter [37200/38400]	lr: 2.412e-07, eta: 0:17:08, time: 0.680, data_time: 0.007, memory: 28474, decode.loss_depth: 0.0444, loss: 0.0444, grad_norm: 0.3232
2025-06-05 23:31:54,771 - depth - INFO - Iter [37250/38400]	lr: 2.215e-07, eta: 0:16:25, time: 0.680, data_time: 0.007, memory: 28474, decode.loss_depth: 0.0459, loss: 0.0459, grad_norm: 0.3114
2025-06-05 23:32:28,646 - depth - INFO - Iter [37300/38400]	lr: 2.027e-07, eta: 0:15:42, time: 0.677, data_time: 0.007, memory: 28474, decode.loss_depth: 0.0447, loss: 0.0447, grad_norm: 0.3039
2025-06-05 23:33:03,052 - depth - INFO - Iter [37350/38400]	lr: 1.847e-07, eta: 0:14:59, time: 0.688, data_time: 0.007, memory: 28474, decode.loss_depth: 0.0452, loss: 0.0452, grad_norm: 0.3239
2025-06-05 23:33:37,414 - depth - INFO - Iter [37400/38400]	lr: 1.676e-07, eta: 0:14:16, time: 0.687, data_time: 0.007, memory: 28474, decode.loss_depth: 0.0441, loss: 0.0441, grad_norm: 0.3134
2025-06-05 23:34:11,776 - depth - INFO - Iter [37450/38400]	lr: 1.513e-07, eta: 0:13:33, time: 0.687, data_time: 0.007, memory: 28474, decode.loss_depth: 0.0452, loss: 0.0452, grad_norm: 0.3212
2025-06-05 23:34:46,178 - depth - INFO - Iter [37500/38400]	lr: 1.358e-07, eta: 0:12:50, time: 0.688, data_time: 0.007, memory: 28474, decode.loss_depth: 0.0448, loss: 0.0448, grad_norm: 0.3118
2025-06-05 23:35:20,488 - depth - INFO - Iter [37550/38400]	lr: 1.211e-07, eta: 0:12:07, time: 0.686, data_time: 0.007, memory: 28474, decode.loss_depth: 0.0437, loss: 0.0437, grad_norm: 0.2909
2025-06-05 23:35:54,558 - depth - INFO - Iter [37600/38400]	lr: 1.073e-07, eta: 0:11:24, time: 0.681, data_time: 0.006, memory: 28474, decode.loss_depth: 0.0444, loss: 0.0444, grad_norm: 0.3153
2025-06-05 23:36:36,385 - depth - INFO - Summary:
2025-06-05 23:36:36,386 - depth - INFO - 
+--------+--------+--------+---------+-------+--------+----------+--------+--------+
|   a1   |   a2   |   a3   | abs_rel |  rmse | log_10 | rmse_log | silog  | sq_rel |
+--------+--------+--------+---------+-------+--------+----------+--------+--------+
| 0.9747 | 0.9969 | 0.9993 |  0.051  | 2.108 | 0.0223 |  0.0786  | 7.2043 | 0.1512 |
+--------+--------+--------+---------+-------+--------+----------+--------+--------+
2025-06-05 23:36:36,386 - depth - INFO - Iter(val) [218]	a1: 0.9747, a2: 0.9969, a3: 0.9993, abs_rel: 0.05100689083337784, rmse: 2.10799503326416, log_10: 0.02231542021036148, rmse_log: 0.07860735803842545, silog: 7.2043, sq_rel: 0.15123987197875977
2025-06-05 23:37:10,709 - depth - INFO - Iter [37650/38400]	lr: 9.435e-08, eta: 0:10:42, time: 1.523, data_time: 0.844, memory: 28474, decode.loss_depth: 0.0432, loss: 0.0432, grad_norm: 0.3073
2025-06-05 23:37:45,154 - depth - INFO - Iter [37700/38400]	lr: 8.221e-08, eta: 0:09:59, time: 0.689, data_time: 0.007, memory: 28474, decode.loss_depth: 0.0440, loss: 0.0440, grad_norm: 0.2888
2025-06-05 23:38:19,281 - depth - INFO - Iter [37750/38400]	lr: 7.090e-08, eta: 0:09:16, time: 0.682, data_time: 0.007, memory: 28474, decode.loss_depth: 0.0447, loss: 0.0447, grad_norm: 0.2988
2025-06-05 23:38:53,219 - depth - INFO - Iter [37800/38400]	lr: 6.043e-08, eta: 0:08:33, time: 0.679, data_time: 0.005, memory: 28474, decode.loss_depth: 0.0439, loss: 0.0439, grad_norm: 0.3283
2025-06-05 23:39:27,089 - depth - INFO - Iter [37850/38400]	lr: 5.079e-08, eta: 0:07:50, time: 0.677, data_time: 0.006, memory: 28474, decode.loss_depth: 0.0455, loss: 0.0455, grad_norm: 0.3401
2025-06-05 23:40:01,237 - depth - INFO - Iter [37900/38400]	lr: 4.200e-08, eta: 0:07:07, time: 0.683, data_time: 0.007, memory: 28474, decode.loss_depth: 0.0432, loss: 0.0432, grad_norm: 0.2994
2025-06-05 23:40:35,793 - depth - INFO - Iter [37950/38400]	lr: 3.403e-08, eta: 0:06:24, time: 0.691, data_time: 0.007, memory: 28474, decode.loss_depth: 0.0443, loss: 0.0443, grad_norm: 0.2934
2025-06-05 23:41:10,076 - depth - INFO - Exp name: swinl_22k_w7_kitti.py
2025-06-05 23:41:10,076 - depth - INFO - Iter [38000/38400]	lr: 2.691e-08, eta: 0:05:41, time: 0.686, data_time: 0.007, memory: 28474, decode.loss_depth: 0.0428, loss: 0.0428, grad_norm: 0.2863
2025-06-05 23:41:44,305 - depth - INFO - Iter [38050/38400]	lr: 2.061e-08, eta: 0:04:59, time: 0.685, data_time: 0.007, memory: 28474, decode.loss_depth: 0.0440, loss: 0.0440, grad_norm: 0.3441
2025-06-05 23:42:18,580 - depth - INFO - Iter [38100/38400]	lr: 1.516e-08, eta: 0:04:16, time: 0.686, data_time: 0.007, memory: 28474, decode.loss_depth: 0.0462, loss: 0.0462, grad_norm: 0.3064
2025-06-05 23:42:52,322 - depth - INFO - Iter [38150/38400]	lr: 1.054e-08, eta: 0:03:33, time: 0.675, data_time: 0.006, memory: 28474, decode.loss_depth: 0.0448, loss: 0.0448, grad_norm: 0.3050
2025-06-05 23:43:26,010 - depth - INFO - Iter [38200/38400]	lr: 6.761e-09, eta: 0:02:50, time: 0.674, data_time: 0.005, memory: 28474, decode.loss_depth: 0.0441, loss: 0.0441, grad_norm: 0.3004
2025-06-05 23:43:59,732 - depth - INFO - Iter [38250/38400]	lr: 3.816e-09, eta: 0:02:08, time: 0.675, data_time: 0.006, memory: 28474, decode.loss_depth: 0.0452, loss: 0.0452, grad_norm: 0.3241
2025-06-05 23:44:33,393 - depth - INFO - Iter [38300/38400]	lr: 1.708e-09, eta: 0:01:25, time: 0.673, data_time: 0.005, memory: 28474, decode.loss_depth: 0.0440, loss: 0.0440, grad_norm: 0.3435
2025-06-05 23:45:07,067 - depth - INFO - Iter [38350/38400]	lr: 4.362e-10, eta: 0:00:42, time: 0.673, data_time: 0.006, memory: 28474, decode.loss_depth: 0.0452, loss: 0.0452, grad_norm: 0.2987
2025-06-05 23:45:40,742 - depth - INFO - Saving checkpoint at 38400 iterations
2025-06-05 23:46:20,591 - depth - INFO - Iter [38400/38400]	lr: 1.167e-12, eta: 0:00:00, time: 1.471, data_time: 0.006, memory: 28474, decode.loss_depth: 0.0445, loss: 0.0445, grad_norm: 0.3394
2025-06-05 23:47:02,050 - depth - INFO - Summary:
2025-06-05 23:47:02,051 - depth - INFO - 
+--------+--------+--------+---------+--------+--------+----------+--------+--------+
|   a1   |   a2   |   a3   | abs_rel |  rmse  | log_10 | rmse_log | silog  | sq_rel |
+--------+--------+--------+---------+--------+--------+----------+--------+--------+
| 0.9745 | 0.9969 | 0.9993 |  0.051  | 2.1074 | 0.0224 |  0.0787  | 7.1839 | 0.1511 |
+--------+--------+--------+---------+--------+--------+----------+--------+--------+
2025-06-05 23:47:02,051 - depth - INFO - Iter(val) [218]	a1: 0.9745, a2: 0.9969, a3: 0.9993, abs_rel: 0.05102081596851349, rmse: 2.1074278354644775, log_10: 0.022389085963368416, rmse_log: 0.07866788655519485, silog: 7.1839, sq_rel: 0.15114426612854004
