# Supplementary material for: Enhancing long-range depth estimation via heterogeneous CNN-transformer encoding and cross-dimensional semantic fusion
Source: Sci Rep. 2026 Feb 17;16:9396. doi: 10.1038/s41598-026-36755-0 (PMC13002885; doi:10.1038/s41598-026-36755-0)
Supplement: Supplementary file 1 — Supplementary Material 1 [file 41598_2026_36755_MOESM1_ESM.zip › Supplementary_Data_Training_Logs/nyu.log]

2025-06-04 11:39:39,640 - depth - INFO - Environment info:
------------------------------------------------------------
sys.platform: linux
Python: 3.8.20 (default, Oct  3 2024, 15:24:27) [GCC 11.2.0]
CUDA available: True
GPU 0,1,2: NVIDIA RTX A6000
CUDA_HOME: /usr/local/cuda-11.8
NVCC: Build cuda_11.8.r11.8/compiler.31833905_0
GCC: gcc (Ubuntu 9.4.0-1ubuntu1~20.04.2) 9.4.0
PyTorch: 1.8.0+cu111
PyTorch compiling details: PyTorch built with:
  - GCC 7.3
  - C++ Version: 201402
  - Intel(R) Math Kernel Library Version 2020.0.0 Product Build 20191122 for Intel(R) 64 architecture applications
  - Intel(R) MKL-DNN v1.7.0 (Git Hash 7aed236906b1f7a05c0917e5257a1af05e9ff683)
  - OpenMP 201511 (a.k.a. OpenMP 4.5)
  - NNPACK is enabled
  - CPU capability usage: AVX2
  - CUDA Runtime 11.1
  - NVCC architecture flags: -gencode;arch=compute_37,code=sm_37;-gencode;arch=compute_50,code=sm_50;-gencode;arch=compute_60,code=sm_60;-gencode;arch=compute_70,code=sm_70;-gencode;arch=compute_75,code=sm_75;-gencode;arch=compute_80,code=sm_80;-gencode;arch=compute_86,code=sm_86
  - CuDNN 8.0.5
  - Magma 2.5.2
  - Build settings: BLAS_INFO=mkl, BUILD_TYPE=Release, CUDA_VERSION=11.1, CUDNN_VERSION=8.0.5, CXX_COMPILER=/opt/rh/devtoolset-7/root/usr/bin/c++, CXX_FLAGS= -Wno-deprecated -fvisibility-inlines-hidden -DUSE_PTHREADPOOL -fopenmp -DNDEBUG -DUSE_KINETO -DUSE_FBGEMM -DUSE_QNNPACK -DUSE_PYTORCH_QNNPACK -DUSE_XNNPACK -O2 -fPIC -Wno-narrowing -Wall -Wextra -Werror=return-type -Wno-missing-field-initializers -Wno-type-limits -Wno-array-bounds -Wno-unknown-pragmas -Wno-sign-compare -Wno-unused-parameter -Wno-unused-variable -Wno-unused-function -Wno-unused-result -Wno-unused-local-typedefs -Wno-strict-overflow -Wno-strict-aliasing -Wno-error=deprecated-declarations -Wno-stringop-overflow -Wno-psabi -Wno-error=pedantic -Wno-error=redundant-decls -Wno-error=old-style-cast -fdiagnostics-color=always -faligned-new -Wno-unused-but-set-variable -Wno-maybe-uninitialized -fno-math-errno -fno-trapping-math -Werror=format -Wno-stringop-overflow, LAPACK_INFO=mkl, PERF_WITH_AVX=1, PERF_WITH_AVX2=1, PERF_WITH_AVX512=1, TORCH_VERSION=1.8.0, USE_CUDA=ON, USE_CUDNN=ON, USE_EXCEPTION_PTR=1, USE_GFLAGS=OFF, USE_GLOG=OFF, USE_MKL=ON, USE_MKLDNN=ON, USE_MPI=OFF, USE_NCCL=ON, USE_NNPACK=ON, USE_OPENMP=ON, 

TorchVision: 0.9.0+cu111
OpenCV: 4.10.0
MMCV: 1.3.13
MMCV Compiler: GCC 7.3
MMCV CUDA Compiler: 11.1
Depth: 0.1.1+
------------------------------------------------------------

2025-06-04 11:39:39,641 - depth - INFO - Distributed training: True
2025-06-04 11:39:39,953 - depth - INFO - Config:
norm_cfg = dict(type='SyncBN', requires_grad=True)
backbone_norm_cfg = dict(type='LN', requires_grad=True)
conv_stem_norm_cfg = dict(type='BN', requires_grad=True)
model = dict(
    type='DepthEncoderDecoder',
    pretrained=
    'https://github.com/SwinTransformer/storage/releases/download/v1.0.0/swin_large_patch4_window7_224_22k.pth',
    backbone=dict(
        type='DepthSwin',
        pretrain_img_size=224,
        embed_dims=192,
        patch_size=4,
        window_size=7,
        mlp_ratio=4,
        depths=[2, 2, 18, 2],
        num_heads=[6, 12, 24, 48],
        strides=(4, 2, 2, 2),
        out_indices=(0, 1, 2, 3),
        qkv_bias=True,
        qk_scale=None,
        patch_norm=True,
        drop_rate=0.0,
        attn_drop_rate=0.0,
        drop_path_rate=0.3,
        use_abs_pos_embed=False,
        act_cfg=dict(type='GELU'),
        norm_cfg=dict(type='LN', requires_grad=True),
        pretrain_style='official',
        conv_norm_cfg=dict(type='BN', requires_grad=True),
        depth=50,
        num_stages=0),
    decode_head=dict(
        type='DenseDepthHead',
        in_channels=[64, 192, 384, 768, 1536],
        up_sample_channels=[64, 192, 384, 768, 1536],
        channels=64,
        align_corners=True,
        loss_decode=dict(type='SigLoss', valid_mask=True, loss_weight=1.0),
        act_cfg=dict(type='LeakyReLU', inplace=True),
        min_depth=0.001,
        max_depth=10),
    train_cfg=dict(),
    test_cfg=dict(mode='whole'),
    neck=dict(
        type='CSFNeck',
        positional_encoding=dict(type='SinePositionalEncoding', num_feats=256),
        in_channels=[64, 192, 384, 768, 1536],
        out_channels=[64, 192, 384, 768, 1536],
        embedding_dim=512,
        scales=[1, 1, 1, 1, 1]))
dataset_type = 'NYUDataset'
data_root = 'data/nyu/'
img_norm_cfg = dict(
    mean=[123.675, 116.28, 103.53], std=[58.395, 57.12, 57.375], to_rgb=True)
crop_size = (416, 544)
train_pipeline = [
    dict(type='LoadImageFromFile'),
    dict(type='DepthLoadAnnotations'),
    dict(type='NYUCrop', depth=True),
    dict(type='RandomRotate', prob=0.5, degree=2.5),
    dict(type='RandomFlip', prob=0.5),
    dict(type='RandomCrop', crop_size=(416, 544)),
    dict(
        type='ColorAug',
        prob=0.5,
        gamma_range=[0.9, 1.1],
        brightness_range=[0.75, 1.25],
        color_range=[0.9, 1.1]),
    dict(
        type='Normalize',
        mean=[123.675, 116.28, 103.53],
        std=[58.395, 57.12, 57.375],
        to_rgb=True),
    dict(type='DefaultFormatBundle'),
    dict(
        type='Collect',
        keys=['img', 'depth_gt'],
        meta_keys=('filename', 'ori_filename', 'ori_shape', 'img_shape',
                   'pad_shape', 'scale_factor', 'flip', 'flip_direction',
                   'img_norm_cfg', 'cam_intrinsic'))
]
test_pipeline = [
    dict(type='LoadImageFromFile'),
    dict(
        type='MultiScaleFlipAug',
        img_scale=(480, 640),
        flip=True,
        flip_direction='horizontal',
        transforms=[
            dict(type='RandomFlip', direction='horizontal'),
            dict(
                type='Normalize',
                mean=[123.675, 116.28, 103.53],
                std=[58.395, 57.12, 57.375],
                to_rgb=True),
            dict(type='ImageToTensor', keys=['img']),
            dict(
                type='Collect',
                keys=['img'],
                meta_keys=('filename', 'ori_filename', 'ori_shape',
                           'img_shape', 'pad_shape', 'scale_factor', 'flip',
                           'flip_direction', 'img_norm_cfg', 'cam_intrinsic'))
        ])
]
eval_pipeline = [
    dict(type='LoadImageFromFile'),
    dict(type='RandomFlip', prob=0.0),
    dict(
        type='Normalize',
        mean=[123.675, 116.28, 103.53],
        std=[58.395, 57.12, 57.375],
        to_rgb=True),
    dict(type='ImageToTensor', keys=['img']),
    dict(
        type='Collect',
        keys=['img'],
        meta_keys=('filename', 'ori_filename', 'ori_shape', 'img_shape',
                   'pad_shape', 'scale_factor', 'flip', 'flip_direction',
                   'img_norm_cfg', 'cam_intrinsic'))
]
data = dict(
    samples_per_gpu=2,
    workers_per_gpu=2,
    train=dict(
        type='NYUDataset',
        data_root='data/nyu/',
        depth_scale=1000,
        split='nyu_train.txt',
        pipeline=[
            dict(type='LoadImageFromFile'),
            dict(type='DepthLoadAnnotations'),
            dict(type='NYUCrop', depth=True),
            dict(type='RandomRotate', prob=0.5, degree=2.5),
            dict(type='RandomFlip', prob=0.5),
            dict(type='RandomCrop', crop_size=(416, 544)),
            dict(
                type='ColorAug',
                prob=0.5,
                gamma_range=[0.9, 1.1],
                brightness_range=[0.75, 1.25],
                color_range=[0.9, 1.1]),
            dict(
                type='Normalize',
                mean=[123.675, 116.28, 103.53],
                std=[58.395, 57.12, 57.375],
                to_rgb=True),
            dict(type='DefaultFormatBundle'),
            dict(
                type='Collect',
                keys=['img', 'depth_gt'],
                meta_keys=('filename', 'ori_filename', 'ori_shape',
                           'img_shape', 'pad_shape', 'scale_factor', 'flip',
                           'flip_direction', 'img_norm_cfg', 'cam_intrinsic'))
        ],
        garg_crop=False,
        eigen_crop=True,
        min_depth=0.001,
        max_depth=10),
    val=dict(
        type='NYUDataset',
        data_root='data/nyu/',
        depth_scale=1000,
        split='nyu_test.txt',
        pipeline=[
            dict(type='LoadImageFromFile'),
            dict(
                type='MultiScaleFlipAug',
                img_scale=(480, 640),
                flip=True,
                flip_direction='horizontal',
                transforms=[
                    dict(type='RandomFlip', direction='horizontal'),
                    dict(
                        type='Normalize',
                        mean=[123.675, 116.28, 103.53],
                        std=[58.395, 57.12, 57.375],
                        to_rgb=True),
                    dict(type='ImageToTensor', keys=['img']),
                    dict(
                        type='Collect',
                        keys=['img'],
                        meta_keys=('filename', 'ori_filename', 'ori_shape',
                                   'img_shape', 'pad_shape', 'scale_factor',
                                   'flip', 'flip_direction', 'img_norm_cfg',
                                   'cam_intrinsic'))
                ])
        ],
        garg_crop=False,
        eigen_crop=True,
        min_depth=0.001,
        max_depth=10),
    test=dict(
        type='NYUDataset',
        data_root='data/nyu/',
        depth_scale=1000,
        split='nyu_test.txt',
        pipeline=[
            dict(type='LoadImageFromFile'),
            dict(
                type='MultiScaleFlipAug',
                img_scale=(480, 640),
                flip=True,
                flip_direction='horizontal',
                transforms=[
                    dict(type='RandomFlip', direction='horizontal'),
                    dict(
                        type='Normalize',
                        mean=[123.675, 116.28, 103.53],
                        std=[58.395, 57.12, 57.375],
                        to_rgb=True),
                    dict(type='ImageToTensor', keys=['img']),
                    dict(
                        type='Collect',
                        keys=['img'],
                        meta_keys=('filename', 'ori_filename', 'ori_shape',
                                   'img_shape', 'pad_shape', 'scale_factor',
                                   'flip', 'flip_direction', 'img_norm_cfg',
                                   'cam_intrinsic'))
                ])
        ],
        garg_crop=False,
        eigen_crop=True,
        min_depth=0.001,
        max_depth=10))
log_config = dict(
    interval=50,
    hooks=[
        dict(type='TextLoggerHook', by_epoch=False),
        dict(type='TensorboardLoggerHook')
    ])
dist_params = dict(backend='nccl')
log_level = 'INFO'
load_from = None
resume_from = None
workflow = [('train', 1)]
cudnn_benchmark = True
max_lr = 0.0001
optimizer = dict(
    type='AdamW',
    lr=0.0001,
    betas=(0.9, 0.999),
    weight_decay=0.01,
    paramwise_cfg=dict(
        custom_keys=dict(
            absolute_pos_embed=dict(decay_mult=0.0),
            relative_position_bias_table=dict(decay_mult=0.0),
            norm=dict(decay_mult=0.0))))
lr_config = dict(
    policy='CosineAnnealing',
    warmup='linear',
    warmup_iters=12800,
    warmup_ratio=0.001,
    min_lr_ratio=1e-08,
    by_epoch=False)
optimizer_config = dict(grad_clip=dict(max_norm=35, norm_type=2))
runner = dict(type='IterBasedRunner', max_iters=38400)
checkpoint_config = dict(by_epoch=False, max_keep_ckpts=2, interval=1600)
evaluation = dict(
    by_epoch=False,
    start=0,
    interval=800,
    pre_eval=True,
    rule='less',
    save_best='abs_rel',
    greater_keys=('a1', 'a2', 'a3'),
    less_keys=('abs_rel', 'rmse'))
find_unused_parameters = True
work_dir = 'work_dirs/saves/longrange/longrange_swinl_22k_w7_nyu'
gpu_ids = range(0, 1)

2025-06-04 11:39:42,304 - depth - INFO - Use load_from_http loader
Name of parameter - Initialization information

backbone.patch_embed.projection.weight - torch.Size([192, 3, 4, 4]): 
Initialized by user-defined `init_weights` in DepthSwin  

backbone.patch_embed.projection.bias - torch.Size([192]): 
Initialized by user-defined `init_weights` in DepthSwin  

backbone.patch_embed.norm.weight - torch.Size([192]): 
Initialized by user-defined `init_weights` in DepthSwin  

backbone.patch_embed.norm.bias - torch.Size([192]): 
Initialized by user-defined `init_weights` in DepthSwin  

backbone.stages.0.blocks.0.norm1.weight - torch.Size([192]): 
Initialized by user-defined `init_weights` in DepthSwin  

backbone.stages.0.blocks.0.norm1.bias - torch.Size([192]): 
Initialized by user-defined `init_weights` in DepthSwin  

backbone.stages.0.blocks.0.attn.w_msa.relative_position_bias_table - torch.Size([169, 6]): 
Initialized by user-defined `init_weights` in DepthSwin  

backbone.stages.0.blocks.0.attn.w_msa.qkv.weight - torch.Size([576, 192]): 
Initialized by user-defined `init_weights` in DepthSwin  

backbone.stages.0.blocks.0.attn.w_msa.qkv.bias - torch.Size([576]): 
Initialized by user-defined `init_weights` in DepthSwin  

backbone.stages.0.blocks.0.attn.w_msa.proj.weight - torch.Size([192, 192]): 
Initialized by user-defined `init_weights` in DepthSwin  

backbone.stages.0.blocks.0.attn.w_msa.proj.bias - torch.Size([192]): 
Initialized by user-defined `init_weights` in DepthSwin  

backbone.stages.0.blocks.0.norm2.weight - torch.Size([192]): 
Initialized by user-defined `init_weights` in DepthSwin  

backbone.stages.0.blocks.0.norm2.bias - torch.Size([192]): 
Initialized by user-defined `init_weights` in DepthSwin  

backbone.stages.0.blocks.0.ffn.layers.0.0.weight - torch.Size([768, 192]): 
Initialized by user-defined `init_weights` in DepthSwin  

backbone.stages.0.blocks.0.ffn.layers.0.0.bias - torch.Size([768]): 
Initialized by user-defined `init_weights` in DepthSwin  

backbone.stages.0.blocks.0.ffn.layers.1.weight - torch.Size([192, 768]): 
Initialized by user-defined `init_weights` in DepthSwin  

backbone.stages.0.blocks.0.ffn.layers.1.bias - torch.Size([192]): 
Initialized by user-defined `init_weights` in DepthSwin  

backbone.stages.0.blocks.1.norm1.weight - torch.Size([192]): 
Initialized by user-defined `init_weights` in DepthSwin  

backbone.stages.0.blocks.1.norm1.bias - torch.Size([192]): 
Initialized by user-defined `init_weights` in DepthSwin  

backbone.stages.0.blocks.1.attn.w_msa.relative_position_bias_table - torch.Size([169, 6]): 
Initialized by user-defined `init_weights` in DepthSwin  

backbone.stages.0.blocks.1.attn.w_msa.qkv.weight - torch.Size([576, 192]): 
Initialized by user-defined `init_weights` in DepthSwin  

backbone.stages.0.blocks.1.attn.w_msa.qkv.bias - torch.Size([576]): 
Initialized by user-defined `init_weights` in DepthSwin  

backbone.stages.0.blocks.1.attn.w_msa.proj.weight - torch.Size([192, 192]): 
Initialized by user-defined `init_weights` in DepthSwin  

backbone.stages.0.blocks.1.attn.w_msa.proj.bias - torch.Size([192]): 
Initialized by user-defined `init_weights` in DepthSwin  

backbone.stages.0.blocks.1.norm2.weight - torch.Size([192]): 
Initialized by user-defined `init_weights` in DepthSwin  

backbone.stages.0.blocks.1.norm2.bias - torch.Size([192]): 
Initialized by user-defined `init_weights` in DepthSwin  

backbone.stages.0.blocks.1.ffn.layers.0.0.weight - torch.Size([768, 192]): 
Initialized by user-defined `init_weights` in DepthSwin  

backbone.stages.0.blocks.1.ffn.layers.0.0.bias - torch.Size([768]): 
Initialized by user-defined `init_weights` in DepthSwin  

backbone.stages.0.blocks.1.ffn.layers.1.weight - torch.Size([192, 768]): 
Initialized by user-defined `init_weights` in DepthSwin  

backbone.stages.0.blocks.1.ffn.layers.1.bias - torch.Size([192]): 
Initialized by user-defined `init_weights` in DepthSwin  

backbone.stages.0.downsample.norm.weight - torch.Size([768]): 
Initialized by user-defined `init_weights` in DepthSwin  

backbone.stages.0.downsample.norm.bias - torch.Size([768]): 
Initialized by user-defined `init_weights` in DepthSwin  

backbone.stages.0.downsample.reduction.weight - torch.Size([384, 768]): 
Initialized by user-defined `init_weights` in DepthSwin  

backbone.stages.1.blocks.0.norm1.weight - torch.Size([384]): 
Initialized by user-defined `init_weights` in DepthSwin  

backbone.stages.1.blocks.0.norm1.bias - torch.Size([384]): 
Initialized by user-defined `init_weights` in DepthSwin  

backbone.stages.1.blocks.0.attn.w_msa.relative_position_bias_table - torch.Size([169, 12]): 
Initialized by user-defined `init_weights` in DepthSwin  

backbone.stages.1.blocks.0.attn.w_msa.qkv.weight - torch.Size([1152, 384]): 
Initialized by user-defined `init_weights` in DepthSwin  

backbone.stages.1.blocks.0.attn.w_msa.qkv.bias - torch.Size([1152]): 
Initialized by user-defined `init_weights` in DepthSwin  

backbone.stages.1.blocks.0.attn.w_msa.proj.weight - torch.Size([384, 384]): 
Initialized by user-defined `init_weights` in DepthSwin  

backbone.stages.1.blocks.0.attn.w_msa.proj.bias - torch.Size([384]): 
Initialized by user-defined `init_weights` in DepthSwin  

backbone.stages.1.blocks.0.norm2.weight - torch.Size([384]): 
Initialized by user-defined `init_weights` in DepthSwin  

backbone.stages.1.blocks.0.norm2.bias - torch.Size([384]): 
Initialized by user-defined `init_weights` in DepthSwin  

backbone.stages.1.blocks.0.ffn.layers.0.0.weight - torch.Size([1536, 384]): 
Initialized by user-defined `init_weights` in DepthSwin  

backbone.stages.1.blocks.0.ffn.layers.0.0.bias - torch.Size([1536]): 
Initialized by user-defined `init_weights` in DepthSwin  

backbone.stages.1.blocks.0.ffn.layers.1.weight - torch.Size([384, 1536]): 
Initialized by user-defined `init_weights` in DepthSwin  

backbone.stages.1.blocks.0.ffn.layers.1.bias - torch.Size([384]): 
Initialized by user-defined `init_weights` in DepthSwin  

backbone.stages.1.blocks.1.norm1.weight - torch.Size([384]): 
Initialized by user-defined `init_weights` in DepthSwin  

backbone.stages.1.blocks.1.norm1.bias - torch.Size([384]): 
Initialized by user-defined `init_weights` in DepthSwin  

backbone.stages.1.blocks.1.attn.w_msa.relative_position_bias_table - torch.Size([169, 12]): 
Initialized by user-defined `init_weights` in DepthSwin  

backbone.stages.1.blocks.1.attn.w_msa.qkv.weight - torch.Size([1152, 384]): 
Initialized by user-defined `init_weights` in DepthSwin  

backbone.stages.1.blocks.1.attn.w_msa.qkv.bias - torch.Size([1152]): 
Initialized by user-defined `init_weights` in DepthSwin  

backbone.stages.1.blocks.1.attn.w_msa.proj.weight - torch.Size([384, 384]): 
Initialized by user-defined `init_weights` in DepthSwin  

backbone.stages.1.blocks.1.attn.w_msa.proj.bias - torch.Size([384]): 
Initialized by user-defined `init_weights` in DepthSwin  

backbone.stages.1.blocks.1.norm2.weight - torch.Size([384]): 
Initialized by user-defined `init_weights` in DepthSwin  

backbone.stages.1.blocks.1.norm2.bias - torch.Size([384]): 
Initialized by user-defined `init_weights` in DepthSwin  

backbone.stages.1.blocks.1.ffn.layers.0.0.weight - torch.Size([1536, 384]): 
Initialized by user-defined `init_weights` in DepthSwin  

backbone.stages.1.blocks.1.ffn.layers.0.0.bias - torch.Size([1536]): 
Initialized by user-defined `init_weights` in DepthSwin  

backbone.stages.1.blocks.1.ffn.layers.1.weight - torch.Size([384, 1536]): 
Initialized by user-defined `init_weights` in DepthSwin  

backbone.stages.1.blocks.1.ffn.layers.1.bias - torch.Size([384]): 
Initialized by user-defined `init_weights` in DepthSwin  

backbone.stages.1.downsample.norm.weight - torch.Size([1536]): 
Initialized by user-defined `init_weights` in DepthSwin  

backbone.stages.1.downsample.norm.bias - torch.Size([1536]): 
Initialized by user-defined `init_weights` in DepthSwin  

backbone.stages.1.downsample.reduction.weight - torch.Size([768, 1536]): 
Initialized by user-defined `init_weights` in DepthSwin  

backbone.stages.2.blocks.0.norm1.weight - torch.Size([768]): 
Initialized by user-defined `init_weights` in DepthSwin  

backbone.stages.2.blocks.0.norm1.bias - torch.Size([768]): 
Initialized by user-defined `init_weights` in DepthSwin  

backbone.stages.2.blocks.0.attn.w_msa.relative_position_bias_table - torch.Size([169, 24]): 
Initialized by user-defined `init_weights` in DepthSwin  

backbone.stages.2.blocks.0.attn.w_msa.qkv.weight - torch.Size([2304, 768]): 
Initialized by user-defined `init_weights` in DepthSwin  

backbone.stages.2.blocks.0.attn.w_msa.qkv.bias - torch.Size([2304]): 
Initialized by user-defined `init_weights` in DepthSwin  

backbone.stages.2.blocks.0.attn.w_msa.proj.weight - torch.Size([768, 768]): 
Initialized by user-defined `init_weights` in DepthSwin  

backbone.stages.2.blocks.0.attn.w_msa.proj.bias - torch.Size([768]): 
Initialized by user-defined `init_weights` in DepthSwin  

backbone.stages.2.blocks.0.norm2.weight - torch.Size([768]): 
Initialized by user-defined `init_weights` in DepthSwin  

backbone.stages.2.blocks.0.norm2.bias - torch.Size([768]): 
Initialized by user-defined `init_weights` in DepthSwin  

backbone.stages.2.blocks.0.ffn.layers.0.0.weight - torch.Size([3072, 768]): 
Initialized by user-defined `init_weights` in DepthSwin  

backbone.stages.2.blocks.0.ffn.layers.0.0.bias - torch.Size([3072]): 
Initialized by user-defined `init_weights` in DepthSwin  

backbone.stages.2.blocks.0.ffn.layers.1.weight - torch.Size([768, 3072]): 
Initialized by user-defined `init_weights` in DepthSwin  

backbone.stages.2.blocks.0.ffn.layers.1.bias - torch.Size([768]): 
Initialized by user-defined `init_weights` in DepthSwin  

backbone.stages.2.blocks.1.norm1.weight - torch.Size([768]): 
Initialized by user-defined `init_weights` in DepthSwin  

backbone.stages.2.blocks.1.norm1.bias - torch.Size([768]): 
Initialized by user-defined `init_weights` in DepthSwin  

backbone.stages.2.blocks.1.attn.w_msa.relative_position_bias_table - torch.Size([169, 24]): 
Initialized by user-defined `init_weights` in DepthSwin  

backbone.stages.2.blocks.1.attn.w_msa.qkv.weight - torch.Size([2304, 768]): 
Initialized by user-defined `init_weights` in DepthSwin  

backbone.stages.2.blocks.1.attn.w_msa.qkv.bias - torch.Size([2304]): 
Initialized by user-defined `init_weights` in DepthSwin  

backbone.stages.2.blocks.1.attn.w_msa.proj.weight - torch.Size([768, 768]): 
Initialized by user-defined `init_weights` in DepthSwin  

backbone.stages.2.blocks.1.attn.w_msa.proj.bias - torch.Size([768]): 
Initialized by user-defined `init_weights` in DepthSwin  

backbone.stages.2.blocks.1.norm2.weight - torch.Size([768]): 
Initialized by user-defined `init_weights` in DepthSwin  

backbone.stages.2.blocks.1.norm2.bias - torch.Size([768]): 
Initialized by user-defined `init_weights` in DepthSwin  

backbone.stages.2.blocks.1.ffn.layers.0.0.weight - torch.Size([3072, 768]): 
Initialized by user-defined `init_weights` in DepthSwin  

backbone.stages.2.blocks.1.ffn.layers.0.0.bias - torch.Size([3072]): 
Initialized by user-defined `init_weights` in DepthSwin  

backbone.stages.2.blocks.1.ffn.layers.1.weight - torch.Size([768, 3072]): 
Initialized by user-defined `init_weights` in DepthSwin  

backbone.stages.2.blocks.1.ffn.layers.1.bias - torch.Size([768]): 
Initialized by user-defined `init_weights` in DepthSwin  

backbone.stages.2.blocks.2.norm1.weight - torch.Size([768]): 
Initialized by user-defined `init_weights` in DepthSwin  

backbone.stages.2.blocks.2.norm1.bias - torch.Size([768]): 
Initialized by user-defined `init_weights` in DepthSwin  

backbone.stages.2.blocks.2.attn.w_msa.relative_position_bias_table - torch.Size([169, 24]): 
Initialized by user-defined `init_weights` in DepthSwin  

backbone.stages.2.blocks.2.attn.w_msa.qkv.weight - torch.Size([2304, 768]): 
Initialized by user-defined `init_weights` in DepthSwin  

backbone.stages.2.blocks.2.attn.w_msa.qkv.bias - torch.Size([2304]): 
Initialized by user-defined `init_weights` in DepthSwin  

backbone.stages.2.blocks.2.attn.w_msa.proj.weight - torch.Size([768, 768]): 
Initialized by user-defined `init_weights` in DepthSwin  

backbone.stages.2.blocks.2.attn.w_msa.proj.bias - torch.Size([768]): 
Initialized by user-defined `init_weights` in DepthSwin  

backbone.stages.2.blocks.2.norm2.weight - torch.Size([768]): 
Initialized by user-defined `init_weights` in DepthSwin  

backbone.stages.2.blocks.2.norm2.bias - torch.Size([768]): 
Initialized by user-defined `init_weights` in DepthSwin  

backbone.stages.2.blocks.2.ffn.layers.0.0.weight - torch.Size([3072, 768]): 
Initialized by user-defined `init_weights` in DepthSwin  

backbone.stages.2.blocks.2.ffn.layers.0.0.bias - torch.Size([3072]): 
Initialized by user-defined `init_weights` in DepthSwin  

backbone.stages.2.blocks.2.ffn.layers.1.weight - torch.Size([768, 3072]): 
Initialized by user-defined `init_weights` in DepthSwin  

backbone.stages.2.blocks.2.ffn.layers.1.bias - torch.Size([768]): 
Initialized by user-defined `init_weights` in DepthSwin  

backbone.stages.2.blocks.3.norm1.weight - torch.Size([768]): 
Initialized by user-defined `init_weights` in DepthSwin  

backbone.stages.2.blocks.3.norm1.bias - torch.Size([768]): 
Initialized by user-defined `init_weights` in DepthSwin  

backbone.stages.2.blocks.3.attn.w_msa.relative_position_bias_table - torch.Size([169, 24]): 
Initialized by user-defined `init_weights` in DepthSwin  

backbone.stages.2.blocks.3.attn.w_msa.qkv.weight - torch.Size([2304, 768]): 
Initialized by user-defined `init_weights` in DepthSwin  

backbone.stages.2.blocks.3.attn.w_msa.qkv.bias - torch.Size([2304]): 
Initialized by user-defined `init_weights` in DepthSwin  

backbone.stages.2.blocks.3.attn.w_msa.proj.weight - torch.Size([768, 768]): 
Initialized by user-defined `init_weights` in DepthSwin  

backbone.stages.2.blocks.3.attn.w_msa.proj.bias - torch.Size([768]): 
Initialized by user-defined `init_weights` in DepthSwin  

backbone.stages.2.blocks.3.norm2.weight - torch.Size([768]): 
Initialized by user-defined `init_weights` in DepthSwin  

backbone.stages.2.blocks.3.norm2.bias - torch.Size([768]): 
Initialized by user-defined `init_weights` in DepthSwin  

backbone.stages.2.blocks.3.ffn.layers.0.0.weight - torch.Size([3072, 768]): 
Initialized by user-defined `init_weights` in DepthSwin  

backbone.stages.2.blocks.3.ffn.layers.0.0.bias - torch.Size([3072]): 
Initialized by user-defined `init_weights` in DepthSwin  

backbone.stages.2.blocks.3.ffn.layers.1.weight - torch.Size([768, 3072]): 
Initialized by user-defined `init_weights` in DepthSwin  

backbone.stages.2.blocks.3.ffn.layers.1.bias - torch.Size([768]): 
Initialized by user-defined `init_weights` in DepthSwin  

backbone.stages.2.blocks.4.norm1.weight - torch.Size([768]): 
Initialized by user-defined `init_weights` in DepthSwin  

backbone.stages.2.blocks.4.norm1.bias - torch.Size([768]): 
Initialized by user-defined `init_weights` in DepthSwin  

backbone.stages.2.blocks.4.attn.w_msa.relative_position_bias_table - torch.Size([169, 24]): 
Initialized by user-defined `init_weights` in DepthSwin  

backbone.stages.2.blocks.4.attn.w_msa.qkv.weight - torch.Size([2304, 768]): 
Initialized by user-defined `init_weights` in DepthSwin  

backbone.stages.2.blocks.4.attn.w_msa.qkv.bias - torch.Size([2304]): 
Initialized by user-defined `init_weights` in DepthSwin  

backbone.stages.2.blocks.4.attn.w_msa.proj.weight - torch.Size([768, 768]): 
Initialized by user-defined `init_weights` in DepthSwin  

backbone.stages.2.blocks.4.attn.w_msa.proj.bias - torch.Size([768]): 
Initialized by user-defined `init_weights` in DepthSwin  

backbone.stages.2.blocks.4.norm2.weight - torch.Size([768]): 
Initialized by user-defined `init_weights` in DepthSwin  

backbone.stages.2.blocks.4.norm2.bias - torch.Size([768]): 
Initialized by user-defined `init_weights` in DepthSwin  

backbone.stages.2.blocks.4.ffn.layers.0.0.weight - torch.Size([3072, 768]): 
Initialized by user-defined `init_weights` in DepthSwin  

backbone.stages.2.blocks.4.ffn.layers.0.0.bias - torch.Size([3072]): 
Initialized by user-defined `init_weights` in DepthSwin  

backbone.stages.2.blocks.4.ffn.layers.1.weight - torch.Size([768, 3072]): 
Initialized by user-defined `init_weights` in DepthSwin  

backbone.stages.2.blocks.4.ffn.layers.1.bias - torch.Size([768]): 
Initialized by user-defined `init_weights` in DepthSwin  

backbone.stages.2.blocks.5.norm1.weight - torch.Size([768]): 
Initialized by user-defined `init_weights` in DepthSwin  

backbone.stages.2.blocks.5.norm1.bias - torch.Size([768]): 
Initialized by user-defined `init_weights` in DepthSwin  

backbone.stages.2.blocks.5.attn.w_msa.relative_position_bias_table - torch.Size([169, 24]): 
Initialized by user-defined `init_weights` in DepthSwin  

backbone.stages.2.blocks.5.attn.w_msa.qkv.weight - torch.Size([2304, 768]): 
Initialized by user-defined `init_weights` in DepthSwin  

backbone.stages.2.blocks.5.attn.w_msa.qkv.bias - torch.Size([2304]): 
Initialized by user-defined `init_weights` in DepthSwin  

backbone.stages.2.blocks.5.attn.w_msa.proj.weight - torch.Size([768, 768]): 
Initialized by user-defined `init_weights` in DepthSwin  

backbone.stages.2.blocks.5.attn.w_msa.proj.bias - torch.Size([768]): 
Initialized by user-defined `init_weights` in DepthSwin  

backbone.stages.2.blocks.5.norm2.weight - torch.Size([768]): 
Initialized by user-defined `init_weights` in DepthSwin  

backbone.stages.2.blocks.5.norm2.bias - torch.Size([768]): 
Initialized by user-defined `init_weights` in DepthSwin  

backbone.stages.2.blocks.5.ffn.layers.0.0.weight - torch.Size([3072, 768]): 
Initialized by user-defined `init_weights` in DepthSwin  

backbone.stages.2.blocks.5.ffn.layers.0.0.bias - torch.Size([3072]): 
Initialized by user-defined `init_weights` in DepthSwin  

backbone.stages.2.blocks.5.ffn.layers.1.weight - torch.Size([768, 3072]): 
Initialized by user-defined `init_weights` in DepthSwin  

backbone.stages.2.blocks.5.ffn.layers.1.bias - torch.Size([768]): 
Initialized by user-defined `init_weights` in DepthSwin  

backbone.stages.2.blocks.6.norm1.weight - torch.Size([768]): 
Initialized by user-defined `init_weights` in DepthSwin  

backbone.stages.2.blocks.6.norm1.bias - torch.Size([768]): 
Initialized by user-defined `init_weights` in DepthSwin  

backbone.stages.2.blocks.6.attn.w_msa.relative_position_bias_table - torch.Size([169, 24]): 
Initialized by user-defined `init_weights` in DepthSwin  

backbone.stages.2.blocks.6.attn.w_msa.qkv.weight - torch.Size([2304, 768]): 
Initialized by user-defined `init_weights` in DepthSwin  

backbone.stages.2.blocks.6.attn.w_msa.qkv.bias - torch.Size([2304]): 
Initialized by user-defined `init_weights` in DepthSwin  

backbone.stages.2.blocks.6.attn.w_msa.proj.weight - torch.Size([768, 768]): 
Initialized by user-defined `init_weights` in DepthSwin  

backbone.stages.2.blocks.6.attn.w_msa.proj.bias - torch.Size([768]): 
Initialized by user-defined `init_weights` in DepthSwin  

backbone.stages.2.blocks.6.norm2.weight - torch.Size([768]): 
Initialized by user-defined `init_weights` in DepthSwin  

backbone.stages.2.blocks.6.norm2.bias - torch.Size([768]): 
Initialized by user-defined `init_weights` in DepthSwin  

backbone.stages.2.blocks.6.ffn.layers.0.0.weight - torch.Size([3072, 768]): 
Initialized by user-defined `init_weights` in DepthSwin  

backbone.stages.2.blocks.6.ffn.layers.0.0.bias - torch.Size([3072]): 
Initialized by user-defined `init_weights` in DepthSwin  

backbone.stages.2.blocks.6.ffn.layers.1.weight - torch.Size([768, 3072]): 
Initialized by user-defined `init_weights` in DepthSwin  

backbone.stages.2.blocks.6.ffn.layers.1.bias - torch.Size([768]): 
Initialized by user-defined `init_weights` in DepthSwin  

backbone.stages.2.blocks.7.norm1.weight - torch.Size([768]): 
Initialized by user-defined `init_weights` in DepthSwin  

backbone.stages.2.blocks.7.norm1.bias - torch.Size([768]): 
Initialized by user-defined `init_weights` in DepthSwin  

backbone.stages.2.blocks.7.attn.w_msa.relative_position_bias_table - torch.Size([169, 24]): 
Initialized by user-defined `init_weights` in DepthSwin  

backbone.stages.2.blocks.7.attn.w_msa.qkv.weight - torch.Size([2304, 768]): 
Initialized by user-defined `init_weights` in DepthSwin  

backbone.stages.2.blocks.7.attn.w_msa.qkv.bias - torch.Size([2304]): 
Initialized by user-defined `init_weights` in DepthSwin  

backbone.stages.2.blocks.7.attn.w_msa.proj.weight - torch.Size([768, 768]): 
Initialized by user-defined `init_weights` in DepthSwin  

backbone.stages.2.blocks.7.attn.w_msa.proj.bias - torch.Size([768]): 
Initialized by user-defined `init_weights` in DepthSwin  

backbone.stages.2.blocks.7.norm2.weight - torch.Size([768]): 
Initialized by user-defined `init_weights` in DepthSwin  

backbone.stages.2.blocks.7.norm2.bias - torch.Size([768]): 
Initialized by user-defined `init_weights` in DepthSwin  

backbone.stages.2.blocks.7.ffn.layers.0.0.weight - torch.Size([3072, 768]): 
Initialized by user-defined `init_weights` in DepthSwin  

backbone.stages.2.blocks.7.ffn.layers.0.0.bias - torch.Size([3072]): 
Initialized by user-defined `init_weights` in DepthSwin  

backbone.stages.2.blocks.7.ffn.layers.1.weight - torch.Size([768, 3072]): 
Initialized by user-defined `init_weights` in DepthSwin  

backbone.stages.2.blocks.7.ffn.layers.1.bias - torch.Size([768]): 
Initialized by user-defined `init_weights` in DepthSwin  

backbone.stages.2.blocks.8.norm1.weight - torch.Size([768]): 
Initialized by user-defined `init_weights` in DepthSwin  

backbone.stages.2.blocks.8.norm1.bias - torch.Size([768]): 
Initialized by user-defined `init_weights` in DepthSwin  

backbone.stages.2.blocks.8.attn.w_msa.relative_position_bias_table - torch.Size([169, 24]): 
Initialized by user-defined `init_weights` in DepthSwin  

backbone.stages.2.blocks.8.attn.w_msa.qkv.weight - torch.Size([2304, 768]): 
Initialized by user-defined `init_weights` in DepthSwin  

backbone.stages.2.blocks.8.attn.w_msa.qkv.bias - torch.Size([2304]): 
Initialized by user-defined `init_weights` in DepthSwin  

backbone.stages.2.blocks.8.attn.w_msa.proj.weight - torch.Size([768, 768]): 
Initialized by user-defined `init_weights` in DepthSwin  

backbone.stages.2.blocks.8.attn.w_msa.proj.bias - torch.Size([768]): 
Initialized by user-defined `init_weights` in DepthSwin  

backbone.stages.2.blocks.8.norm2.weight - torch.Size([768]): 
Initialized by user-defined `init_weights` in DepthSwin  

backbone.stages.2.blocks.8.norm2.bias - torch.Size([768]): 
Initialized by user-defined `init_weights` in DepthSwin  

backbone.stages.2.blocks.8.ffn.layers.0.0.weight - torch.Size([3072, 768]): 
Initialized by user-defined `init_weights` in DepthSwin  

backbone.stages.2.blocks.8.ffn.layers.0.0.bias - torch.Size([3072]): 
Initialized by user-defined `init_weights` in DepthSwin  

backbone.stages.2.blocks.8.ffn.layers.1.weight - torch.Size([768, 3072]): 
Initialized by user-defined `init_weights` in DepthSwin  

backbone.stages.2.blocks.8.ffn.layers.1.bias - torch.Size([768]): 
Initialized by user-defined `init_weights` in DepthSwin  

backbone.stages.2.blocks.9.norm1.weight - torch.Size([768]): 
Initialized by user-defined `init_weights` in DepthSwin  

backbone.stages.2.blocks.9.norm1.bias - torch.Size([768]): 
Initialized by user-defined `init_weights` in DepthSwin  

backbone.stages.2.blocks.9.attn.w_msa.relative_position_bias_table - torch.Size([169, 24]): 
Initialized by user-defined `init_weights` in DepthSwin  

backbone.stages.2.blocks.9.attn.w_msa.qkv.weight - torch.Size([2304, 768]): 
Initialized by user-defined `init_weights` in DepthSwin  

backbone.stages.2.blocks.9.attn.w_msa.qkv.bias - torch.Size([2304]): 
Initialized by user-defined `init_weights` in DepthSwin  

backbone.stages.2.blocks.9.attn.w_msa.proj.weight - torch.Size([768, 768]): 
Initialized by user-defined `init_weights` in DepthSwin  

backbone.stages.2.blocks.9.attn.w_msa.proj.bias - torch.Size([768]): 
Initialized by user-defined `init_weights` in DepthSwin  

backbone.stages.2.blocks.9.norm2.weight - torch.Size([768]): 
Initialized by user-defined `init_weights` in DepthSwin  

backbone.stages.2.blocks.9.norm2.bias - torch.Size([768]): 
Initialized by user-defined `init_weights` in DepthSwin  

backbone.stages.2.blocks.9.ffn.layers.0.0.weight - torch.Size([3072, 768]): 
Initialized by user-defined `init_weights` in DepthSwin  

backbone.stages.2.blocks.9.ffn.layers.0.0.bias - torch.Size([3072]): 
Initialized by user-defined `init_weights` in DepthSwin  

backbone.stages.2.blocks.9.ffn.layers.1.weight - torch.Size([768, 3072]): 
Initialized by user-defined `init_weights` in DepthSwin  

backbone.stages.2.blocks.9.ffn.layers.1.bias - torch.Size([768]): 
Initialized by user-defined `init_weights` in DepthSwin  

backbone.stages.2.blocks.10.norm1.weight - torch.Size([768]): 
Initialized by user-defined `init_weights` in DepthSwin  

backbone.stages.2.blocks.10.norm1.bias - torch.Size([768]): 
Initialized by user-defined `init_weights` in DepthSwin  

backbone.stages.2.blocks.10.attn.w_msa.relative_position_bias_table - torch.Size([169, 24]): 
Initialized by user-defined `init_weights` in DepthSwin  

backbone.stages.2.blocks.10.attn.w_msa.qkv.weight - torch.Size([2304, 768]): 
Initialized by user-defined `init_weights` in DepthSwin  

backbone.stages.2.blocks.10.attn.w_msa.qkv.bias - torch.Size([2304]): 
Initialized by user-defined `init_weights` in DepthSwin  

backbone.stages.2.blocks.10.attn.w_msa.proj.weight - torch.Size([768, 768]): 
Initialized by user-defined `init_weights` in DepthSwin  

backbone.stages.2.blocks.10.attn.w_msa.proj.bias - torch.Size([768]): 
Initialized by user-defined `init_weights` in DepthSwin  

backbone.stages.2.blocks.10.norm2.weight - torch.Size([768]): 
Initialized by user-defined `init_weights` in DepthSwin  

backbone.stages.2.blocks.10.norm2.bias - torch.Size([768]): 
Initialized by user-defined `init_weights` in DepthSwin  

backbone.stages.2.blocks.10.ffn.layers.0.0.weight - torch.Size([3072, 768]): 
Initialized by user-defined `init_weights` in DepthSwin  

backbone.stages.2.blocks.10.ffn.layers.0.0.bias - torch.Size([3072]): 
Initialized by user-defined `init_weights` in DepthSwin  

backbone.stages.2.blocks.10.ffn.layers.1.weight - torch.Size([768, 3072]): 
Initialized by user-defined `init_weights` in DepthSwin  

backbone.stages.2.blocks.10.ffn.layers.1.bias - torch.Size([768]): 
Initialized by user-defined `init_weights` in DepthSwin  

backbone.stages.2.blocks.11.norm1.weight - torch.Size([768]): 
Initialized by user-defined `init_weights` in DepthSwin  

backbone.stages.2.blocks.11.norm1.bias - torch.Size([768]): 
Initialized by user-defined `init_weights` in DepthSwin  

backbone.stages.2.blocks.11.attn.w_msa.relative_position_bias_table - torch.Size([169, 24]): 
Initialized by user-defined `init_weights` in DepthSwin  

backbone.stages.2.blocks.11.attn.w_msa.qkv.weight - torch.Size([2304, 768]): 
Initialized by user-defined `init_weights` in DepthSwin  

backbone.stages.2.blocks.11.attn.w_msa.qkv.bias - torch.Size([2304]): 
Initialized by user-defined `init_weights` in DepthSwin  

backbone.stages.2.blocks.11.attn.w_msa.proj.weight - torch.Size([768, 768]): 
Initialized by user-defined `init_weights` in DepthSwin  

backbone.stages.2.blocks.11.attn.w_msa.proj.bias - torch.Size([768]): 
Initialized by user-defined `init_weights` in DepthSwin  

backbone.stages.2.blocks.11.norm2.weight - torch.Size([768]): 
Initialized by user-defined `init_weights` in DepthSwin  

backbone.stages.2.blocks.11.norm2.bias - torch.Size([768]): 
Initialized by user-defined `init_weights` in DepthSwin  

backbone.stages.2.blocks.11.ffn.layers.0.0.weight - torch.Size([3072, 768]): 
Initialized by user-defined `init_weights` in DepthSwin  

backbone.stages.2.blocks.11.ffn.layers.0.0.bias - torch.Size([3072]): 
Initialized by user-defined `init_weights` in DepthSwin  

backbone.stages.2.blocks.11.ffn.layers.1.weight - torch.Size([768, 3072]): 
Initialized by user-defined `init_weights` in DepthSwin  

backbone.stages.2.blocks.11.ffn.layers.1.bias - torch.Size([768]): 
Initialized by user-defined `init_weights` in DepthSwin  

backbone.stages.2.blocks.12.norm1.weight - torch.Size([768]): 
Initialized by user-defined `init_weights` in DepthSwin  

backbone.stages.2.blocks.12.norm1.bias - torch.Size([768]): 
Initialized by user-defined `init_weights` in DepthSwin  

backbone.stages.2.blocks.12.attn.w_msa.relative_position_bias_table - torch.Size([169, 24]): 
Initialized by user-defined `init_weights` in DepthSwin  

backbone.stages.2.blocks.12.attn.w_msa.qkv.weight - torch.Size([2304, 768]): 
Initialized by user-defined `init_weights` in DepthSwin  

backbone.stages.2.blocks.12.attn.w_msa.qkv.bias - torch.Size([2304]): 
Initialized by user-defined `init_weights` in DepthSwin  

backbone.stages.2.blocks.12.attn.w_msa.proj.weight - torch.Size([768, 768]): 
Initialized by user-defined `init_weights` in DepthSwin  

backbone.stages.2.blocks.12.attn.w_msa.proj.bias - torch.Size([768]): 
Initialized by user-defined `init_weights` in DepthSwin  

backbone.stages.2.blocks.12.norm2.weight - torch.Size([768]): 
Initialized by user-defined `init_weights` in DepthSwin  

backbone.stages.2.blocks.12.norm2.bias - torch.Size([768]): 
Initialized by user-defined `init_weights` in DepthSwin  

backbone.stages.2.blocks.12.ffn.layers.0.0.weight - torch.Size([3072, 768]): 
Initialized by user-defined `init_weights` in DepthSwin  

backbone.stages.2.blocks.12.ffn.layers.0.0.bias - torch.Size([3072]): 
Initialized by user-defined `init_weights` in DepthSwin  

backbone.stages.2.blocks.12.ffn.layers.1.weight - torch.Size([768, 3072]): 
Initialized by user-defined `init_weights` in DepthSwin  

backbone.stages.2.blocks.12.ffn.layers.1.bias - torch.Size([768]): 
Initialized by user-defined `init_weights` in DepthSwin  

backbone.stages.2.blocks.13.norm1.weight - torch.Size([768]): 
Initialized by user-defined `init_weights` in DepthSwin  

backbone.stages.2.blocks.13.norm1.bias - torch.Size([768]): 
Initialized by user-defined `init_weights` in DepthSwin  

backbone.stages.2.blocks.13.attn.w_msa.relative_position_bias_table - torch.Size([169, 24]): 
Initialized by user-defined `init_weights` in DepthSwin  

backbone.stages.2.blocks.13.attn.w_msa.qkv.weight - torch.Size([2304, 768]): 
Initialized by user-defined `init_weights` in DepthSwin  

backbone.stages.2.blocks.13.attn.w_msa.qkv.bias - torch.Size([2304]): 
Initialized by user-defined `init_weights` in DepthSwin  

backbone.stages.2.blocks.13.attn.w_msa.proj.weight - torch.Size([768, 768]): 
Initialized by user-defined `init_weights` in DepthSwin  

backbone.stages.2.blocks.13.attn.w_msa.proj.bias - torch.Size([768]): 
Initialized by user-defined `init_weights` in DepthSwin  

backbone.stages.2.blocks.13.norm2.weight - torch.Size([768]): 
Initialized by user-defined `init_weights` in DepthSwin  

backbone.stages.2.blocks.13.norm2.bias - torch.Size([768]): 
Initialized by user-defined `init_weights` in DepthSwin  

backbone.stages.2.blocks.13.ffn.layers.0.0.weight - torch.Size([3072, 768]): 
Initialized by user-defined `init_weights` in DepthSwin  

backbone.stages.2.blocks.13.ffn.layers.0.0.bias - torch.Size([3072]): 
Initialized by user-defined `init_weights` in DepthSwin  

backbone.stages.2.blocks.13.ffn.layers.1.weight - torch.Size([768, 3072]): 
Initialized by user-defined `init_weights` in DepthSwin  

backbone.stages.2.blocks.13.ffn.layers.1.bias - torch.Size([768]): 
Initialized by user-defined `init_weights` in DepthSwin  

backbone.stages.2.blocks.14.norm1.weight - torch.Size([768]): 
Initialized by user-defined `init_weights` in DepthSwin  

backbone.stages.2.blocks.14.norm1.bias - torch.Size([768]): 
Initialized by user-defined `init_weights` in DepthSwin  

backbone.stages.2.blocks.14.attn.w_msa.relative_position_bias_table - torch.Size([169, 24]): 
Initialized by user-defined `init_weights` in DepthSwin  

backbone.stages.2.blocks.14.attn.w_msa.qkv.weight - torch.Size([2304, 768]): 
Initialized by user-defined `init_weights` in DepthSwin  

backbone.stages.2.blocks.14.attn.w_msa.qkv.bias - torch.Size([2304]): 
Initialized by user-defined `init_weights` in DepthSwin  

backbone.stages.2.blocks.14.attn.w_msa.proj.weight - torch.Size([768, 768]): 
Initialized by user-defined `init_weights` in DepthSwin  

backbone.stages.2.blocks.14.attn.w_msa.proj.bias - torch.Size([768]): 
Initialized by user-defined `init_weights` in DepthSwin  

backbone.stages.2.blocks.14.norm2.weight - torch.Size([768]): 
Initialized by user-defined `init_weights` in DepthSwin  

backbone.stages.2.blocks.14.norm2.bias - torch.Size([768]): 
Initialized by user-defined `init_weights` in DepthSwin  

backbone.stages.2.blocks.14.ffn.layers.0.0.weight - torch.Size([3072, 768]): 
Initialized by user-defined `init_weights` in DepthSwin  

backbone.stages.2.blocks.14.ffn.layers.0.0.bias - torch.Size([3072]): 
Initialized by user-defined `init_weights` in DepthSwin  

backbone.stages.2.blocks.14.ffn.layers.1.weight - torch.Size([768, 3072]): 
Initialized by user-defined `init_weights` in DepthSwin  

backbone.stages.2.blocks.14.ffn.layers.1.bias - torch.Size([768]): 
Initialized by user-defined `init_weights` in DepthSwin  

backbone.stages.2.blocks.15.norm1.weight - torch.Size([768]): 
Initialized by user-defined `init_weights` in DepthSwin  

backbone.stages.2.blocks.15.norm1.bias - torch.Size([768]): 
Initialized by user-defined `init_weights` in DepthSwin  

backbone.stages.2.blocks.15.attn.w_msa.relative_position_bias_table - torch.Size([169, 24]): 
Initialized by user-defined `init_weights` in DepthSwin  

backbone.stages.2.blocks.15.attn.w_msa.qkv.weight - torch.Size([2304, 768]): 
Initialized by user-defined `init_weights` in DepthSwin  

backbone.stages.2.blocks.15.attn.w_msa.qkv.bias - torch.Size([2304]): 
Initialized by user-defined `init_weights` in DepthSwin  

backbone.stages.2.blocks.15.attn.w_msa.proj.weight - torch.Size([768, 768]): 
Initialized by user-defined `init_weights` in DepthSwin  

backbone.stages.2.blocks.15.attn.w_msa.proj.bias - torch.Size([768]): 
Initialized by user-defined `init_weights` in DepthSwin  

backbone.stages.2.blocks.15.norm2.weight - torch.Size([768]): 
Initialized by user-defined `init_weights` in DepthSwin  

backbone.stages.2.blocks.15.norm2.bias - torch.Size([768]): 
Initialized by user-defined `init_weights` in DepthSwin  

backbone.stages.2.blocks.15.ffn.layers.0.0.weight - torch.Size([3072, 768]): 
Initialized by user-defined `init_weights` in DepthSwin  

backbone.stages.2.blocks.15.ffn.layers.0.0.bias - torch.Size([3072]): 
Initialized by user-defined `init_weights` in DepthSwin  

backbone.stages.2.blocks.15.ffn.layers.1.weight - torch.Size([768, 3072]): 
Initialized by user-defined `init_weights` in DepthSwin  

backbone.stages.2.blocks.15.ffn.layers.1.bias - torch.Size([768]): 
Initialized by user-defined `init_weights` in DepthSwin  

backbone.stages.2.blocks.16.norm1.weight - torch.Size([768]): 
Initialized by user-defined `init_weights` in DepthSwin  

backbone.stages.2.blocks.16.norm1.bias - torch.Size([768]): 
Initialized by user-defined `init_weights` in DepthSwin  

backbone.stages.2.blocks.16.attn.w_msa.relative_position_bias_table - torch.Size([169, 24]): 
Initialized by user-defined `init_weights` in DepthSwin  

backbone.stages.2.blocks.16.attn.w_msa.qkv.weight - torch.Size([2304, 768]): 
Initialized by user-defined `init_weights` in DepthSwin  

backbone.stages.2.blocks.16.attn.w_msa.qkv.bias - torch.Size([2304]): 
Initialized by user-defined `init_weights` in DepthSwin  

backbone.stages.2.blocks.16.attn.w_msa.proj.weight - torch.Size([768, 768]): 
Initialized by user-defined `init_weights` in DepthSwin  

backbone.stages.2.blocks.16.attn.w_msa.proj.bias - torch.Size([768]): 
Initialized by user-defined `init_weights` in DepthSwin  

backbone.stages.2.blocks.16.norm2.weight - torch.Size([768]): 
Initialized by user-defined `init_weights` in DepthSwin  

backbone.stages.2.blocks.16.norm2.bias - torch.Size([768]): 
Initialized by user-defined `init_weights` in DepthSwin  

backbone.stages.2.blocks.16.ffn.layers.0.0.weight - torch.Size([3072, 768]): 
Initialized by user-defined `init_weights` in DepthSwin  

backbone.stages.2.blocks.16.ffn.layers.0.0.bias - torch.Size([3072]): 
Initialized by user-defined `init_weights` in DepthSwin  

backbone.stages.2.blocks.16.ffn.layers.1.weight - torch.Size([768, 3072]): 
Initialized by user-defined `init_weights` in DepthSwin  

backbone.stages.2.blocks.16.ffn.layers.1.bias - torch.Size([768]): 
Initialized by user-defined `init_weights` in DepthSwin  

backbone.stages.2.blocks.17.norm1.weight - torch.Size([768]): 
Initialized by user-defined `init_weights` in DepthSwin  

backbone.stages.2.blocks.17.norm1.bias - torch.Size([768]): 
Initialized by user-defined `init_weights` in DepthSwin  

backbone.stages.2.blocks.17.attn.w_msa.relative_position_bias_table - torch.Size([169, 24]): 
Initialized by user-defined `init_weights` in DepthSwin  

backbone.stages.2.blocks.17.attn.w_msa.qkv.weight - torch.Size([2304, 768]): 
Initialized by user-defined `init_weights` in DepthSwin  

backbone.stages.2.blocks.17.attn.w_msa.qkv.bias - torch.Size([2304]): 
Initialized by user-defined `init_weights` in DepthSwin  

backbone.stages.2.blocks.17.attn.w_msa.proj.weight - torch.Size([768, 768]): 
Initialized by user-defined `init_weights` in DepthSwin  

backbone.stages.2.blocks.17.attn.w_msa.proj.bias - torch.Size([768]): 
Initialized by user-defined `init_weights` in DepthSwin  

backbone.stages.2.blocks.17.norm2.weight - torch.Size([768]): 
Initialized by user-defined `init_weights` in DepthSwin  

backbone.stages.2.blocks.17.norm2.bias - torch.Size([768]): 
Initialized by user-defined `init_weights` in DepthSwin  

backbone.stages.2.blocks.17.ffn.layers.0.0.weight - torch.Size([3072, 768]): 
Initialized by user-defined `init_weights` in DepthSwin  

backbone.stages.2.blocks.17.ffn.layers.0.0.bias - torch.Size([3072]): 
Initialized by user-defined `init_weights` in DepthSwin  

backbone.stages.2.blocks.17.ffn.layers.1.weight - torch.Size([768, 3072]): 
Initialized by user-defined `init_weights` in DepthSwin  

backbone.stages.2.blocks.17.ffn.layers.1.bias - torch.Size([768]): 
Initialized by user-defined `init_weights` in DepthSwin  

backbone.stages.2.downsample.norm.weight - torch.Size([3072]): 
Initialized by user-defined `init_weights` in DepthSwin  

backbone.stages.2.downsample.norm.bias - torch.Size([3072]): 
Initialized by user-defined `init_weights` in DepthSwin  

backbone.stages.2.downsample.reduction.weight - torch.Size([1536, 3072]): 
Initialized by user-defined `init_weights` in DepthSwin  

backbone.stages.3.blocks.0.norm1.weight - torch.Size([1536]): 
Initialized by user-defined `init_weights` in DepthSwin  

backbone.stages.3.blocks.0.norm1.bias - torch.Size([1536]): 
Initialized by user-defined `init_weights` in DepthSwin  

backbone.stages.3.blocks.0.attn.w_msa.relative_position_bias_table - torch.Size([169, 48]): 
Initialized by user-defined `init_weights` in DepthSwin  

backbone.stages.3.blocks.0.attn.w_msa.qkv.weight - torch.Size([4608, 1536]): 
Initialized by user-defined `init_weights` in DepthSwin  

backbone.stages.3.blocks.0.attn.w_msa.qkv.bias - torch.Size([4608]): 
Initialized by user-defined `init_weights` in DepthSwin  

backbone.stages.3.blocks.0.attn.w_msa.proj.weight - torch.Size([1536, 1536]): 
Initialized by user-defined `init_weights` in DepthSwin  

backbone.stages.3.blocks.0.attn.w_msa.proj.bias - torch.Size([1536]): 
Initialized by user-defined `init_weights` in DepthSwin  

backbone.stages.3.blocks.0.norm2.weight - torch.Size([1536]): 
Initialized by user-defined `init_weights` in DepthSwin  

backbone.stages.3.blocks.0.norm2.bias - torch.Size([1536]): 
Initialized by user-defined `init_weights` in DepthSwin  

backbone.stages.3.blocks.0.ffn.layers.0.0.weight - torch.Size([6144, 1536]): 
Initialized by user-defined `init_weights` in DepthSwin  

backbone.stages.3.blocks.0.ffn.layers.0.0.bias - torch.Size([6144]): 
Initialized by user-defined `init_weights` in DepthSwin  

backbone.stages.3.blocks.0.ffn.layers.1.weight - torch.Size([1536, 6144]): 
Initialized by user-defined `init_weights` in DepthSwin  

backbone.stages.3.blocks.0.ffn.layers.1.bias - torch.Size([1536]): 
Initialized by user-defined `init_weights` in DepthSwin  

backbone.stages.3.blocks.1.norm1.weight - torch.Size([1536]): 
Initialized by user-defined `init_weights` in DepthSwin  

backbone.stages.3.blocks.1.norm1.bias - torch.Size([1536]): 
Initialized by user-defined `init_weights` in DepthSwin  

backbone.stages.3.blocks.1.attn.w_msa.relative_position_bias_table - torch.Size([169, 48]): 
Initialized by user-defined `init_weights` in DepthSwin  

backbone.stages.3.blocks.1.attn.w_msa.qkv.weight - torch.Size([4608, 1536]): 
Initialized by user-defined `init_weights` in DepthSwin  

backbone.stages.3.blocks.1.attn.w_msa.qkv.bias - torch.Size([4608]): 
Initialized by user-defined `init_weights` in DepthSwin  

backbone.stages.3.blocks.1.attn.w_msa.proj.weight - torch.Size([1536, 1536]): 
Initialized by user-defined `init_weights` in DepthSwin  

backbone.stages.3.blocks.1.attn.w_msa.proj.bias - torch.Size([1536]): 
Initialized by user-defined `init_weights` in DepthSwin  

backbone.stages.3.blocks.1.norm2.weight - torch.Size([1536]): 
Initialized by user-defined `init_weights` in DepthSwin  

backbone.stages.3.blocks.1.norm2.bias - torch.Size([1536]): 
Initialized by user-defined `init_weights` in DepthSwin  

backbone.stages.3.blocks.1.ffn.layers.0.0.weight - torch.Size([6144, 1536]): 
Initialized by user-defined `init_weights` in DepthSwin  

backbone.stages.3.blocks.1.ffn.layers.0.0.bias - torch.Size([6144]): 
Initialized by user-defined `init_weights` in DepthSwin  

backbone.stages.3.blocks.1.ffn.layers.1.weight - torch.Size([1536, 6144]): 
Initialized by user-defined `init_weights` in DepthSwin  

backbone.stages.3.blocks.1.ffn.layers.1.bias - torch.Size([1536]): 
Initialized by user-defined `init_weights` in DepthSwin  

backbone.norm0.weight - torch.Size([192]): 
The value is the same before and after calling `init_weights` of DepthEncoderDecoder  

backbone.norm0.bias - torch.Size([192]): 
The value is the same before and after calling `init_weights` of DepthEncoderDecoder  

backbone.norm1.weight - torch.Size([384]): 
The value is the same before and after calling `init_weights` of DepthEncoderDecoder  

backbone.norm1.bias - torch.Size([384]): 
The value is the same before and after calling `init_weights` of DepthEncoderDecoder  

backbone.norm2.weight - torch.Size([768]): 
The value is the same before and after calling `init_weights` of DepthEncoderDecoder  

backbone.norm2.bias - torch.Size([768]): 
The value is the same before and after calling `init_weights` of DepthEncoderDecoder  

backbone.norm3.weight - torch.Size([1536]): 
The value is the same before and after calling `init_weights` of DepthEncoderDecoder  

backbone.norm3.bias - torch.Size([1536]): 
The value is the same before and after calling `init_weights` of DepthEncoderDecoder  

backbone.conv1.weight - torch.Size([64, 3, 7, 7]): 
The value is the same before and after calling `init_weights` of DepthEncoderDecoder  

backbone.bn1.weight - torch.Size([64]): 
The value is the same before and after calling `init_weights` of DepthEncoderDecoder  

backbone.bn1.bias - torch.Size([64]): 
The value is the same before and after calling `init_weights` of DepthEncoderDecoder  

decode_head.conv_depth.weight - torch.Size([1, 64, 3, 3]): 
The value is the same before and after calling `init_weights` of DepthEncoderDecoder  

decode_head.conv_depth.bias - torch.Size([1]): 
The value is the same before and after calling `init_weights` of DepthEncoderDecoder  

decode_head.conv_list.0.conv.weight - torch.Size([1536, 1536, 1, 1]): 
The value is the same before and after calling `init_weights` of DepthEncoderDecoder  

decode_head.conv_list.0.conv.bias - torch.Size([1536]): 
The value is the same before and after calling `init_weights` of DepthEncoderDecoder  

decode_head.conv_list.1.convA.conv.weight - torch.Size([768, 2304, 3, 3]): 
The value is the same before and after calling `init_weights` of DepthEncoderDecoder  

decode_head.conv_list.1.convA.conv.bias - torch.Size([768]): 
The value is the same before and after calling `init_weights` of DepthEncoderDecoder  

decode_head.conv_list.1.convB.conv.weight - torch.Size([768, 768, 3, 3]): 
The value is the same before and after calling `init_weights` of DepthEncoderDecoder  

decode_head.conv_list.1.convB.conv.bias - torch.Size([768]): 
The value is the same before and after calling `init_weights` of DepthEncoderDecoder  

decode_head.conv_list.1.eucb.up_dwc.0.weight - torch.Size([768, 1, 3, 3]): 
The value is the same before and after calling `init_weights` of DepthEncoderDecoder  

decode_head.conv_list.1.eucb.up_dwc.1.weight - torch.Size([768]): 
The value is the same before and after calling `init_weights` of DepthEncoderDecoder  

decode_head.conv_list.1.eucb.up_dwc.1.bias - torch.Size([768]): 
The value is the same before and after calling `init_weights` of DepthEncoderDecoder  

decode_head.conv_list.1.eucb.pwc.0.weight - torch.Size([768, 768, 1, 1]): 
The value is the same before and after calling `init_weights` of DepthEncoderDecoder  

decode_head.conv_list.1.eucb.pwc.0.bias - torch.Size([768]): 
The value is the same before and after calling `init_weights` of DepthEncoderDecoder  

decode_head.conv_list.1.feature_enhancer_1536.up_dwc.0.weight - torch.Size([1536, 1, 3, 3]): 
The value is the same before and after calling `init_weights` of DepthEncoderDecoder  

decode_head.conv_list.1.feature_enhancer_1536.up_dwc.1.weight - torch.Size([1536]): 
The value is the same before and after calling `init_weights` of DepthEncoderDecoder  

decode_head.conv_list.1.feature_enhancer_1536.up_dwc.1.bias - torch.Size([1536]): 
The value is the same before and after calling `init_weights` of DepthEncoderDecoder  

decode_head.conv_list.1.feature_enhancer_1536.pwc.0.weight - torch.Size([1536, 1536, 1, 1]): 
The value is the same before and after calling `init_weights` of DepthEncoderDecoder  

decode_head.conv_list.1.feature_enhancer_1536.pwc.0.bias - torch.Size([1536]): 
The value is the same before and after calling `init_weights` of DepthEncoderDecoder  

decode_head.conv_list.1.feature_enhancer_768.up_dwc.0.weight - torch.Size([768, 1, 3, 3]): 
The value is the same before and after calling `init_weights` of DepthEncoderDecoder  

decode_head.conv_list.1.feature_enhancer_768.up_dwc.1.weight - torch.Size([768]): 
The value is the same before and after calling `init_weights` of DepthEncoderDecoder  

decode_head.conv_list.1.feature_enhancer_768.up_dwc.1.bias - torch.Size([768]): 
The value is the same before and after calling `init_weights` of DepthEncoderDecoder  

decode_head.conv_list.1.feature_enhancer_768.pwc.0.weight - torch.Size([768, 768, 1, 1]): 
The value is the same before and after calling `init_weights` of DepthEncoderDecoder  

decode_head.conv_list.1.feature_enhancer_768.pwc.0.bias - torch.Size([768]): 
The value is the same before and after calling `init_weights` of DepthEncoderDecoder  

decode_head.conv_list.1.feature_enhancer_384.up_dwc.0.weight - torch.Size([384, 1, 3, 3]): 
The value is the same before and after calling `init_weights` of DepthEncoderDecoder  

decode_head.conv_list.1.feature_enhancer_384.up_dwc.1.weight - torch.Size([384]): 
The value is the same before and after calling `init_weights` of DepthEncoderDecoder  

decode_head.conv_list.1.feature_enhancer_384.up_dwc.1.bias - torch.Size([384]): 
The value is the same before and after calling `init_weights` of DepthEncoderDecoder  

decode_head.conv_list.1.feature_enhancer_384.pwc.0.weight - torch.Size([384, 384, 1, 1]): 
The value is the same before and after calling `init_weights` of DepthEncoderDecoder  

decode_head.conv_list.1.feature_enhancer_384.pwc.0.bias - torch.Size([384]): 
The value is the same before and after calling `init_weights` of DepthEncoderDecoder  

decode_head.conv_list.1.feature_enhancer_192.up_dwc.0.weight - torch.Size([192, 1, 3, 3]): 
The value is the same before and after calling `init_weights` of DepthEncoderDecoder  

decode_head.conv_list.1.feature_enhancer_192.up_dwc.1.weight - torch.Size([192]): 
The value is the same before and after calling `init_weights` of DepthEncoderDecoder  

decode_head.conv_list.1.feature_enhancer_192.up_dwc.1.bias - torch.Size([192]): 
The value is the same before and after calling `init_weights` of DepthEncoderDecoder  

decode_head.conv_list.1.feature_enhancer_192.pwc.0.weight - torch.Size([192, 192, 1, 1]): 
The value is the same before and after calling `init_weights` of DepthEncoderDecoder  

decode_head.conv_list.1.feature_enhancer_192.pwc.0.bias - torch.Size([192]): 
The value is the same before and after calling `init_weights` of DepthEncoderDecoder  

decode_head.conv_list.2.convA.conv.weight - torch.Size([384, 1152, 3, 3]): 
The value is the same before and after calling `init_weights` of DepthEncoderDecoder  

decode_head.conv_list.2.convA.conv.bias - torch.Size([384]): 
The value is the same before and after calling `init_weights` of DepthEncoderDecoder  

decode_head.conv_list.2.convB.conv.weight - torch.Size([384, 384, 3, 3]): 
The value is the same before and after calling `init_weights` of DepthEncoderDecoder  

decode_head.conv_list.2.convB.conv.bias - torch.Size([384]): 
The value is the same before and after calling `init_weights` of DepthEncoderDecoder  

decode_head.conv_list.2.eucb.up_dwc.0.weight - torch.Size([384, 1, 3, 3]): 
The value is the same before and after calling `init_weights` of DepthEncoderDecoder  

decode_head.conv_list.2.eucb.up_dwc.1.weight - torch.Size([384]): 
The value is the same before and after calling `init_weights` of DepthEncoderDecoder  

decode_head.conv_list.2.eucb.up_dwc.1.bias - torch.Size([384]): 
The value is the same before and after calling `init_weights` of DepthEncoderDecoder  

decode_head.conv_list.2.eucb.pwc.0.weight - torch.Size([384, 384, 1, 1]): 
The value is the same before and after calling `init_weights` of DepthEncoderDecoder  

decode_head.conv_list.2.eucb.pwc.0.bias - torch.Size([384]): 
The value is the same before and after calling `init_weights` of DepthEncoderDecoder  

decode_head.conv_list.2.feature_enhancer_1536.up_dwc.0.weight - torch.Size([1536, 1, 3, 3]): 
The value is the same before and after calling `init_weights` of DepthEncoderDecoder  

decode_head.conv_list.2.feature_enhancer_1536.up_dwc.1.weight - torch.Size([1536]): 
The value is the same before and after calling `init_weights` of DepthEncoderDecoder  

decode_head.conv_list.2.feature_enhancer_1536.up_dwc.1.bias - torch.Size([1536]): 
The value is the same before and after calling `init_weights` of DepthEncoderDecoder  

decode_head.conv_list.2.feature_enhancer_1536.pwc.0.weight - torch.Size([1536, 1536, 1, 1]): 
The value is the same before and after calling `init_weights` of DepthEncoderDecoder  

decode_head.conv_list.2.feature_enhancer_1536.pwc.0.bias - torch.Size([1536]): 
The value is the same before and after calling `init_weights` of DepthEncoderDecoder  

decode_head.conv_list.2.feature_enhancer_768.up_dwc.0.weight - torch.Size([768, 1, 3, 3]): 
The value is the same before and after calling `init_weights` of DepthEncoderDecoder  

decode_head.conv_list.2.feature_enhancer_768.up_dwc.1.weight - torch.Size([768]): 
The value is the same before and after calling `init_weights` of DepthEncoderDecoder  

decode_head.conv_list.2.feature_enhancer_768.up_dwc.1.bias - torch.Size([768]): 
The value is the same before and after calling `init_weights` of DepthEncoderDecoder  

decode_head.conv_list.2.feature_enhancer_768.pwc.0.weight - torch.Size([768, 768, 1, 1]): 
The value is the same before and after calling `init_weights` of DepthEncoderDecoder  

decode_head.conv_list.2.feature_enhancer_768.pwc.0.bias - torch.Size([768]): 
The value is the same before and after calling `init_weights` of DepthEncoderDecoder  

decode_head.conv_list.2.feature_enhancer_384.up_dwc.0.weight - torch.Size([384, 1, 3, 3]): 
The value is the same before and after calling `init_weights` of DepthEncoderDecoder  

decode_head.conv_list.2.feature_enhancer_384.up_dwc.1.weight - torch.Size([384]): 
The value is the same before and after calling `init_weights` of DepthEncoderDecoder  

decode_head.conv_list.2.feature_enhancer_384.up_dwc.1.bias - torch.Size([384]): 
The value is the same before and after calling `init_weights` of DepthEncoderDecoder  

decode_head.conv_list.2.feature_enhancer_384.pwc.0.weight - torch.Size([384, 384, 1, 1]): 
The value is the same before and after calling `init_weights` of DepthEncoderDecoder  

decode_head.conv_list.2.feature_enhancer_384.pwc.0.bias - torch.Size([384]): 
The value is the same before and after calling `init_weights` of DepthEncoderDecoder  

decode_head.conv_list.2.feature_enhancer_192.up_dwc.0.weight - torch.Size([192, 1, 3, 3]): 
The value is the same before and after calling `init_weights` of DepthEncoderDecoder  

decode_head.conv_list.2.feature_enhancer_192.up_dwc.1.weight - torch.Size([192]): 
The value is the same before and after calling `init_weights` of DepthEncoderDecoder  

decode_head.conv_list.2.feature_enhancer_192.up_dwc.1.bias - torch.Size([192]): 
The value is the same before and after calling `init_weights` of DepthEncoderDecoder  

decode_head.conv_list.2.feature_enhancer_192.pwc.0.weight - torch.Size([192, 192, 1, 1]): 
The value is the same before and after calling `init_weights` of DepthEncoderDecoder  

decode_head.conv_list.2.feature_enhancer_192.pwc.0.bias - torch.Size([192]): 
The value is the same before and after calling `init_weights` of DepthEncoderDecoder  

decode_head.conv_list.3.convA.conv.weight - torch.Size([192, 576, 3, 3]): 
The value is the same before and after calling `init_weights` of DepthEncoderDecoder  

decode_head.conv_list.3.convA.conv.bias - torch.Size([192]): 
The value is the same before and after calling `init_weights` of DepthEncoderDecoder  

decode_head.conv_list.3.convB.conv.weight - torch.Size([192, 192, 3, 3]): 
The value is the same before and after calling `init_weights` of DepthEncoderDecoder  

decode_head.conv_list.3.convB.conv.bias - torch.Size([192]): 
The value is the same before and after calling `init_weights` of DepthEncoderDecoder  

decode_head.conv_list.3.eucb.up_dwc.0.weight - torch.Size([192, 1, 3, 3]): 
The value is the same before and after calling `init_weights` of DepthEncoderDecoder  

decode_head.conv_list.3.eucb.up_dwc.1.weight - torch.Size([192]): 
The value is the same before and after calling `init_weights` of DepthEncoderDecoder  

decode_head.conv_list.3.eucb.up_dwc.1.bias - torch.Size([192]): 
The value is the same before and after calling `init_weights` of DepthEncoderDecoder  

decode_head.conv_list.3.eucb.pwc.0.weight - torch.Size([192, 192, 1, 1]): 
The value is the same before and after calling `init_weights` of DepthEncoderDecoder  

decode_head.conv_list.3.eucb.pwc.0.bias - torch.Size([192]): 
The value is the same before and after calling `init_weights` of DepthEncoderDecoder  

decode_head.conv_list.3.feature_enhancer_1536.up_dwc.0.weight - torch.Size([1536, 1, 3, 3]): 
The value is the same before and after calling `init_weights` of DepthEncoderDecoder  

decode_head.conv_list.3.feature_enhancer_1536.up_dwc.1.weight - torch.Size([1536]): 
The value is the same before and after calling `init_weights` of DepthEncoderDecoder  

decode_head.conv_list.3.feature_enhancer_1536.up_dwc.1.bias - torch.Size([1536]): 
The value is the same before and after calling `init_weights` of DepthEncoderDecoder  

decode_head.conv_list.3.feature_enhancer_1536.pwc.0.weight - torch.Size([1536, 1536, 1, 1]): 
The value is the same before and after calling `init_weights` of DepthEncoderDecoder  

decode_head.conv_list.3.feature_enhancer_1536.pwc.0.bias - torch.Size([1536]): 
The value is the same before and after calling `init_weights` of DepthEncoderDecoder  

decode_head.conv_list.3.feature_enhancer_768.up_dwc.0.weight - torch.Size([768, 1, 3, 3]): 
The value is the same before and after calling `init_weights` of DepthEncoderDecoder  

decode_head.conv_list.3.feature_enhancer_768.up_dwc.1.weight - torch.Size([768]): 
The value is the same before and after calling `init_weights` of DepthEncoderDecoder  

decode_head.conv_list.3.feature_enhancer_768.up_dwc.1.bias - torch.Size([768]): 
The value is the same before and after calling `init_weights` of DepthEncoderDecoder  

decode_head.conv_list.3.feature_enhancer_768.pwc.0.weight - torch.Size([768, 768, 1, 1]): 
The value is the same before and after calling `init_weights` of DepthEncoderDecoder  

decode_head.conv_list.3.feature_enhancer_768.pwc.0.bias - torch.Size([768]): 
The value is the same before and after calling `init_weights` of DepthEncoderDecoder  

decode_head.conv_list.3.feature_enhancer_384.up_dwc.0.weight - torch.Size([384, 1, 3, 3]): 
The value is the same before and after calling `init_weights` of DepthEncoderDecoder  

decode_head.conv_list.3.feature_enhancer_384.up_dwc.1.weight - torch.Size([384]): 
The value is the same before and after calling `init_weights` of DepthEncoderDecoder  

decode_head.conv_list.3.feature_enhancer_384.up_dwc.1.bias - torch.Size([384]): 
The value is the same before and after calling `init_weights` of DepthEncoderDecoder  

decode_head.conv_list.3.feature_enhancer_384.pwc.0.weight - torch.Size([384, 384, 1, 1]): 
The value is the same before and after calling `init_weights` of DepthEncoderDecoder  

decode_head.conv_list.3.feature_enhancer_384.pwc.0.bias - torch.Size([384]): 
The value is the same before and after calling `init_weights` of DepthEncoderDecoder  

decode_head.conv_list.3.feature_enhancer_192.up_dwc.0.weight - torch.Size([192, 1, 3, 3]): 
The value is the same before and after calling `init_weights` of DepthEncoderDecoder  

decode_head.conv_list.3.feature_enhancer_192.up_dwc.1.weight - torch.Size([192]): 
The value is the same before and after calling `init_weights` of DepthEncoderDecoder  

decode_head.conv_list.3.feature_enhancer_192.up_dwc.1.bias - torch.Size([192]): 
The value is the same before and after calling `init_weights` of DepthEncoderDecoder  

decode_head.conv_list.3.feature_enhancer_192.pwc.0.weight - torch.Size([192, 192, 1, 1]): 
The value is the same before and after calling `init_weights` of DepthEncoderDecoder  

decode_head.conv_list.3.feature_enhancer_192.pwc.0.bias - torch.Size([192]): 
The value is the same before and after calling `init_weights` of DepthEncoderDecoder  

decode_head.conv_list.4.convA.conv.weight - torch.Size([64, 256, 3, 3]): 
The value is the same before and after calling `init_weights` of DepthEncoderDecoder  

decode_head.conv_list.4.convA.conv.bias - torch.Size([64]): 
The value is the same before and after calling `init_weights` of DepthEncoderDecoder  

decode_head.conv_list.4.convB.conv.weight - torch.Size([64, 64, 3, 3]): 
The value is the same before and after calling `init_weights` of DepthEncoderDecoder  

decode_head.conv_list.4.convB.conv.bias - torch.Size([64]): 
The value is the same before and after calling `init_weights` of DepthEncoderDecoder  

decode_head.conv_list.4.eucb.up_dwc.0.weight - torch.Size([64, 1, 3, 3]): 
The value is the same before and after calling `init_weights` of DepthEncoderDecoder  

decode_head.conv_list.4.eucb.up_dwc.1.weight - torch.Size([64]): 
The value is the same before and after calling `init_weights` of DepthEncoderDecoder  

decode_head.conv_list.4.eucb.up_dwc.1.bias - torch.Size([64]): 
The value is the same before and after calling `init_weights` of DepthEncoderDecoder  

decode_head.conv_list.4.eucb.pwc.0.weight - torch.Size([64, 64, 1, 1]): 
The value is the same before and after calling `init_weights` of DepthEncoderDecoder  

decode_head.conv_list.4.eucb.pwc.0.bias - torch.Size([64]): 
The value is the same before and after calling `init_weights` of DepthEncoderDecoder  

decode_head.conv_list.4.feature_enhancer_1536.up_dwc.0.weight - torch.Size([1536, 1, 3, 3]): 
The value is the same before and after calling `init_weights` of DepthEncoderDecoder  

decode_head.conv_list.4.feature_enhancer_1536.up_dwc.1.weight - torch.Size([1536]): 
The value is the same before and after calling `init_weights` of DepthEncoderDecoder  

decode_head.conv_list.4.feature_enhancer_1536.up_dwc.1.bias - torch.Size([1536]): 
The value is the same before and after calling `init_weights` of DepthEncoderDecoder  

decode_head.conv_list.4.feature_enhancer_1536.pwc.0.weight - torch.Size([1536, 1536, 1, 1]): 
The value is the same before and after calling `init_weights` of DepthEncoderDecoder  

decode_head.conv_list.4.feature_enhancer_1536.pwc.0.bias - torch.Size([1536]): 
The value is the same before and after calling `init_weights` of DepthEncoderDecoder  

decode_head.conv_list.4.feature_enhancer_768.up_dwc.0.weight - torch.Size([768, 1, 3, 3]): 
The value is the same before and after calling `init_weights` of DepthEncoderDecoder  

decode_head.conv_list.4.feature_enhancer_768.up_dwc.1.weight - torch.Size([768]): 
The value is the same before and after calling `init_weights` of DepthEncoderDecoder  

decode_head.conv_list.4.feature_enhancer_768.up_dwc.1.bias - torch.Size([768]): 
The value is the same before and after calling `init_weights` of DepthEncoderDecoder  

decode_head.conv_list.4.feature_enhancer_768.pwc.0.weight - torch.Size([768, 768, 1, 1]): 
The value is the same before and after calling `init_weights` of DepthEncoderDecoder  

decode_head.conv_list.4.feature_enhancer_768.pwc.0.bias - torch.Size([768]): 
The value is the same before and after calling `init_weights` of DepthEncoderDecoder  

decode_head.conv_list.4.feature_enhancer_384.up_dwc.0.weight - torch.Size([384, 1, 3, 3]): 
The value is the same before and after calling `init_weights` of DepthEncoderDecoder  

decode_head.conv_list.4.feature_enhancer_384.up_dwc.1.weight - torch.Size([384]): 
The value is the same before and after calling `init_weights` of DepthEncoderDecoder  

decode_head.conv_list.4.feature_enhancer_384.up_dwc.1.bias - torch.Size([384]): 
The value is the same before and after calling `init_weights` of DepthEncoderDecoder  

decode_head.conv_list.4.feature_enhancer_384.pwc.0.weight - torch.Size([384, 384, 1, 1]): 
The value is the same before and after calling `init_weights` of DepthEncoderDecoder  

decode_head.conv_list.4.feature_enhancer_384.pwc.0.bias - torch.Size([384]): 
The value is the same before and after calling `init_weights` of DepthEncoderDecoder  

decode_head.conv_list.4.feature_enhancer_192.up_dwc.0.weight - torch.Size([192, 1, 3, 3]): 
The value is the same before and after calling `init_weights` of DepthEncoderDecoder  

decode_head.conv_list.4.feature_enhancer_192.up_dwc.1.weight - torch.Size([192]): 
The value is the same before and after calling `init_weights` of DepthEncoderDecoder  

decode_head.conv_list.4.feature_enhancer_192.up_dwc.1.bias - torch.Size([192]): 
The value is the same before and after calling `init_weights` of DepthEncoderDecoder  

decode_head.conv_list.4.feature_enhancer_192.pwc.0.weight - torch.Size([192, 192, 1, 1]): 
The value is the same before and after calling `init_weights` of DepthEncoderDecoder  

decode_head.conv_list.4.feature_enhancer_192.pwc.0.bias - torch.Size([192]): 
The value is the same before and after calling `init_weights` of DepthEncoderDecoder  

decode_head.msa_module.gn.weight - torch.Size([8]): 
The value is the same before and after calling `init_weights` of DepthEncoderDecoder  

decode_head.msa_module.gn.bias - torch.Size([8]): 
The value is the same before and after calling `init_weights` of DepthEncoderDecoder  

decode_head.msa_module.conv1x1.weight - torch.Size([8, 8, 1, 1]): 
The value is the same before and after calling `init_weights` of DepthEncoderDecoder  

decode_head.msa_module.conv1x1.bias - torch.Size([8]): 
The value is the same before and after calling `init_weights` of DepthEncoderDecoder  

decode_head.msa_module.conv3x3.weight - torch.Size([8, 8, 3, 3]): 
The value is the same before and after calling `init_weights` of DepthEncoderDecoder  

decode_head.msa_module.conv3x3.bias - torch.Size([8]): 
The value is the same before and after calling `init_weights` of DepthEncoderDecoder  

neck.lateral_convs.0.conv.weight - torch.Size([64, 64, 1, 1]): 
Initialized by user-defined `init_weights` in CSFNeck  

neck.lateral_convs.0.bn.weight - torch.Size([64]): 
The value is the same before and after calling `init_weights` of DepthEncoderDecoder  

neck.lateral_convs.0.bn.bias - torch.Size([64]): 
The value is the same before and after calling `init_weights` of DepthEncoderDecoder  

neck.lateral_convs.1.conv.weight - torch.Size([192, 192, 1, 1]): 
Initialized by user-defined `init_weights` in CSFNeck  

neck.lateral_convs.1.bn.weight - torch.Size([192]): 
The value is the same before and after calling `init_weights` of DepthEncoderDecoder  

neck.lateral_convs.1.bn.bias - torch.Size([192]): 
The value is the same before and after calling `init_weights` of DepthEncoderDecoder  

neck.lateral_convs.2.conv.weight - torch.Size([384, 384, 1, 1]): 
Initialized by user-defined `init_weights` in CSFNeck  

neck.lateral_convs.2.bn.weight - torch.Size([384]): 
The value is the same before and after calling `init_weights` of DepthEncoderDecoder  

neck.lateral_convs.2.bn.bias - torch.Size([384]): 
The value is the same before and after calling `init_weights` of DepthEncoderDecoder  

neck.lateral_convs.3.conv.weight - torch.Size([768, 768, 1, 1]): 
Initialized by user-defined `init_weights` in CSFNeck  

neck.lateral_convs.3.bn.weight - torch.Size([768]): 
The value is the same before and after calling `init_weights` of DepthEncoderDecoder  

neck.lateral_convs.3.bn.bias - torch.Size([768]): 
The value is the same before and after calling `init_weights` of DepthEncoderDecoder  

neck.lateral_convs.4.conv.weight - torch.Size([1536, 1536, 1, 1]): 
Initialized by user-defined `init_weights` in CSFNeck  

neck.lateral_convs.4.bn.weight - torch.Size([1536]): 
The value is the same before and after calling `init_weights` of DepthEncoderDecoder  

neck.lateral_convs.4.bn.bias - torch.Size([1536]): 
The value is the same before and after calling `init_weights` of DepthEncoderDecoder  

neck.fusion_modules.0.gate_weight - torch.Size([1, 1, 1, 1]): 
Initialized by user-defined `init_weights` in CSFNeck  

neck.fusion_modules.0.mspm.local_dwc.weight - torch.Size([16, 1, 3]): 
Initialized by user-defined `init_weights` in CSFNeck  

neck.fusion_modules.0.mspm.local_dwc.bias - torch.Size([16]): 
The value is the same before and after calling `init_weights` of DepthEncoderDecoder  

neck.fusion_modules.0.mspm.global_dwc_s.weight - torch.Size([16, 1, 5]): 
Initialized by user-defined `init_weights` in CSFNeck  

neck.fusion_modules.0.mspm.global_dwc_s.bias - torch.Size([16]): 
The value is the same before and after calling `init_weights` of DepthEncoderDecoder  

neck.fusion_modules.0.mspm.global_dwc_m.weight - torch.Size([16, 1, 7]): 
Initialized by user-defined `init_weights` in CSFNeck  

neck.fusion_modules.0.mspm.global_dwc_m.bias - torch.Size([16]): 
The value is the same before and after calling `init_weights` of DepthEncoderDecoder  

neck.fusion_modules.0.mspm.global_dwc_l.weight - torch.Size([16, 1, 9]): 
Initialized by user-defined `init_weights` in CSFNeck  

neck.fusion_modules.0.mspm.global_dwc_l.bias - torch.Size([16]): 
The value is the same before and after calling `init_weights` of DepthEncoderDecoder  

neck.fusion_modules.0.mspm.norm_h.weight - torch.Size([64]): 
The value is the same before and after calling `init_weights` of DepthEncoderDecoder  

neck.fusion_modules.0.mspm.norm_h.bias - torch.Size([64]): 
The value is the same before and after calling `init_weights` of DepthEncoderDecoder  

neck.fusion_modules.0.mspm.norm_w.weight - torch.Size([64]): 
The value is the same before and after calling `init_weights` of DepthEncoderDecoder  

neck.fusion_modules.0.mspm.norm_w.bias - torch.Size([64]): 
The value is the same before and after calling `init_weights` of DepthEncoderDecoder  

neck.fusion_modules.0.mspm.norm.weight - torch.Size([64]): 
The value is the same before and after calling `init_weights` of DepthEncoderDecoder  

neck.fusion_modules.0.mspm.norm.bias - torch.Size([64]): 
The value is the same before and after calling `init_weights` of DepthEncoderDecoder  

neck.fusion_modules.0.mspm.q.weight - torch.Size([64, 1, 1, 1]): 
Initialized by user-defined `init_weights` in CSFNeck  

neck.fusion_modules.0.mspm.k.weight - torch.Size([64, 1, 1, 1]): 
Initialized by user-defined `init_weights` in CSFNeck  

neck.fusion_modules.0.mspm.v.weight - torch.Size([64, 1, 1, 1]): 
Initialized by user-defined `init_weights` in CSFNeck  

neck.fusion_modules.0.ccf.conv1.conv.weight - torch.Size([64, 64, 1, 1]): 
Initialized by user-defined `init_weights` in CSFNeck  

neck.fusion_modules.0.ccf.conv1.norm.weight - torch.Size([64]): 
The value is the same before and after calling `init_weights` of DepthEncoderDecoder  

neck.fusion_modules.0.ccf.conv1.norm.bias - torch.Size([64]): 
The value is the same before and after calling `init_weights` of DepthEncoderDecoder  

neck.fusion_modules.0.ccf.conv2.conv.weight - torch.Size([64, 64, 1, 1]): 
Initialized by user-defined `init_weights` in CSFNeck  

neck.fusion_modules.0.ccf.conv2.norm.weight - torch.Size([64]): 
The value is the same before and after calling `init_weights` of DepthEncoderDecoder  

neck.fusion_modules.0.ccf.conv2.norm.bias - torch.Size([64]): 
The value is the same before and after calling `init_weights` of DepthEncoderDecoder  

neck.fusion_modules.0.ccf.bottlenecks.0.conv1.conv.weight - torch.Size([64, 64, 3, 3]): 
Initialized by user-defined `init_weights` in CSFNeck  

neck.fusion_modules.0.ccf.bottlenecks.0.conv1.norm.weight - torch.Size([64]): 
The value is the same before and after calling `init_weights` of DepthEncoderDecoder  

neck.fusion_modules.0.ccf.bottlenecks.0.conv1.norm.bias - torch.Size([64]): 
The value is the same before and after calling `init_weights` of DepthEncoderDecoder  

neck.fusion_modules.0.ccf.bottlenecks.0.conv2.conv.weight - torch.Size([64, 64, 1, 1]): 
Initialized by user-defined `init_weights` in CSFNeck  

neck.fusion_modules.0.ccf.bottlenecks.0.conv2.norm.weight - torch.Size([64]): 
The value is the same before and after calling `init_weights` of DepthEncoderDecoder  

neck.fusion_modules.0.ccf.bottlenecks.0.conv2.norm.bias - torch.Size([64]): 
The value is the same before and after calling `init_weights` of DepthEncoderDecoder  

neck.fusion_modules.0.ccf.bottlenecks.1.conv1.conv.weight - torch.Size([64, 64, 3, 3]): 
Initialized by user-defined `init_weights` in CSFNeck  

neck.fusion_modules.0.ccf.bottlenecks.1.conv1.norm.weight - torch.Size([64]): 
The value is the same before and after calling `init_weights` of DepthEncoderDecoder  

neck.fusion_modules.0.ccf.bottlenecks.1.conv1.norm.bias - torch.Size([64]): 
The value is the same before and after calling `init_weights` of DepthEncoderDecoder  

neck.fusion_modules.0.ccf.bottlenecks.1.conv2.conv.weight - torch.Size([64, 64, 1, 1]): 
Initialized by user-defined `init_weights` in CSFNeck  

neck.fusion_modules.0.ccf.bottlenecks.1.conv2.norm.weight - torch.Size([64]): 
The value is the same before and after calling `init_weights` of DepthEncoderDecoder  

neck.fusion_modules.0.ccf.bottlenecks.1.conv2.norm.bias - torch.Size([64]): 
The value is the same before and after calling `init_weights` of DepthEncoderDecoder  

neck.fusion_modules.0.ccf.bottlenecks.2.conv1.conv.weight - torch.Size([64, 64, 3, 3]): 
Initialized by user-defined `init_weights` in CSFNeck  

neck.fusion_modules.0.ccf.bottlenecks.2.conv1.norm.weight - torch.Size([64]): 
The value is the same before and after calling `init_weights` of DepthEncoderDecoder  

neck.fusion_modules.0.ccf.bottlenecks.2.conv1.norm.bias - torch.Size([64]): 
The value is the same before and after calling `init_weights` of DepthEncoderDecoder  

neck.fusion_modules.0.ccf.bottlenecks.2.conv2.conv.weight - torch.Size([64, 64, 1, 1]): 
Initialized by user-defined `init_weights` in CSFNeck  

neck.fusion_modules.0.ccf.bottlenecks.2.conv2.norm.weight - torch.Size([64]): 
The value is the same before and after calling `init_weights` of DepthEncoderDecoder  

neck.fusion_modules.0.ccf.bottlenecks.2.conv2.norm.bias - torch.Size([64]): 
The value is the same before and after calling `init_weights` of DepthEncoderDecoder  

neck.fusion_modules.1.gate_weight - torch.Size([1, 1, 1, 1]): 
Initialized by user-defined `init_weights` in CSFNeck  

neck.fusion_modules.1.mspm.local_dwc.weight - torch.Size([48, 1, 3]): 
Initialized by user-defined `init_weights` in CSFNeck  

neck.fusion_modules.1.mspm.local_dwc.bias - torch.Size([48]): 
The value is the same before and after calling `init_weights` of DepthEncoderDecoder  

neck.fusion_modules.1.mspm.global_dwc_s.weight - torch.Size([48, 1, 5]): 
Initialized by user-defined `init_weights` in CSFNeck  

neck.fusion_modules.1.mspm.global_dwc_s.bias - torch.Size([48]): 
The value is the same before and after calling `init_weights` of DepthEncoderDecoder  

neck.fusion_modules.1.mspm.global_dwc_m.weight - torch.Size([48, 1, 7]): 
Initialized by user-defined `init_weights` in CSFNeck  

neck.fusion_modules.1.mspm.global_dwc_m.bias - torch.Size([48]): 
The value is the same before and after calling `init_weights` of DepthEncoderDecoder  

neck.fusion_modules.1.mspm.global_dwc_l.weight - torch.Size([48, 1, 9]): 
Initialized by user-defined `init_weights` in CSFNeck  

neck.fusion_modules.1.mspm.global_dwc_l.bias - torch.Size([48]): 
The value is the same before and after calling `init_weights` of DepthEncoderDecoder  

neck.fusion_modules.1.mspm.norm_h.weight - torch.Size([192]): 
The value is the same before and after calling `init_weights` of DepthEncoderDecoder  

neck.fusion_modules.1.mspm.norm_h.bias - torch.Size([192]): 
The value is the same before and after calling `init_weights` of DepthEncoderDecoder  

neck.fusion_modules.1.mspm.norm_w.weight - torch.Size([192]): 
The value is the same before and after calling `init_weights` of DepthEncoderDecoder  

neck.fusion_modules.1.mspm.norm_w.bias - torch.Size([192]): 
The value is the same before and after calling `init_weights` of DepthEncoderDecoder  

neck.fusion_modules.1.mspm.norm.weight - torch.Size([192]): 
The value is the same before and after calling `init_weights` of DepthEncoderDecoder  

neck.fusion_modules.1.mspm.norm.bias - torch.Size([192]): 
The value is the same before and after calling `init_weights` of DepthEncoderDecoder  

neck.fusion_modules.1.mspm.q.weight - torch.Size([192, 1, 1, 1]): 
Initialized by user-defined `init_weights` in CSFNeck  

neck.fusion_modules.1.mspm.k.weight - torch.Size([192, 1, 1, 1]): 
Initialized by user-defined `init_weights` in CSFNeck  

neck.fusion_modules.1.mspm.v.weight - torch.Size([192, 1, 1, 1]): 
Initialized by user-defined `init_weights` in CSFNeck  

neck.fusion_modules.1.ccf.conv1.conv.weight - torch.Size([192, 192, 1, 1]): 
Initialized by user-defined `init_weights` in CSFNeck  

neck.fusion_modules.1.ccf.conv1.norm.weight - torch.Size([192]): 
The value is the same before and after calling `init_weights` of DepthEncoderDecoder  

neck.fusion_modules.1.ccf.conv1.norm.bias - torch.Size([192]): 
The value is the same before and after calling `init_weights` of DepthEncoderDecoder  

neck.fusion_modules.1.ccf.conv2.conv.weight - torch.Size([192, 192, 1, 1]): 
Initialized by user-defined `init_weights` in CSFNeck  

neck.fusion_modules.1.ccf.conv2.norm.weight - torch.Size([192]): 
The value is the same before and after calling `init_weights` of DepthEncoderDecoder  

neck.fusion_modules.1.ccf.conv2.norm.bias - torch.Size([192]): 
The value is the same before and after calling `init_weights` of DepthEncoderDecoder  

neck.fusion_modules.1.ccf.bottlenecks.0.conv1.conv.weight - torch.Size([192, 192, 3, 3]): 
Initialized by user-defined `init_weights` in CSFNeck  

neck.fusion_modules.1.ccf.bottlenecks.0.conv1.norm.weight - torch.Size([192]): 
The value is the same before and after calling `init_weights` of DepthEncoderDecoder  

neck.fusion_modules.1.ccf.bottlenecks.0.conv1.norm.bias - torch.Size([192]): 
The value is the same before and after calling `init_weights` of DepthEncoderDecoder  

neck.fusion_modules.1.ccf.bottlenecks.0.conv2.conv.weight - torch.Size([192, 192, 1, 1]): 
Initialized by user-defined `init_weights` in CSFNeck  

neck.fusion_modules.1.ccf.bottlenecks.0.conv2.norm.weight - torch.Size([192]): 
The value is the same before and after calling `init_weights` of DepthEncoderDecoder  

neck.fusion_modules.1.ccf.bottlenecks.0.conv2.norm.bias - torch.Size([192]): 
The value is the same before and after calling `init_weights` of DepthEncoderDecoder  

neck.fusion_modules.1.ccf.bottlenecks.1.conv1.conv.weight - torch.Size([192, 192, 3, 3]): 
Initialized by user-defined `init_weights` in CSFNeck  

neck.fusion_modules.1.ccf.bottlenecks.1.conv1.norm.weight - torch.Size([192]): 
The value is the same before and after calling `init_weights` of DepthEncoderDecoder  

neck.fusion_modules.1.ccf.bottlenecks.1.conv1.norm.bias - torch.Size([192]): 
The value is the same before and after calling `init_weights` of DepthEncoderDecoder  

neck.fusion_modules.1.ccf.bottlenecks.1.conv2.conv.weight - torch.Size([192, 192, 1, 1]): 
Initialized by user-defined `init_weights` in CSFNeck  

neck.fusion_modules.1.ccf.bottlenecks.1.conv2.norm.weight - torch.Size([192]): 
The value is the same before and after calling `init_weights` of DepthEncoderDecoder  

neck.fusion_modules.1.ccf.bottlenecks.1.conv2.norm.bias - torch.Size([192]): 
The value is the same before and after calling `init_weights` of DepthEncoderDecoder  

neck.fusion_modules.1.ccf.bottlenecks.2.conv1.conv.weight - torch.Size([192, 192, 3, 3]): 
Initialized by user-defined `init_weights` in CSFNeck  

neck.fusion_modules.1.ccf.bottlenecks.2.conv1.norm.weight - torch.Size([192]): 
The value is the same before and after calling `init_weights` of DepthEncoderDecoder  

neck.fusion_modules.1.ccf.bottlenecks.2.conv1.norm.bias - torch.Size([192]): 
The value is the same before and after calling `init_weights` of DepthEncoderDecoder  

neck.fusion_modules.1.ccf.bottlenecks.2.conv2.conv.weight - torch.Size([192, 192, 1, 1]): 
Initialized by user-defined `init_weights` in CSFNeck  

neck.fusion_modules.1.ccf.bottlenecks.2.conv2.norm.weight - torch.Size([192]): 
The value is the same before and after calling `init_weights` of DepthEncoderDecoder  

neck.fusion_modules.1.ccf.bottlenecks.2.conv2.norm.bias - torch.Size([192]): 
The value is the same before and after calling `init_weights` of DepthEncoderDecoder  

neck.fusion_modules.2.gate_weight - torch.Size([1, 1, 1, 1]): 
Initialized by user-defined `init_weights` in CSFNeck  

neck.fusion_modules.2.mspm.local_dwc.weight - torch.Size([96, 1, 3]): 
Initialized by user-defined `init_weights` in CSFNeck  

neck.fusion_modules.2.mspm.local_dwc.bias - torch.Size([96]): 
The value is the same before and after calling `init_weights` of DepthEncoderDecoder  

neck.fusion_modules.2.mspm.global_dwc_s.weight - torch.Size([96, 1, 5]): 
Initialized by user-defined `init_weights` in CSFNeck  

neck.fusion_modules.2.mspm.global_dwc_s.bias - torch.Size([96]): 
The value is the same before and after calling `init_weights` of DepthEncoderDecoder  

neck.fusion_modules.2.mspm.global_dwc_m.weight - torch.Size([96, 1, 7]): 
Initialized by user-defined `init_weights` in CSFNeck  

neck.fusion_modules.2.mspm.global_dwc_m.bias - torch.Size([96]): 
The value is the same before and after calling `init_weights` of DepthEncoderDecoder  

neck.fusion_modules.2.mspm.global_dwc_l.weight - torch.Size([96, 1, 9]): 
Initialized by user-defined `init_weights` in CSFNeck  

neck.fusion_modules.2.mspm.global_dwc_l.bias - torch.Size([96]): 
The value is the same before and after calling `init_weights` of DepthEncoderDecoder  

neck.fusion_modules.2.mspm.norm_h.weight - torch.Size([384]): 
The value is the same before and after calling `init_weights` of DepthEncoderDecoder  

neck.fusion_modules.2.mspm.norm_h.bias - torch.Size([384]): 
The value is the same before and after calling `init_weights` of DepthEncoderDecoder  

neck.fusion_modules.2.mspm.norm_w.weight - torch.Size([384]): 
The value is the same before and after calling `init_weights` of DepthEncoderDecoder  

neck.fusion_modules.2.mspm.norm_w.bias - torch.Size([384]): 
The value is the same before and after calling `init_weights` of DepthEncoderDecoder  

neck.fusion_modules.2.mspm.norm.weight - torch.Size([384]): 
The value is the same before and after calling `init_weights` of DepthEncoderDecoder  

neck.fusion_modules.2.mspm.norm.bias - torch.Size([384]): 
The value is the same before and after calling `init_weights` of DepthEncoderDecoder  

neck.fusion_modules.2.mspm.q.weight - torch.Size([384, 1, 1, 1]): 
Initialized by user-defined `init_weights` in CSFNeck  

neck.fusion_modules.2.mspm.k.weight - torch.Size([384, 1, 1, 1]): 
Initialized by user-defined `init_weights` in CSFNeck  

neck.fusion_modules.2.mspm.v.weight - torch.Size([384, 1, 1, 1]): 
Initialized by user-defined `init_weights` in CSFNeck  

neck.fusion_modules.2.ccf.conv1.conv.weight - torch.Size([384, 384, 1, 1]): 
Initialized by user-defined `init_weights` in CSFNeck  

neck.fusion_modules.2.ccf.conv1.norm.weight - torch.Size([384]): 
The value is the same before and after calling `init_weights` of DepthEncoderDecoder  

neck.fusion_modules.2.ccf.conv1.norm.bias - torch.Size([384]): 
The value is the same before and after calling `init_weights` of DepthEncoderDecoder  

neck.fusion_modules.2.ccf.conv2.conv.weight - torch.Size([384, 384, 1, 1]): 
Initialized by user-defined `init_weights` in CSFNeck  

neck.fusion_modules.2.ccf.conv2.norm.weight - torch.Size([384]): 
The value is the same before and after calling `init_weights` of DepthEncoderDecoder  

neck.fusion_modules.2.ccf.conv2.norm.bias - torch.Size([384]): 
The value is the same before and after calling `init_weights` of DepthEncoderDecoder  

neck.fusion_modules.2.ccf.bottlenecks.0.conv1.conv.weight - torch.Size([384, 384, 3, 3]): 
Initialized by user-defined `init_weights` in CSFNeck  

neck.fusion_modules.2.ccf.bottlenecks.0.conv1.norm.weight - torch.Size([384]): 
The value is the same before and after calling `init_weights` of DepthEncoderDecoder  

neck.fusion_modules.2.ccf.bottlenecks.0.conv1.norm.bias - torch.Size([384]): 
The value is the same before and after calling `init_weights` of DepthEncoderDecoder  

neck.fusion_modules.2.ccf.bottlenecks.0.conv2.conv.weight - torch.Size([384, 384, 1, 1]): 
Initialized by user-defined `init_weights` in CSFNeck  

neck.fusion_modules.2.ccf.bottlenecks.0.conv2.norm.weight - torch.Size([384]): 
The value is the same before and after calling `init_weights` of DepthEncoderDecoder  

neck.fusion_modules.2.ccf.bottlenecks.0.conv2.norm.bias - torch.Size([384]): 
The value is the same before and after calling `init_weights` of DepthEncoderDecoder  

neck.fusion_modules.2.ccf.bottlenecks.1.conv1.conv.weight - torch.Size([384, 384, 3, 3]): 
Initialized by user-defined `init_weights` in CSFNeck  

neck.fusion_modules.2.ccf.bottlenecks.1.conv1.norm.weight - torch.Size([384]): 
The value is the same before and after calling `init_weights` of DepthEncoderDecoder  

neck.fusion_modules.2.ccf.bottlenecks.1.conv1.norm.bias - torch.Size([384]): 
The value is the same before and after calling `init_weights` of DepthEncoderDecoder  

neck.fusion_modules.2.ccf.bottlenecks.1.conv2.conv.weight - torch.Size([384, 384, 1, 1]): 
Initialized by user-defined `init_weights` in CSFNeck  

neck.fusion_modules.2.ccf.bottlenecks.1.conv2.norm.weight - torch.Size([384]): 
The value is the same before and after calling `init_weights` of DepthEncoderDecoder  

neck.fusion_modules.2.ccf.bottlenecks.1.conv2.norm.bias - torch.Size([384]): 
The value is the same before and after calling `init_weights` of DepthEncoderDecoder  

neck.fusion_modules.2.ccf.bottlenecks.2.conv1.conv.weight - torch.Size([384, 384, 3, 3]): 
Initialized by user-defined `init_weights` in CSFNeck  

neck.fusion_modules.2.ccf.bottlenecks.2.conv1.norm.weight - torch.Size([384]): 
The value is the same before and after calling `init_weights` of DepthEncoderDecoder  

neck.fusion_modules.2.ccf.bottlenecks.2.conv1.norm.bias - torch.Size([384]): 
The value is the same before and after calling `init_weights` of DepthEncoderDecoder  

neck.fusion_modules.2.ccf.bottlenecks.2.conv2.conv.weight - torch.Size([384, 384, 1, 1]): 
Initialized by user-defined `init_weights` in CSFNeck  

neck.fusion_modules.2.ccf.bottlenecks.2.conv2.norm.weight - torch.Size([384]): 
The value is the same before and after calling `init_weights` of DepthEncoderDecoder  

neck.fusion_modules.2.ccf.bottlenecks.2.conv2.norm.bias - torch.Size([384]): 
The value is the same before and after calling `init_weights` of DepthEncoderDecoder  

neck.fusion_modules.3.gate_weight - torch.Size([1, 1, 1, 1]): 
Initialized by user-defined `init_weights` in CSFNeck  

neck.fusion_modules.3.mspm.local_dwc.weight - torch.Size([192, 1, 3]): 
Initialized by user-defined `init_weights` in CSFNeck  

neck.fusion_modules.3.mspm.local_dwc.bias - torch.Size([192]): 
The value is the same before and after calling `init_weights` of DepthEncoderDecoder  

neck.fusion_modules.3.mspm.global_dwc_s.weight - torch.Size([192, 1, 5]): 
Initialized by user-defined `init_weights` in CSFNeck  

neck.fusion_modules.3.mspm.global_dwc_s.bias - torch.Size([192]): 
The value is the same before and after calling `init_weights` of DepthEncoderDecoder  

neck.fusion_modules.3.mspm.global_dwc_m.weight - torch.Size([192, 1, 7]): 
Initialized by user-defined `init_weights` in CSFNeck  

neck.fusion_modules.3.mspm.global_dwc_m.bias - torch.Size([192]): 
The value is the same before and after calling `init_weights` of DepthEncoderDecoder  

neck.fusion_modules.3.mspm.global_dwc_l.weight - torch.Size([192, 1, 9]): 
Initialized by user-defined `init_weights` in CSFNeck  

neck.fusion_modules.3.mspm.global_dwc_l.bias - torch.Size([192]): 
The value is the same before and after calling `init_weights` of DepthEncoderDecoder  

neck.fusion_modules.3.mspm.norm_h.weight - torch.Size([768]): 
The value is the same before and after calling `init_weights` of DepthEncoderDecoder  

neck.fusion_modules.3.mspm.norm_h.bias - torch.Size([768]): 
The value is the same before and after calling `init_weights` of DepthEncoderDecoder  

neck.fusion_modules.3.mspm.norm_w.weight - torch.Size([768]): 
The value is the same before and after calling `init_weights` of DepthEncoderDecoder  

neck.fusion_modules.3.mspm.norm_w.bias - torch.Size([768]): 
The value is the same before and after calling `init_weights` of DepthEncoderDecoder  

neck.fusion_modules.3.mspm.norm.weight - torch.Size([768]): 
The value is the same before and after calling `init_weights` of DepthEncoderDecoder  

neck.fusion_modules.3.mspm.norm.bias - torch.Size([768]): 
The value is the same before and after calling `init_weights` of DepthEncoderDecoder  

neck.fusion_modules.3.mspm.q.weight - torch.Size([768, 1, 1, 1]): 
Initialized by user-defined `init_weights` in CSFNeck  

neck.fusion_modules.3.mspm.k.weight - torch.Size([768, 1, 1, 1]): 
Initialized by user-defined `init_weights` in CSFNeck  

neck.fusion_modules.3.mspm.v.weight - torch.Size([768, 1, 1, 1]): 
Initialized by user-defined `init_weights` in CSFNeck  

neck.fusion_modules.3.ccf.conv1.conv.weight - torch.Size([768, 768, 1, 1]): 
Initialized by user-defined `init_weights` in CSFNeck  

neck.fusion_modules.3.ccf.conv1.norm.weight - torch.Size([768]): 
The value is the same before and after calling `init_weights` of DepthEncoderDecoder  

neck.fusion_modules.3.ccf.conv1.norm.bias - torch.Size([768]): 
The value is the same before and after calling `init_weights` of DepthEncoderDecoder  

neck.fusion_modules.3.ccf.conv2.conv.weight - torch.Size([768, 768, 1, 1]): 
Initialized by user-defined `init_weights` in CSFNeck  

neck.fusion_modules.3.ccf.conv2.norm.weight - torch.Size([768]): 
The value is the same before and after calling `init_weights` of DepthEncoderDecoder  

neck.fusion_modules.3.ccf.conv2.norm.bias - torch.Size([768]): 
The value is the same before and after calling `init_weights` of DepthEncoderDecoder  

neck.fusion_modules.3.ccf.bottlenecks.0.conv1.conv.weight - torch.Size([768, 768, 3, 3]): 
Initialized by user-defined `init_weights` in CSFNeck  

neck.fusion_modules.3.ccf.bottlenecks.0.conv1.norm.weight - torch.Size([768]): 
The value is the same before and after calling `init_weights` of DepthEncoderDecoder  

neck.fusion_modules.3.ccf.bottlenecks.0.conv1.norm.bias - torch.Size([768]): 
The value is the same before and after calling `init_weights` of DepthEncoderDecoder  

neck.fusion_modules.3.ccf.bottlenecks.0.conv2.conv.weight - torch.Size([768, 768, 1, 1]): 
Initialized by user-defined `init_weights` in CSFNeck  

neck.fusion_modules.3.ccf.bottlenecks.0.conv2.norm.weight - torch.Size([768]): 
The value is the same before and after calling `init_weights` of DepthEncoderDecoder  

neck.fusion_modules.3.ccf.bottlenecks.0.conv2.norm.bias - torch.Size([768]): 
The value is the same before and after calling `init_weights` of DepthEncoderDecoder  

neck.fusion_modules.3.ccf.bottlenecks.1.conv1.conv.weight - torch.Size([768, 768, 3, 3]): 
Initialized by user-defined `init_weights` in CSFNeck  

neck.fusion_modules.3.ccf.bottlenecks.1.conv1.norm.weight - torch.Size([768]): 
The value is the same before and after calling `init_weights` of DepthEncoderDecoder  

neck.fusion_modules.3.ccf.bottlenecks.1.conv1.norm.bias - torch.Size([768]): 
The value is the same before and after calling `init_weights` of DepthEncoderDecoder  

neck.fusion_modules.3.ccf.bottlenecks.1.conv2.conv.weight - torch.Size([768, 768, 1, 1]): 
Initialized by user-defined `init_weights` in CSFNeck  

neck.fusion_modules.3.ccf.bottlenecks.1.conv2.norm.weight - torch.Size([768]): 
The value is the same before and after calling `init_weights` of DepthEncoderDecoder  

neck.fusion_modules.3.ccf.bottlenecks.1.conv2.norm.bias - torch.Size([768]): 
The value is the same before and after calling `init_weights` of DepthEncoderDecoder  

neck.fusion_modules.3.ccf.bottlenecks.2.conv1.conv.weight - torch.Size([768, 768, 3, 3]): 
Initialized by user-defined `init_weights` in CSFNeck  

neck.fusion_modules.3.ccf.bottlenecks.2.conv1.norm.weight - torch.Size([768]): 
The value is the same before and after calling `init_weights` of DepthEncoderDecoder  

neck.fusion_modules.3.ccf.bottlenecks.2.conv1.norm.bias - torch.Size([768]): 
The value is the same before and after calling `init_weights` of DepthEncoderDecoder  

neck.fusion_modules.3.ccf.bottlenecks.2.conv2.conv.weight - torch.Size([768, 768, 1, 1]): 
Initialized by user-defined `init_weights` in CSFNeck  

neck.fusion_modules.3.ccf.bottlenecks.2.conv2.norm.weight - torch.Size([768]): 
The value is the same before and after calling `init_weights` of DepthEncoderDecoder  

neck.fusion_modules.3.ccf.bottlenecks.2.conv2.norm.bias - torch.Size([768]): 
The value is the same before and after calling `init_weights` of DepthEncoderDecoder  

neck.fusion_modules.4.gate_weight - torch.Size([1, 1, 1, 1]): 
Initialized by user-defined `init_weights` in CSFNeck  

neck.fusion_modules.4.mspm.local_dwc.weight - torch.Size([384, 1, 3]): 
Initialized by user-defined `init_weights` in CSFNeck  

neck.fusion_modules.4.mspm.local_dwc.bias - torch.Size([384]): 
The value is the same before and after calling `init_weights` of DepthEncoderDecoder  

neck.fusion_modules.4.mspm.global_dwc_s.weight - torch.Size([384, 1, 5]): 
Initialized by user-defined `init_weights` in CSFNeck  

neck.fusion_modules.4.mspm.global_dwc_s.bias - torch.Size([384]): 
The value is the same before and after calling `init_weights` of DepthEncoderDecoder  

neck.fusion_modules.4.mspm.global_dwc_m.weight - torch.Size([384, 1, 7]): 
Initialized by user-defined `init_weights` in CSFNeck  

neck.fusion_modules.4.mspm.global_dwc_m.bias - torch.Size([384]): 
The value is the same before and after calling `init_weights` of DepthEncoderDecoder  

neck.fusion_modules.4.mspm.global_dwc_l.weight - torch.Size([384, 1, 9]): 
Initialized by user-defined `init_weights` in CSFNeck  

neck.fusion_modules.4.mspm.global_dwc_l.bias - torch.Size([384]): 
The value is the same before and after calling `init_weights` of DepthEncoderDecoder  

neck.fusion_modules.4.mspm.norm_h.weight - torch.Size([1536]): 
The value is the same before and after calling `init_weights` of DepthEncoderDecoder  

neck.fusion_modules.4.mspm.norm_h.bias - torch.Size([1536]): 
The value is the same before and after calling `init_weights` of DepthEncoderDecoder  

neck.fusion_modules.4.mspm.norm_w.weight - torch.Size([1536]): 
The value is the same before and after calling `init_weights` of DepthEncoderDecoder  

neck.fusion_modules.4.mspm.norm_w.bias - torch.Size([1536]): 
The value is the same before and after calling `init_weights` of DepthEncoderDecoder  

neck.fusion_modules.4.mspm.norm.weight - torch.Size([1536]): 
The value is the same before and after calling `init_weights` of DepthEncoderDecoder  

neck.fusion_modules.4.mspm.norm.bias - torch.Size([1536]): 
The value is the same before and after calling `init_weights` of DepthEncoderDecoder  

neck.fusion_modules.4.mspm.q.weight - torch.Size([1536, 1, 1, 1]): 
Initialized by user-defined `init_weights` in CSFNeck  

neck.fusion_modules.4.mspm.k.weight - torch.Size([1536, 1, 1, 1]): 
Initialized by user-defined `init_weights` in CSFNeck  

neck.fusion_modules.4.mspm.v.weight - torch.Size([1536, 1, 1, 1]): 
Initialized by user-defined `init_weights` in CSFNeck  

neck.fusion_modules.4.ccf.conv1.conv.weight - torch.Size([1536, 1536, 1, 1]): 
Initialized by user-defined `init_weights` in CSFNeck  

neck.fusion_modules.4.ccf.conv1.norm.weight - torch.Size([1536]): 
The value is the same before and after calling `init_weights` of DepthEncoderDecoder  

neck.fusion_modules.4.ccf.conv1.norm.bias - torch.Size([1536]): 
The value is the same before and after calling `init_weights` of DepthEncoderDecoder  

neck.fusion_modules.4.ccf.conv2.conv.weight - torch.Size([1536, 1536, 1, 1]): 
Initialized by user-defined `init_weights` in CSFNeck  

neck.fusion_modules.4.ccf.conv2.norm.weight - torch.Size([1536]): 
The value is the same before and after calling `init_weights` of DepthEncoderDecoder  

neck.fusion_modules.4.ccf.conv2.norm.bias - torch.Size([1536]): 
The value is the same before and after calling `init_weights` of DepthEncoderDecoder  

neck.fusion_modules.4.ccf.bottlenecks.0.conv1.conv.weight - torch.Size([1536, 1536, 3, 3]): 
Initialized by user-defined `init_weights` in CSFNeck  

neck.fusion_modules.4.ccf.bottlenecks.0.conv1.norm.weight - torch.Size([1536]): 
The value is the same before and after calling `init_weights` of DepthEncoderDecoder  

neck.fusion_modules.4.ccf.bottlenecks.0.conv1.norm.bias - torch.Size([1536]): 
The value is the same before and after calling `init_weights` of DepthEncoderDecoder  

neck.fusion_modules.4.ccf.bottlenecks.0.conv2.conv.weight - torch.Size([1536, 1536, 1, 1]): 
Initialized by user-defined `init_weights` in CSFNeck  

neck.fusion_modules.4.ccf.bottlenecks.0.conv2.norm.weight - torch.Size([1536]): 
The value is the same before and after calling `init_weights` of DepthEncoderDecoder  

neck.fusion_modules.4.ccf.bottlenecks.0.conv2.norm.bias - torch.Size([1536]): 
The value is the same before and after calling `init_weights` of DepthEncoderDecoder  

neck.fusion_modules.4.ccf.bottlenecks.1.conv1.conv.weight - torch.Size([1536, 1536, 3, 3]): 
Initialized by user-defined `init_weights` in CSFNeck  

neck.fusion_modules.4.ccf.bottlenecks.1.conv1.norm.weight - torch.Size([1536]): 
The value is the same before and after calling `init_weights` of DepthEncoderDecoder  

neck.fusion_modules.4.ccf.bottlenecks.1.conv1.norm.bias - torch.Size([1536]): 
The value is the same before and after calling `init_weights` of DepthEncoderDecoder  

neck.fusion_modules.4.ccf.bottlenecks.1.conv2.conv.weight - torch.Size([1536, 1536, 1, 1]): 
Initialized by user-defined `init_weights` in CSFNeck  

neck.fusion_modules.4.ccf.bottlenecks.1.conv2.norm.weight - torch.Size([1536]): 
The value is the same before and after calling `init_weights` of DepthEncoderDecoder  

neck.fusion_modules.4.ccf.bottlenecks.1.conv2.norm.bias - torch.Size([1536]): 
The value is the same before and after calling `init_weights` of DepthEncoderDecoder  

neck.fusion_modules.4.ccf.bottlenecks.2.conv1.conv.weight - torch.Size([1536, 1536, 3, 3]): 
Initialized by user-defined `init_weights` in CSFNeck  

neck.fusion_modules.4.ccf.bottlenecks.2.conv1.norm.weight - torch.Size([1536]): 
The value is the same before and after calling `init_weights` of DepthEncoderDecoder  

neck.fusion_modules.4.ccf.bottlenecks.2.conv1.norm.bias - torch.Size([1536]): 
The value is the same before and after calling `init_weights` of DepthEncoderDecoder  

neck.fusion_modules.4.ccf.bottlenecks.2.conv2.conv.weight - torch.Size([1536, 1536, 1, 1]): 
Initialized by user-defined `init_weights` in CSFNeck  

neck.fusion_modules.4.ccf.bottlenecks.2.conv2.norm.weight - torch.Size([1536]): 
The value is the same before and after calling `init_weights` of DepthEncoderDecoder  

neck.fusion_modules.4.ccf.bottlenecks.2.conv2.norm.bias - torch.Size([1536]): 
The value is the same before and after calling `init_weights` of DepthEncoderDecoder  

neck.glc_modules.0.conv1.weight - torch.Size([1, 1, 3]): 
Initialized by user-defined `init_weights` in CSFNeck  

neck.glc_modules.0.fc.weight - torch.Size([64, 64, 1, 1]): 
Initialized by user-defined `init_weights` in CSFNeck  

neck.glc_modules.0.fc.bias - torch.Size([64]): 
Initialized by user-defined `init_weights` in CSFNeck  

neck.glc_modules.0.mix.w - torch.Size([1]): 
The value is the same before and after calling `init_weights` of DepthEncoderDecoder  

neck.glc_modules.1.conv1.weight - torch.Size([1, 1, 5]): 
Initialized by user-defined `init_weights` in CSFNeck  

neck.glc_modules.1.fc.weight - torch.Size([192, 192, 1, 1]): 
Initialized by user-defined `init_weights` in CSFNeck  

neck.glc_modules.1.fc.bias - torch.Size([192]): 
Initialized by user-defined `init_weights` in CSFNeck  

neck.glc_modules.1.mix.w - torch.Size([1]): 
The value is the same before and after calling `init_weights` of DepthEncoderDecoder  

neck.glc_modules.2.conv1.weight - torch.Size([1, 1, 5]): 
Initialized by user-defined `init_weights` in CSFNeck  

neck.glc_modules.2.fc.weight - torch.Size([384, 384, 1, 1]): 
Initialized by user-defined `init_weights` in CSFNeck  

neck.glc_modules.2.fc.bias - torch.Size([384]): 
Initialized by user-defined `init_weights` in CSFNeck  

neck.glc_modules.2.mix.w - torch.Size([1]): 
The value is the same before and after calling `init_weights` of DepthEncoderDecoder  

neck.glc_modules.3.conv1.weight - torch.Size([1, 1, 5]): 
Initialized by user-defined `init_weights` in CSFNeck  

neck.glc_modules.3.fc.weight - torch.Size([768, 768, 1, 1]): 
Initialized by user-defined `init_weights` in CSFNeck  

neck.glc_modules.3.fc.bias - torch.Size([768]): 
Initialized by user-defined `init_weights` in CSFNeck  

neck.glc_modules.3.mix.w - torch.Size([1]): 
The value is the same before and after calling `init_weights` of DepthEncoderDecoder  

neck.glc_modules.4.conv1.weight - torch.Size([1, 1, 5]): 
Initialized by user-defined `init_weights` in CSFNeck  

neck.glc_modules.4.fc.weight - torch.Size([1536, 1536, 1, 1]): 
Initialized by user-defined `init_weights` in CSFNeck  

neck.glc_modules.4.fc.bias - torch.Size([1536]): 
Initialized by user-defined `init_weights` in CSFNeck  

neck.glc_modules.4.mix.w - torch.Size([1]): 
The value is the same before and after calling `init_weights` of DepthEncoderDecoder  
2025-06-04 11:39:47,477 - depth - INFO - DepthEncoderDecoder(
  (backbone): DepthSwin(
    (patch_embed): PatchEmbedSwin(
      (projection): Conv2d(3, 192, kernel_size=(4, 4), stride=(4, 4))
      (norm): LayerNorm((192,), eps=1e-05, elementwise_affine=True)
    )
    (drop_after_pos): Dropout(p=0.0, inplace=False)
    (stages): ModuleList(
      (0): SwinBlockSequence(
        (blocks): ModuleList(
          (0): SwinBlock(
            (norm1): LayerNorm((192,), eps=1e-05, elementwise_affine=True)
            (attn): ShiftWindowMSA(
              (w_msa): WindowMSA(
                (qkv): Linear(in_features=192, out_features=576, bias=True)
                (attn_drop): Dropout(p=0.0, inplace=False)
                (proj): Linear(in_features=192, out_features=192, bias=True)
                (proj_drop): Dropout(p=0.0, inplace=False)
                (softmax): Softmax(dim=-1)
              )
              (drop): DropPath()
            )
            (norm2): LayerNorm((192,), eps=1e-05, elementwise_affine=True)
            (ffn): FFN(
              (activate): GELU()
              (layers): Sequential(
                (0): Sequential(
                  (0): Linear(in_features=192, out_features=768, bias=True)
                  (1): GELU()
                  (2): Dropout(p=0.0, inplace=False)
                )
                (1): Linear(in_features=768, out_features=192, bias=True)
                (2): Dropout(p=0.0, inplace=False)
              )
              (dropout_layer): DropPath()
            )
          )
          (1): SwinBlock(
            (norm1): LayerNorm((192,), eps=1e-05, elementwise_affine=True)
            (attn): ShiftWindowMSA(
              (w_msa): WindowMSA(
                (qkv): Linear(in_features=192, out_features=576, bias=True)
                (attn_drop): Dropout(p=0.0, inplace=False)
                (proj): Linear(in_features=192, out_features=192, bias=True)
                (proj_drop): Dropout(p=0.0, inplace=False)
                (softmax): Softmax(dim=-1)
              )
              (drop): DropPath()
            )
            (norm2): LayerNorm((192,), eps=1e-05, elementwise_affine=True)
            (ffn): FFN(
              (activate): GELU()
              (layers): Sequential(
                (0): Sequential(
                  (0): Linear(in_features=192, out_features=768, bias=True)
                  (1): GELU()
                  (2): Dropout(p=0.0, inplace=False)
                )
                (1): Linear(in_features=768, out_features=192, bias=True)
                (2): Dropout(p=0.0, inplace=False)
              )
              (dropout_layer): DropPath()
            )
          )
        )
        (downsample): PatchMerging(
          (sampler): Unfold(kernel_size=2, dilation=1, padding=0, stride=2)
          (norm): LayerNorm((768,), eps=1e-05, elementwise_affine=True)
          (reduction): Linear(in_features=768, out_features=384, bias=False)
        )
      )
      (1): SwinBlockSequence(
        (blocks): ModuleList(
          (0): SwinBlock(
            (norm1): LayerNorm((384,), eps=1e-05, elementwise_affine=True)
            (attn): ShiftWindowMSA(
              (w_msa): WindowMSA(
                (qkv): Linear(in_features=384, out_features=1152, bias=True)
                (attn_drop): Dropout(p=0.0, inplace=False)
                (proj): Linear(in_features=384, out_features=384, bias=True)
                (proj_drop): Dropout(p=0.0, inplace=False)
                (softmax): Softmax(dim=-1)
              )
              (drop): DropPath()
            )
            (norm2): LayerNorm((384,), eps=1e-05, elementwise_affine=True)
            (ffn): FFN(
              (activate): GELU()
              (layers): Sequential(
                (0): Sequential(
                  (0): Linear(in_features=384, out_features=1536, bias=True)
                  (1): GELU()
                  (2): Dropout(p=0.0, inplace=False)
                )
                (1): Linear(in_features=1536, out_features=384, bias=True)
                (2): Dropout(p=0.0, inplace=False)
              )
              (dropout_layer): DropPath()
            )
          )
          (1): SwinBlock(
            (norm1): LayerNorm((384,), eps=1e-05, elementwise_affine=True)
            (attn): ShiftWindowMSA(
              (w_msa): WindowMSA(
                (qkv): Linear(in_features=384, out_features=1152, bias=True)
                (attn_drop): Dropout(p=0.0, inplace=False)
                (proj): Linear(in_features=384, out_features=384, bias=True)
                (proj_drop): Dropout(p=0.0, inplace=False)
                (softmax): Softmax(dim=-1)
              )
              (drop): DropPath()
            )
            (norm2): LayerNorm((384,), eps=1e-05, elementwise_affine=True)
            (ffn): FFN(
              (activate): GELU()
              (layers): Sequential(
                (0): Sequential(
                  (0): Linear(in_features=384, out_features=1536, bias=True)
                  (1): GELU()
                  (2): Dropout(p=0.0, inplace=False)
                )
                (1): Linear(in_features=1536, out_features=384, bias=True)
                (2): Dropout(p=0.0, inplace=False)
              )
              (dropout_layer): DropPath()
            )
          )
        )
        (downsample): PatchMerging(
          (sampler): Unfold(kernel_size=2, dilation=1, padding=0, stride=2)
          (norm): LayerNorm((1536,), eps=1e-05, elementwise_affine=True)
          (reduction): Linear(in_features=1536, out_features=768, bias=False)
        )
      )
      (2): SwinBlockSequence(
        (blocks): ModuleList(
          (0): SwinBlock(
            (norm1): LayerNorm((768,), eps=1e-05, elementwise_affine=True)
            (attn): ShiftWindowMSA(
              (w_msa): WindowMSA(
                (qkv): Linear(in_features=768, out_features=2304, bias=True)
                (attn_drop): Dropout(p=0.0, inplace=False)
                (proj): Linear(in_features=768, out_features=768, bias=True)
                (proj_drop): Dropout(p=0.0, inplace=False)
                (softmax): Softmax(dim=-1)
              )
              (drop): DropPath()
            )
            (norm2): LayerNorm((768,), eps=1e-05, elementwise_affine=True)
            (ffn): FFN(
              (activate): GELU()
              (layers): Sequential(
                (0): Sequential(
                  (0): Linear(in_features=768, out_features=3072, bias=True)
                  (1): GELU()
                  (2): Dropout(p=0.0, inplace=False)
                )
                (1): Linear(in_features=3072, out_features=768, bias=True)
                (2): Dropout(p=0.0, inplace=False)
              )
              (dropout_layer): DropPath()
            )
          )
          (1): SwinBlock(
            (norm1): LayerNorm((768,), eps=1e-05, elementwise_affine=True)
            (attn): ShiftWindowMSA(
              (w_msa): WindowMSA(
                (qkv): Linear(in_features=768, out_features=2304, bias=True)
                (attn_drop): Dropout(p=0.0, inplace=False)
                (proj): Linear(in_features=768, out_features=768, bias=True)
                (proj_drop): Dropout(p=0.0, inplace=False)
                (softmax): Softmax(dim=-1)
              )
              (drop): DropPath()
            )
            (norm2): LayerNorm((768,), eps=1e-05, elementwise_affine=True)
            (ffn): FFN(
              (activate): GELU()
              (layers): Sequential(
                (0): Sequential(
                  (0): Linear(in_features=768, out_features=3072, bias=True)
                  (1): GELU()
                  (2): Dropout(p=0.0, inplace=False)
                )
                (1): Linear(in_features=3072, out_features=768, bias=True)
                (2): Dropout(p=0.0, inplace=False)
              )
              (dropout_layer): DropPath()
            )
          )
          (2): SwinBlock(
            (norm1): LayerNorm((768,), eps=1e-05, elementwise_affine=True)
            (attn): ShiftWindowMSA(
              (w_msa): WindowMSA(
                (qkv): Linear(in_features=768, out_features=2304, bias=True)
                (attn_drop): Dropout(p=0.0, inplace=False)
                (proj): Linear(in_features=768, out_features=768, bias=True)
                (proj_drop): Dropout(p=0.0, inplace=False)
                (softmax): Softmax(dim=-1)
              )
              (drop): DropPath()
            )
            (norm2): LayerNorm((768,), eps=1e-05, elementwise_affine=True)
            (ffn): FFN(
              (activate): GELU()
              (layers): Sequential(
                (0): Sequential(
                  (0): Linear(in_features=768, out_features=3072, bias=True)
                  (1): GELU()
                  (2): Dropout(p=0.0, inplace=False)
                )
                (1): Linear(in_features=3072, out_features=768, bias=True)
                (2): Dropout(p=0.0, inplace=False)
              )
              (dropout_layer): DropPath()
            )
          )
          (3): SwinBlock(
            (norm1): LayerNorm((768,), eps=1e-05, elementwise_affine=True)
            (attn): ShiftWindowMSA(
              (w_msa): WindowMSA(
                (qkv): Linear(in_features=768, out_features=2304, bias=True)
                (attn_drop): Dropout(p=0.0, inplace=False)
                (proj): Linear(in_features=768, out_features=768, bias=True)
                (proj_drop): Dropout(p=0.0, inplace=False)
                (softmax): Softmax(dim=-1)
              )
              (drop): DropPath()
            )
            (norm2): LayerNorm((768,), eps=1e-05, elementwise_affine=True)
            (ffn): FFN(
              (activate): GELU()
              (layers): Sequential(
                (0): Sequential(
                  (0): Linear(in_features=768, out_features=3072, bias=True)
                  (1): GELU()
                  (2): Dropout(p=0.0, inplace=False)
                )
                (1): Linear(in_features=3072, out_features=768, bias=True)
                (2): Dropout(p=0.0, inplace=False)
              )
              (dropout_layer): DropPath()
            )
          )
          (4): SwinBlock(
            (norm1): LayerNorm((768,), eps=1e-05, elementwise_affine=True)
            (attn): ShiftWindowMSA(
              (w_msa): WindowMSA(
                (qkv): Linear(in_features=768, out_features=2304, bias=True)
                (attn_drop): Dropout(p=0.0, inplace=False)
                (proj): Linear(in_features=768, out_features=768, bias=True)
                (proj_drop): Dropout(p=0.0, inplace=False)
                (softmax): Softmax(dim=-1)
              )
              (drop): DropPath()
            )
            (norm2): LayerNorm((768,), eps=1e-05, elementwise_affine=True)
            (ffn): FFN(
              (activate): GELU()
              (layers): Sequential(
                (0): Sequential(
                  (0): Linear(in_features=768, out_features=3072, bias=True)
                  (1): GELU()
                  (2): Dropout(p=0.0, inplace=False)
                )
                (1): Linear(in_features=3072, out_features=768, bias=True)
                (2): Dropout(p=0.0, inplace=False)
              )
              (dropout_layer): DropPath()
            )
          )
          (5): SwinBlock(
            (norm1): LayerNorm((768,), eps=1e-05, elementwise_affine=True)
            (attn): ShiftWindowMSA(
              (w_msa): WindowMSA(
                (qkv): Linear(in_features=768, out_features=2304, bias=True)
                (attn_drop): Dropout(p=0.0, inplace=False)
                (proj): Linear(in_features=768, out_features=768, bias=True)
                (proj_drop): Dropout(p=0.0, inplace=False)
                (softmax): Softmax(dim=-1)
              )
              (drop): DropPath()
            )
            (norm2): LayerNorm((768,), eps=1e-05, elementwise_affine=True)
            (ffn): FFN(
              (activate): GELU()
              (layers): Sequential(
                (0): Sequential(
                  (0): Linear(in_features=768, out_features=3072, bias=True)
                  (1): GELU()
                  (2): Dropout(p=0.0, inplace=False)
                )
                (1): Linear(in_features=3072, out_features=768, bias=True)
                (2): Dropout(p=0.0, inplace=False)
              )
              (dropout_layer): DropPath()
            )
          )
          (6): SwinBlock(
            (norm1): LayerNorm((768,), eps=1e-05, elementwise_affine=True)
            (attn): ShiftWindowMSA(
              (w_msa): WindowMSA(
                (qkv): Linear(in_features=768, out_features=2304, bias=True)
                (attn_drop): Dropout(p=0.0, inplace=False)
                (proj): Linear(in_features=768, out_features=768, bias=True)
                (proj_drop): Dropout(p=0.0, inplace=False)
                (softmax): Softmax(dim=-1)
              )
              (drop): DropPath()
            )
            (norm2): LayerNorm((768,), eps=1e-05, elementwise_affine=True)
            (ffn): FFN(
              (activate): GELU()
              (layers): Sequential(
                (0): Sequential(
                  (0): Linear(in_features=768, out_features=3072, bias=True)
                  (1): GELU()
                  (2): Dropout(p=0.0, inplace=False)
                )
                (1): Linear(in_features=3072, out_features=768, bias=True)
                (2): Dropout(p=0.0, inplace=False)
              )
              (dropout_layer): DropPath()
            )
          )
          (7): SwinBlock(
            (norm1): LayerNorm((768,), eps=1e-05, elementwise_affine=True)
            (attn): ShiftWindowMSA(
              (w_msa): WindowMSA(
                (qkv): Linear(in_features=768, out_features=2304, bias=True)
                (attn_drop): Dropout(p=0.0, inplace=False)
                (proj): Linear(in_features=768, out_features=768, bias=True)
                (proj_drop): Dropout(p=0.0, inplace=False)
                (softmax): Softmax(dim=-1)
              )
              (drop): DropPath()
            )
            (norm2): LayerNorm((768,), eps=1e-05, elementwise_affine=True)
            (ffn): FFN(
              (activate): GELU()
              (layers): Sequential(
                (0): Sequential(
                  (0): Linear(in_features=768, out_features=3072, bias=True)
                  (1): GELU()
                  (2): Dropout(p=0.0, inplace=False)
                )
                (1): Linear(in_features=3072, out_features=768, bias=True)
                (2): Dropout(p=0.0, inplace=False)
              )
              (dropout_layer): DropPath()
            )
          )
          (8): SwinBlock(
            (norm1): LayerNorm((768,), eps=1e-05, elementwise_affine=True)
            (attn): ShiftWindowMSA(
              (w_msa): WindowMSA(
                (qkv): Linear(in_features=768, out_features=2304, bias=True)
                (attn_drop): Dropout(p=0.0, inplace=False)
                (proj): Linear(in_features=768, out_features=768, bias=True)
                (proj_drop): Dropout(p=0.0, inplace=False)
                (softmax): Softmax(dim=-1)
              )
              (drop): DropPath()
            )
            (norm2): LayerNorm((768,), eps=1e-05, elementwise_affine=True)
            (ffn): FFN(
              (activate): GELU()
              (layers): Sequential(
                (0): Sequential(
                  (0): Linear(in_features=768, out_features=3072, bias=True)
                  (1): GELU()
                  (2): Dropout(p=0.0, inplace=False)
                )
                (1): Linear(in_features=3072, out_features=768, bias=True)
                (2): Dropout(p=0.0, inplace=False)
              )
              (dropout_layer): DropPath()
            )
          )
          (9): SwinBlock(
            (norm1): LayerNorm((768,), eps=1e-05, elementwise_affine=True)
            (attn): ShiftWindowMSA(
              (w_msa): WindowMSA(
                (qkv): Linear(in_features=768, out_features=2304, bias=True)
                (attn_drop): Dropout(p=0.0, inplace=False)
                (proj): Linear(in_features=768, out_features=768, bias=True)
                (proj_drop): Dropout(p=0.0, inplace=False)
                (softmax): Softmax(dim=-1)
              )
              (drop): DropPath()
            )
            (norm2): LayerNorm((768,), eps=1e-05, elementwise_affine=True)
            (ffn): FFN(
              (activate): GELU()
              (layers): Sequential(
                (0): Sequential(
                  (0): Linear(in_features=768, out_features=3072, bias=True)
                  (1): GELU()
                  (2): Dropout(p=0.0, inplace=False)
                )
                (1): Linear(in_features=3072, out_features=768, bias=True)
                (2): Dropout(p=0.0, inplace=False)
              )
              (dropout_layer): DropPath()
            )
          )
          (10): SwinBlock(
            (norm1): LayerNorm((768,), eps=1e-05, elementwise_affine=True)
            (attn): ShiftWindowMSA(
              (w_msa): WindowMSA(
                (qkv): Linear(in_features=768, out_features=2304, bias=True)
                (attn_drop): Dropout(p=0.0, inplace=False)
                (proj): Linear(in_features=768, out_features=768, bias=True)
                (proj_drop): Dropout(p=0.0, inplace=False)
                (softmax): Softmax(dim=-1)
              )
              (drop): DropPath()
            )
            (norm2): LayerNorm((768,), eps=1e-05, elementwise_affine=True)
            (ffn): FFN(
              (activate): GELU()
              (layers): Sequential(
                (0): Sequential(
                  (0): Linear(in_features=768, out_features=3072, bias=True)
                  (1): GELU()
                  (2): Dropout(p=0.0, inplace=False)
                )
                (1): Linear(in_features=3072, out_features=768, bias=True)
                (2): Dropout(p=0.0, inplace=False)
              )
              (dropout_layer): DropPath()
            )
          )
          (11): SwinBlock(
            (norm1): LayerNorm((768,), eps=1e-05, elementwise_affine=True)
            (attn): ShiftWindowMSA(
              (w_msa): WindowMSA(
                (qkv): Linear(in_features=768, out_features=2304, bias=True)
                (attn_drop): Dropout(p=0.0, inplace=False)
                (proj): Linear(in_features=768, out_features=768, bias=True)
                (proj_drop): Dropout(p=0.0, inplace=False)
                (softmax): Softmax(dim=-1)
              )
              (drop): DropPath()
            )
            (norm2): LayerNorm((768,), eps=1e-05, elementwise_affine=True)
            (ffn): FFN(
              (activate): GELU()
              (layers): Sequential(
                (0): Sequential(
                  (0): Linear(in_features=768, out_features=3072, bias=True)
                  (1): GELU()
                  (2): Dropout(p=0.0, inplace=False)
                )
                (1): Linear(in_features=3072, out_features=768, bias=True)
                (2): Dropout(p=0.0, inplace=False)
              )
              (dropout_layer): DropPath()
            )
          )
          (12): SwinBlock(
            (norm1): LayerNorm((768,), eps=1e-05, elementwise_affine=True)
            (attn): ShiftWindowMSA(
              (w_msa): WindowMSA(
                (qkv): Linear(in_features=768, out_features=2304, bias=True)
                (attn_drop): Dropout(p=0.0, inplace=False)
                (proj): Linear(in_features=768, out_features=768, bias=True)
                (proj_drop): Dropout(p=0.0, inplace=False)
                (softmax): Softmax(dim=-1)
              )
              (drop): DropPath()
            )
            (norm2): LayerNorm((768,), eps=1e-05, elementwise_affine=True)
            (ffn): FFN(
              (activate): GELU()
              (layers): Sequential(
                (0): Sequential(
                  (0): Linear(in_features=768, out_features=3072, bias=True)
                  (1): GELU()
                  (2): Dropout(p=0.0, inplace=False)
                )
                (1): Linear(in_features=3072, out_features=768, bias=True)
                (2): Dropout(p=0.0, inplace=False)
              )
              (dropout_layer): DropPath()
            )
          )
          (13): SwinBlock(
            (norm1): LayerNorm((768,), eps=1e-05, elementwise_affine=True)
            (attn): ShiftWindowMSA(
              (w_msa): WindowMSA(
                (qkv): Linear(in_features=768, out_features=2304, bias=True)
                (attn_drop): Dropout(p=0.0, inplace=False)
                (proj): Linear(in_features=768, out_features=768, bias=True)
                (proj_drop): Dropout(p=0.0, inplace=False)
                (softmax): Softmax(dim=-1)
              )
              (drop): DropPath()
            )
            (norm2): LayerNorm((768,), eps=1e-05, elementwise_affine=True)
            (ffn): FFN(
              (activate): GELU()
              (layers): Sequential(
                (0): Sequential(
                  (0): Linear(in_features=768, out_features=3072, bias=True)
                  (1): GELU()
                  (2): Dropout(p=0.0, inplace=False)
                )
                (1): Linear(in_features=3072, out_features=768, bias=True)
                (2): Dropout(p=0.0, inplace=False)
              )
              (dropout_layer): DropPath()
            )
          )
          (14): SwinBlock(
            (norm1): LayerNorm((768,), eps=1e-05, elementwise_affine=True)
            (attn): ShiftWindowMSA(
              (w_msa): WindowMSA(
                (qkv): Linear(in_features=768, out_features=2304, bias=True)
                (attn_drop): Dropout(p=0.0, inplace=False)
                (proj): Linear(in_features=768, out_features=768, bias=True)
                (proj_drop): Dropout(p=0.0, inplace=False)
                (softmax): Softmax(dim=-1)
              )
              (drop): DropPath()
            )
            (norm2): LayerNorm((768,), eps=1e-05, elementwise_affine=True)
            (ffn): FFN(
              (activate): GELU()
              (layers): Sequential(
                (0): Sequential(
                  (0): Linear(in_features=768, out_features=3072, bias=True)
                  (1): GELU()
                  (2): Dropout(p=0.0, inplace=False)
                )
                (1): Linear(in_features=3072, out_features=768, bias=True)
                (2): Dropout(p=0.0, inplace=False)
              )
              (dropout_layer): DropPath()
            )
          )
          (15): SwinBlock(
            (norm1): LayerNorm((768,), eps=1e-05, elementwise_affine=True)
            (attn): ShiftWindowMSA(
              (w_msa): WindowMSA(
                (qkv): Linear(in_features=768, out_features=2304, bias=True)
                (attn_drop): Dropout(p=0.0, inplace=False)
                (proj): Linear(in_features=768, out_features=768, bias=True)
                (proj_drop): Dropout(p=0.0, inplace=False)
                (softmax): Softmax(dim=-1)
              )
              (drop): DropPath()
            )
            (norm2): LayerNorm((768,), eps=1e-05, elementwise_affine=True)
            (ffn): FFN(
              (activate): GELU()
              (layers): Sequential(
                (0): Sequential(
                  (0): Linear(in_features=768, out_features=3072, bias=True)
                  (1): GELU()
                  (2): Dropout(p=0.0, inplace=False)
                )
                (1): Linear(in_features=3072, out_features=768, bias=True)
                (2): Dropout(p=0.0, inplace=False)
              )
              (dropout_layer): DropPath()
            )
          )
          (16): SwinBlock(
            (norm1): LayerNorm((768,), eps=1e-05, elementwise_affine=True)
            (attn): ShiftWindowMSA(
              (w_msa): WindowMSA(
                (qkv): Linear(in_features=768, out_features=2304, bias=True)
                (attn_drop): Dropout(p=0.0, inplace=False)
                (proj): Linear(in_features=768, out_features=768, bias=True)
                (proj_drop): Dropout(p=0.0, inplace=False)
                (softmax): Softmax(dim=-1)
              )
              (drop): DropPath()
            )
            (norm2): LayerNorm((768,), eps=1e-05, elementwise_affine=True)
            (ffn): FFN(
              (activate): GELU()
              (layers): Sequential(
                (0): Sequential(
                  (0): Linear(in_features=768, out_features=3072, bias=True)
                  (1): GELU()
                  (2): Dropout(p=0.0, inplace=False)
                )
                (1): Linear(in_features=3072, out_features=768, bias=True)
                (2): Dropout(p=0.0, inplace=False)
              )
              (dropout_layer): DropPath()
            )
          )
          (17): SwinBlock(
            (norm1): LayerNorm((768,), eps=1e-05, elementwise_affine=True)
            (attn): ShiftWindowMSA(
              (w_msa): WindowMSA(
                (qkv): Linear(in_features=768, out_features=2304, bias=True)
                (attn_drop): Dropout(p=0.0, inplace=False)
                (proj): Linear(in_features=768, out_features=768, bias=True)
                (proj_drop): Dropout(p=0.0, inplace=False)
                (softmax): Softmax(dim=-1)
              )
              (drop): DropPath()
            )
            (norm2): LayerNorm((768,), eps=1e-05, elementwise_affine=True)
            (ffn): FFN(
              (activate): GELU()
              (layers): Sequential(
                (0): Sequential(
                  (0): Linear(in_features=768, out_features=3072, bias=True)
                  (1): GELU()
                  (2): Dropout(p=0.0, inplace=False)
                )
                (1): Linear(in_features=3072, out_features=768, bias=True)
                (2): Dropout(p=0.0, inplace=False)
              )
              (dropout_layer): DropPath()
            )
          )
        )
        (downsample): PatchMerging(
          (sampler): Unfold(kernel_size=2, dilation=1, padding=0, stride=2)
          (norm): LayerNorm((3072,), eps=1e-05, elementwise_affine=True)
          (reduction): Linear(in_features=3072, out_features=1536, bias=False)
        )
      )
      (3): SwinBlockSequence(
        (blocks): ModuleList(
          (0): SwinBlock(
            (norm1): LayerNorm((1536,), eps=1e-05, elementwise_affine=True)
            (attn): ShiftWindowMSA(
              (w_msa): WindowMSA(
                (qkv): Linear(in_features=1536, out_features=4608, bias=True)
                (attn_drop): Dropout(p=0.0, inplace=False)
                (proj): Linear(in_features=1536, out_features=1536, bias=True)
                (proj_drop): Dropout(p=0.0, inplace=False)
                (softmax): Softmax(dim=-1)
              )
              (drop): DropPath()
            )
            (norm2): LayerNorm((1536,), eps=1e-05, elementwise_affine=True)
            (ffn): FFN(
              (activate): GELU()
              (layers): Sequential(
                (0): Sequential(
                  (0): Linear(in_features=1536, out_features=6144, bias=True)
                  (1): GELU()
                  (2): Dropout(p=0.0, inplace=False)
                )
                (1): Linear(in_features=6144, out_features=1536, bias=True)
                (2): Dropout(p=0.0, inplace=False)
              )
              (dropout_layer): DropPath()
            )
          )
          (1): SwinBlock(
            (norm1): LayerNorm((1536,), eps=1e-05, elementwise_affine=True)
            (attn): ShiftWindowMSA(
              (w_msa): WindowMSA(
                (qkv): Linear(in_features=1536, out_features=4608, bias=True)
                (attn_drop): Dropout(p=0.0, inplace=False)
                (proj): Linear(in_features=1536, out_features=1536, bias=True)
                (proj_drop): Dropout(p=0.0, inplace=False)
                (softmax): Softmax(dim=-1)
              )
              (drop): DropPath()
            )
            (norm2): LayerNorm((1536,), eps=1e-05, elementwise_affine=True)
            (ffn): FFN(
              (activate): GELU()
              (layers): Sequential(
                (0): Sequential(
                  (0): Linear(in_features=1536, out_features=6144, bias=True)
                  (1): GELU()
                  (2): Dropout(p=0.0, inplace=False)
                )
                (1): Linear(in_features=6144, out_features=1536, bias=True)
                (2): Dropout(p=0.0, inplace=False)
              )
              (dropout_layer): DropPath()
            )
          )
        )
      )
    )
    (norm0): LayerNorm((192,), eps=1e-05, elementwise_affine=True)
    (norm1): LayerNorm((384,), eps=1e-05, elementwise_affine=True)
    (norm2): LayerNorm((768,), eps=1e-05, elementwise_affine=True)
    (norm3): LayerNorm((1536,), eps=1e-05, elementwise_affine=True)
    (conv1): Conv2d(3, 64, kernel_size=(7, 7), stride=(2, 2), padding=(3, 3), bias=False)
    (bn1): BatchNorm2d(64, eps=1e-05, momentum=0.1, affine=True, track_running_stats=True)
    (_conv_stem_relu): ReLU(inplace=True)
    (_conv_stem_maxpool): MaxPool2d(kernel_size=3, stride=2, padding=1, dilation=1, ceil_mode=False)
  )
  (decode_head): DenseDepthHead(
    align_corners=True
    (loss_decode): SigLoss()
    (conv_depth): Conv2d(64, 1, kernel_size=(3, 3), stride=(1, 1), padding=(1, 1))
    (relu): ReLU()
    (sigmoid): Sigmoid()
    (conv_list): ModuleList(
      (0): ConvModule(
        (conv): Conv2d(1536, 1536, kernel_size=(1, 1), stride=(1, 1))
      )
      (1): UpSample(
        (convA): ConvModule(
          (conv): Conv2d(2304, 768, kernel_size=(3, 3), stride=(1, 1), padding=(1, 1))
          (activate): LeakyReLU(negative_slope=0.01, inplace=True)
        )
        (convB): ConvModule(
          (conv): Conv2d(768, 768, kernel_size=(3, 3), stride=(1, 1), padding=(1, 1))
          (activate): LeakyReLU(negative_slope=0.01, inplace=True)
        )
        (eucb): EUCB(
          (up_dwc): Sequential(
            (0): Conv2d(768, 768, kernel_size=(3, 3), stride=(1, 1), padding=(1, 1), groups=768, bias=False)
            (1): BatchNorm2d(768, eps=1e-05, momentum=0.1, affine=True, track_running_stats=True)
            (2): ReLU(inplace=True)
          )
          (pwc): Sequential(
            (0): Conv2d(768, 768, kernel_size=(1, 1), stride=(1, 1))
          )
        )
        (feature_enhancer_1536): EUCB(
          (up_dwc): Sequential(
            (0): Conv2d(1536, 1536, kernel_size=(3, 3), stride=(1, 1), padding=(1, 1), groups=1536, bias=False)
            (1): BatchNorm2d(1536, eps=1e-05, momentum=0.1, affine=True, track_running_stats=True)
            (2): ReLU(inplace=True)
          )
          (pwc): Sequential(
            (0): Conv2d(1536, 1536, kernel_size=(1, 1), stride=(1, 1))
          )
        )
        (feature_enhancer_768): EUCB(
          (up_dwc): Sequential(
            (0): Conv2d(768, 768, kernel_size=(3, 3), stride=(1, 1), padding=(1, 1), groups=768, bias=False)
            (1): BatchNorm2d(768, eps=1e-05, momentum=0.1, affine=True, track_running_stats=True)
            (2): ReLU(inplace=True)
          )
          (pwc): Sequential(
            (0): Conv2d(768, 768, kernel_size=(1, 1), stride=(1, 1))
          )
        )
        (feature_enhancer_384): EUCB(
          (up_dwc): Sequential(
            (0): Conv2d(384, 384, kernel_size=(3, 3), stride=(1, 1), padding=(1, 1), groups=384, bias=False)
            (1): BatchNorm2d(384, eps=1e-05, momentum=0.1, affine=True, track_running_stats=True)
            (2): ReLU(inplace=True)
          )
          (pwc): Sequential(
            (0): Conv2d(384, 384, kernel_size=(1, 1), stride=(1, 1))
          )
        )
        (feature_enhancer_192): EUCB(
          (up_dwc): Sequential(
            (0): Conv2d(192, 192, kernel_size=(3, 3), stride=(1, 1), padding=(1, 1), groups=192, bias=False)
            (1): BatchNorm2d(192, eps=1e-05, momentum=0.1, affine=True, track_running_stats=True)
            (2): ReLU(inplace=True)
          )
          (pwc): Sequential(
            (0): Conv2d(192, 192, kernel_size=(1, 1), stride=(1, 1))
          )
        )
      )
      (2): UpSample(
        (convA): ConvModule(
          (conv): Conv2d(1152, 384, kernel_size=(3, 3), stride=(1, 1), padding=(1, 1))
          (activate): LeakyReLU(negative_slope=0.01, inplace=True)
        )
        (convB): ConvModule(
          (conv): Conv2d(384, 384, kernel_size=(3, 3), stride=(1, 1), padding=(1, 1))
          (activate): LeakyReLU(negative_slope=0.01, inplace=True)
        )
        (eucb): EUCB(
          (up_dwc): Sequential(
            (0): Conv2d(384, 384, kernel_size=(3, 3), stride=(1, 1), padding=(1, 1), groups=384, bias=False)
            (1): BatchNorm2d(384, eps=1e-05, momentum=0.1, affine=True, track_running_stats=True)
            (2): ReLU(inplace=True)
          )
          (pwc): Sequential(
            (0): Conv2d(384, 384, kernel_size=(1, 1), stride=(1, 1))
          )
        )
        (feature_enhancer_1536): EUCB(
          (up_dwc): Sequential(
            (0): Conv2d(1536, 1536, kernel_size=(3, 3), stride=(1, 1), padding=(1, 1), groups=1536, bias=False)
            (1): BatchNorm2d(1536, eps=1e-05, momentum=0.1, affine=True, track_running_stats=True)
            (2): ReLU(inplace=True)
          )
          (pwc): Sequential(
            (0): Conv2d(1536, 1536, kernel_size=(1, 1), stride=(1, 1))
          )
        )
        (feature_enhancer_768): EUCB(
          (up_dwc): Sequential(
            (0): Conv2d(768, 768, kernel_size=(3, 3), stride=(1, 1), padding=(1, 1), groups=768, bias=False)
            (1): BatchNorm2d(768, eps=1e-05, momentum=0.1, affine=True, track_running_stats=True)
            (2): ReLU(inplace=True)
          )
          (pwc): Sequential(
            (0): Conv2d(768, 768, kernel_size=(1, 1), stride=(1, 1))
          )
        )
        (feature_enhancer_384): EUCB(
          (up_dwc): Sequential(
            (0): Conv2d(384, 384, kernel_size=(3, 3), stride=(1, 1), padding=(1, 1), groups=384, bias=False)
            (1): BatchNorm2d(384, eps=1e-05, momentum=0.1, affine=True, track_running_stats=True)
            (2): ReLU(inplace=True)
          )
          (pwc): Sequential(
            (0): Conv2d(384, 384, kernel_size=(1, 1), stride=(1, 1))
          )
        )
        (feature_enhancer_192): EUCB(
          (up_dwc): Sequential(
            (0): Conv2d(192, 192, kernel_size=(3, 3), stride=(1, 1), padding=(1, 1), groups=192, bias=False)
            (1): BatchNorm2d(192, eps=1e-05, momentum=0.1, affine=True, track_running_stats=True)
            (2): ReLU(inplace=True)
          )
          (pwc): Sequential(
            (0): Conv2d(192, 192, kernel_size=(1, 1), stride=(1, 1))
          )
        )
      )
      (3): UpSample(
        (convA): ConvModule(
          (conv): Conv2d(576, 192, kernel_size=(3, 3), stride=(1, 1), padding=(1, 1))
          (activate): LeakyReLU(negative_slope=0.01, inplace=True)
        )
        (convB): ConvModule(
          (conv): Conv2d(192, 192, kernel_size=(3, 3), stride=(1, 1), padding=(1, 1))
          (activate): LeakyReLU(negative_slope=0.01, inplace=True)
        )
        (eucb): EUCB(
          (up_dwc): Sequential(
            (0): Conv2d(192, 192, kernel_size=(3, 3), stride=(1, 1), padding=(1, 1), groups=192, bias=False)
            (1): BatchNorm2d(192, eps=1e-05, momentum=0.1, affine=True, track_running_stats=True)
            (2): ReLU(inplace=True)
          )
          (pwc): Sequential(
            (0): Conv2d(192, 192, kernel_size=(1, 1), stride=(1, 1))
          )
        )
        (feature_enhancer_1536): EUCB(
          (up_dwc): Sequential(
            (0): Conv2d(1536, 1536, kernel_size=(3, 3), stride=(1, 1), padding=(1, 1), groups=1536, bias=False)
            (1): BatchNorm2d(1536, eps=1e-05, momentum=0.1, affine=True, track_running_stats=True)
            (2): ReLU(inplace=True)
          )
          (pwc): Sequential(
            (0): Conv2d(1536, 1536, kernel_size=(1, 1), stride=(1, 1))
          )
        )
        (feature_enhancer_768): EUCB(
          (up_dwc): Sequential(
            (0): Conv2d(768, 768, kernel_size=(3, 3), stride=(1, 1), padding=(1, 1), groups=768, bias=False)
            (1): BatchNorm2d(768, eps=1e-05, momentum=0.1, affine=True, track_running_stats=True)
            (2): ReLU(inplace=True)
          )
          (pwc): Sequential(
            (0): Conv2d(768, 768, kernel_size=(1, 1), stride=(1, 1))
          )
        )
        (feature_enhancer_384): EUCB(
          (up_dwc): Sequential(
            (0): Conv2d(384, 384, kernel_size=(3, 3), stride=(1, 1), padding=(1, 1), groups=384, bias=False)
            (1): BatchNorm2d(384, eps=1e-05, momentum=0.1, affine=True, track_running_stats=True)
            (2): ReLU(inplace=True)
          )
          (pwc): Sequential(
            (0): Conv2d(384, 384, kernel_size=(1, 1), stride=(1, 1))
          )
        )
        (feature_enhancer_192): EUCB(
          (up_dwc): Sequential(
            (0): Conv2d(192, 192, kernel_size=(3, 3), stride=(1, 1), padding=(1, 1), groups=192, bias=False)
            (1): BatchNorm2d(192, eps=1e-05, momentum=0.1, affine=True, track_running_stats=True)
            (2): ReLU(inplace=True)
          )
          (pwc): Sequential(
            (0): Conv2d(192, 192, kernel_size=(1, 1), stride=(1, 1))
          )
        )
      )
      (4): UpSample(
        (convA): ConvModule(
          (conv): Conv2d(256, 64, kernel_size=(3, 3), stride=(1, 1), padding=(1, 1))
          (activate): LeakyReLU(negative_slope=0.01, inplace=True)
        )
        (convB): ConvModule(
          (conv): Conv2d(64, 64, kernel_size=(3, 3), stride=(1, 1), padding=(1, 1))
          (activate): LeakyReLU(negative_slope=0.01, inplace=True)
        )
        (eucb): EUCB(
          (up_dwc): Sequential(
            (0): Conv2d(64, 64, kernel_size=(3, 3), stride=(1, 1), padding=(1, 1), groups=64, bias=False)
            (1): BatchNorm2d(64, eps=1e-05, momentum=0.1, affine=True, track_running_stats=True)
            (2): ReLU(inplace=True)
          )
          (pwc): Sequential(
            (0): Conv2d(64, 64, kernel_size=(1, 1), stride=(1, 1))
          )
        )
        (feature_enhancer_1536): EUCB(
          (up_dwc): Sequential(
            (0): Conv2d(1536, 1536, kernel_size=(3, 3), stride=(1, 1), padding=(1, 1), groups=1536, bias=False)
            (1): BatchNorm2d(1536, eps=1e-05, momentum=0.1, affine=True, track_running_stats=True)
            (2): ReLU(inplace=True)
          )
          (pwc): Sequential(
            (0): Conv2d(1536, 1536, kernel_size=(1, 1), stride=(1, 1))
          )
        )
        (feature_enhancer_768): EUCB(
          (up_dwc): Sequential(
            (0): Conv2d(768, 768, kernel_size=(3, 3), stride=(1, 1), padding=(1, 1), groups=768, bias=False)
            (1): BatchNorm2d(768, eps=1e-05, momentum=0.1, affine=True, track_running_stats=True)
            (2): ReLU(inplace=True)
          )
          (pwc): Sequential(
            (0): Conv2d(768, 768, kernel_size=(1, 1), stride=(1, 1))
          )
        )
        (feature_enhancer_384): EUCB(
          (up_dwc): Sequential(
            (0): Conv2d(384, 384, kernel_size=(3, 3), stride=(1, 1), padding=(1, 1), groups=384, bias=False)
            (1): BatchNorm2d(384, eps=1e-05, momentum=0.1, affine=True, track_running_stats=True)
            (2): ReLU(inplace=True)
          )
          (pwc): Sequential(
            (0): Conv2d(384, 384, kernel_size=(1, 1), stride=(1, 1))
          )
        )
        (feature_enhancer_192): EUCB(
          (up_dwc): Sequential(
            (0): Conv2d(192, 192, kernel_size=(3, 3), stride=(1, 1), padding=(1, 1), groups=192, bias=False)
            (1): BatchNorm2d(192, eps=1e-05, momentum=0.1, affine=True, track_running_stats=True)
            (2): ReLU(inplace=True)
          )
          (pwc): Sequential(
            (0): Conv2d(192, 192, kernel_size=(1, 1), stride=(1, 1))
          )
        )
      )
    )
    (msa_module): MSA(
      (softmax): Softmax(dim=-1)
      (agp): AdaptiveAvgPool2d(output_size=(1, 1))
      (pool_h): AdaptiveAvgPool2d(output_size=(None, 1))
      (pool_w): AdaptiveAvgPool2d(output_size=(1, None))
      (gn): GroupNorm(8, 8, eps=1e-05, affine=True)
      (conv1x1): Conv2d(8, 8, kernel_size=(1, 1), stride=(1, 1))
      (conv3x3): Conv2d(8, 8, kernel_size=(3, 3), stride=(1, 1), padding=(1, 1))
    )
  )
  (neck): CSFNeck(
    (lateral_convs): ModuleList(
      (0): ConvModule(
        (conv): Conv2d(64, 64, kernel_size=(1, 1), stride=(1, 1), bias=False)
        (bn): BatchNorm2d(64, eps=1e-05, momentum=0.1, affine=True, track_running_stats=True)
        (activate): ReLU(inplace=True)
      )
      (1): ConvModule(
        (conv): Conv2d(192, 192, kernel_size=(1, 1), stride=(1, 1), bias=False)
        (bn): BatchNorm2d(192, eps=1e-05, momentum=0.1, affine=True, track_running_stats=True)
        (activate): ReLU(inplace=True)
      )
      (2): ConvModule(
        (conv): Conv2d(384, 384, kernel_size=(1, 1), stride=(1, 1), bias=False)
        (bn): BatchNorm2d(384, eps=1e-05, momentum=0.1, affine=True, track_running_stats=True)
        (activate): ReLU(inplace=True)
      )
      (3): ConvModule(
        (conv): Conv2d(768, 768, kernel_size=(1, 1), stride=(1, 1), bias=False)
        (bn): BatchNorm2d(768, eps=1e-05, momentum=0.1, affine=True, track_running_stats=True)
        (activate): ReLU(inplace=True)
      )
      (4): ConvModule(
        (conv): Conv2d(1536, 1536, kernel_size=(1, 1), stride=(1, 1), bias=False)
        (bn): BatchNorm2d(1536, eps=1e-05, momentum=0.1, affine=True, track_running_stats=True)
        (activate): ReLU(inplace=True)
      )
    )
    (fusion_modules): ModuleList(
      (0): MSPM_CCF_Fusion(
        (mspm): MSPM(
          (local_dwc): Conv1d(16, 16, kernel_size=(3,), stride=(1,), padding=(1,), groups=16)
          (global_dwc_s): Conv1d(16, 16, kernel_size=(5,), stride=(1,), padding=(2,), groups=16)
          (global_dwc_m): Conv1d(16, 16, kernel_size=(7,), stride=(1,), padding=(3,), groups=16)
          (global_dwc_l): Conv1d(16, 16, kernel_size=(9,), stride=(1,), padding=(4,), groups=16)
          (sa_gate): Sigmoid()
          (norm_h): GroupNorm(4, 64, eps=1e-05, affine=True)
          (norm_w): GroupNorm(4, 64, eps=1e-05, affine=True)
          (conv_d): Identity()
          (norm): GroupNorm(1, 64, eps=1e-05, affine=True)
          (q): Conv2d(64, 64, kernel_size=(1, 1), stride=(1, 1), groups=64, bias=False)
          (k): Conv2d(64, 64, kernel_size=(1, 1), stride=(1, 1), groups=64, bias=False)
          (v): Conv2d(64, 64, kernel_size=(1, 1), stride=(1, 1), groups=64, bias=False)
          (attn_drop): Dropout(p=0.0, inplace=False)
          (ca_gate): Sigmoid()
          (down_func): AvgPool2d(kernel_size=(7, 7), stride=7, padding=0)
        )
        (ccf): CCF(
          (conv1): ConvNormLayer(
            (conv): Conv2d(64, 64, kernel_size=(1, 1), stride=(1, 1), bias=False)
            (norm): BatchNorm2d(64, eps=1e-05, momentum=0.1, affine=True, track_running_stats=True)
            (act): SiLU(inplace=True)
          )
          (conv2): ConvNormLayer(
            (conv): Conv2d(64, 64, kernel_size=(1, 1), stride=(1, 1), bias=False)
            (norm): BatchNorm2d(64, eps=1e-05, momentum=0.1, affine=True, track_running_stats=True)
            (act): SiLU(inplace=True)
          )
          (bottlenecks): Sequential(
            (0): RepVggBlock(
              (conv1): ConvNormLayer(
                (conv): Conv2d(64, 64, kernel_size=(3, 3), stride=(1, 1), padding=(1, 1), bias=False)
                (norm): BatchNorm2d(64, eps=1e-05, momentum=0.1, affine=True, track_running_stats=True)
                (act): Identity()
              )
              (conv2): ConvNormLayer(
                (conv): Conv2d(64, 64, kernel_size=(1, 1), stride=(1, 1), bias=False)
                (norm): BatchNorm2d(64, eps=1e-05, momentum=0.1, affine=True, track_running_stats=True)
                (act): Identity()
              )
              (act): SiLU(inplace=True)
            )
            (1): RepVggBlock(
              (conv1): ConvNormLayer(
                (conv): Conv2d(64, 64, kernel_size=(3, 3), stride=(1, 1), padding=(1, 1), bias=False)
                (norm): BatchNorm2d(64, eps=1e-05, momentum=0.1, affine=True, track_running_stats=True)
                (act): Identity()
              )
              (conv2): ConvNormLayer(
                (conv): Conv2d(64, 64, kernel_size=(1, 1), stride=(1, 1), bias=False)
                (norm): BatchNorm2d(64, eps=1e-05, momentum=0.1, affine=True, track_running_stats=True)
                (act): Identity()
              )
              (act): SiLU(inplace=True)
            )
            (2): RepVggBlock(
              (conv1): ConvNormLayer(
                (conv): Conv2d(64, 64, kernel_size=(3, 3), stride=(1, 1), padding=(1, 1), bias=False)
                (norm): BatchNorm2d(64, eps=1e-05, momentum=0.1, affine=True, track_running_stats=True)
                (act): Identity()
              )
              (conv2): ConvNormLayer(
                (conv): Conv2d(64, 64, kernel_size=(1, 1), stride=(1, 1), bias=False)
                (norm): BatchNorm2d(64, eps=1e-05, momentum=0.1, affine=True, track_running_stats=True)
                (act): Identity()
              )
              (act): SiLU(inplace=True)
            )
          )
          (conv3): Identity()
        )
      )
      (1): MSPM_CCF_Fusion(
        (mspm): MSPM(
          (local_dwc): Conv1d(48, 48, kernel_size=(3,), stride=(1,), padding=(1,), groups=48)
          (global_dwc_s): Conv1d(48, 48, kernel_size=(5,), stride=(1,), padding=(2,), groups=48)
          (global_dwc_m): Conv1d(48, 48, kernel_size=(7,), stride=(1,), padding=(3,), groups=48)
          (global_dwc_l): Conv1d(48, 48, kernel_size=(9,), stride=(1,), padding=(4,), groups=48)
          (sa_gate): Sigmoid()
          (norm_h): GroupNorm(4, 192, eps=1e-05, affine=True)
          (norm_w): GroupNorm(4, 192, eps=1e-05, affine=True)
          (conv_d): Identity()
          (norm): GroupNorm(1, 192, eps=1e-05, affine=True)
          (q): Conv2d(192, 192, kernel_size=(1, 1), stride=(1, 1), groups=192, bias=False)
          (k): Conv2d(192, 192, kernel_size=(1, 1), stride=(1, 1), groups=192, bias=False)
          (v): Conv2d(192, 192, kernel_size=(1, 1), stride=(1, 1), groups=192, bias=False)
          (attn_drop): Dropout(p=0.0, inplace=False)
          (ca_gate): Sigmoid()
          (down_func): AvgPool2d(kernel_size=(7, 7), stride=7, padding=0)
        )
        (ccf): CCF(
          (conv1): ConvNormLayer(
            (conv): Conv2d(192, 192, kernel_size=(1, 1), stride=(1, 1), bias=False)
            (norm): BatchNorm2d(192, eps=1e-05, momentum=0.1, affine=True, track_running_stats=True)
            (act): SiLU(inplace=True)
          )
          (conv2): ConvNormLayer(
            (conv): Conv2d(192, 192, kernel_size=(1, 1), stride=(1, 1), bias=False)
            (norm): BatchNorm2d(192, eps=1e-05, momentum=0.1, affine=True, track_running_stats=True)
            (act): SiLU(inplace=True)
          )
          (bottlenecks): Sequential(
            (0): RepVggBlock(
              (conv1): ConvNormLayer(
                (conv): Conv2d(192, 192, kernel_size=(3, 3), stride=(1, 1), padding=(1, 1), bias=False)
                (norm): BatchNorm2d(192, eps=1e-05, momentum=0.1, affine=True, track_running_stats=True)
                (act): Identity()
              )
              (conv2): ConvNormLayer(
                (conv): Conv2d(192, 192, kernel_size=(1, 1), stride=(1, 1), bias=False)
                (norm): BatchNorm2d(192, eps=1e-05, momentum=0.1, affine=True, track_running_stats=True)
                (act): Identity()
              )
              (act): SiLU(inplace=True)
            )
            (1): RepVggBlock(
              (conv1): ConvNormLayer(
                (conv): Conv2d(192, 192, kernel_size=(3, 3), stride=(1, 1), padding=(1, 1), bias=False)
                (norm): BatchNorm2d(192, eps=1e-05, momentum=0.1, affine=True, track_running_stats=True)
                (act): Identity()
              )
              (conv2): ConvNormLayer(
                (conv): Conv2d(192, 192, kernel_size=(1, 1), stride=(1, 1), bias=False)
                (norm): BatchNorm2d(192, eps=1e-05, momentum=0.1, affine=True, track_running_stats=True)
                (act): Identity()
              )
              (act): SiLU(inplace=True)
            )
            (2): RepVggBlock(
              (conv1): ConvNormLayer(
                (conv): Conv2d(192, 192, kernel_size=(3, 3), stride=(1, 1), padding=(1, 1), bias=False)
                (norm): BatchNorm2d(192, eps=1e-05, momentum=0.1, affine=True, track_running_stats=True)
                (act): Identity()
              )
              (conv2): ConvNormLayer(
                (conv): Conv2d(192, 192, kernel_size=(1, 1), stride=(1, 1), bias=False)
                (norm): BatchNorm2d(192, eps=1e-05, momentum=0.1, affine=True, track_running_stats=True)
                (act): Identity()
              )
              (act): SiLU(inplace=True)
            )
          )
          (conv3): Identity()
        )
      )
      (2): MSPM_CCF_Fusion(
        (mspm): MSPM(
          (local_dwc): Conv1d(96, 96, kernel_size=(3,), stride=(1,), padding=(1,), groups=96)
          (global_dwc_s): Conv1d(96, 96, kernel_size=(5,), stride=(1,), padding=(2,), groups=96)
          (global_dwc_m): Conv1d(96, 96, kernel_size=(7,), stride=(1,), padding=(3,), groups=96)
          (global_dwc_l): Conv1d(96, 96, kernel_size=(9,), stride=(1,), padding=(4,), groups=96)
          (sa_gate): Sigmoid()
          (norm_h): GroupNorm(4, 384, eps=1e-05, affine=True)
          (norm_w): GroupNorm(4, 384, eps=1e-05, affine=True)
          (conv_d): Identity()
          (norm): GroupNorm(1, 384, eps=1e-05, affine=True)
          (q): Conv2d(384, 384, kernel_size=(1, 1), stride=(1, 1), groups=384, bias=False)
          (k): Conv2d(384, 384, kernel_size=(1, 1), stride=(1, 1), groups=384, bias=False)
          (v): Conv2d(384, 384, kernel_size=(1, 1), stride=(1, 1), groups=384, bias=False)
          (attn_drop): Dropout(p=0.0, inplace=False)
          (ca_gate): Sigmoid()
          (down_func): AvgPool2d(kernel_size=(7, 7), stride=7, padding=0)
        )
        (ccf): CCF(
          (conv1): ConvNormLayer(
            (conv): Conv2d(384, 384, kernel_size=(1, 1), stride=(1, 1), bias=False)
            (norm): BatchNorm2d(384, eps=1e-05, momentum=0.1, affine=True, track_running_stats=True)
            (act): SiLU(inplace=True)
          )
          (conv2): ConvNormLayer(
            (conv): Conv2d(384, 384, kernel_size=(1, 1), stride=(1, 1), bias=False)
            (norm): BatchNorm2d(384, eps=1e-05, momentum=0.1, affine=True, track_running_stats=True)
            (act): SiLU(inplace=True)
          )
          (bottlenecks): Sequential(
            (0): RepVggBlock(
              (conv1): ConvNormLayer(
                (conv): Conv2d(384, 384, kernel_size=(3, 3), stride=(1, 1), padding=(1, 1), bias=False)
                (norm): BatchNorm2d(384, eps=1e-05, momentum=0.1, affine=True, track_running_stats=True)
                (act): Identity()
              )
              (conv2): ConvNormLayer(
                (conv): Conv2d(384, 384, kernel_size=(1, 1), stride=(1, 1), bias=False)
                (norm): BatchNorm2d(384, eps=1e-05, momentum=0.1, affine=True, track_running_stats=True)
                (act): Identity()
              )
              (act): SiLU(inplace=True)
            )
            (1): RepVggBlock(
              (conv1): ConvNormLayer(
                (conv): Conv2d(384, 384, kernel_size=(3, 3), stride=(1, 1), padding=(1, 1), bias=False)
                (norm): BatchNorm2d(384, eps=1e-05, momentum=0.1, affine=True, track_running_stats=True)
                (act): Identity()
              )
              (conv2): ConvNormLayer(
                (conv): Conv2d(384, 384, kernel_size=(1, 1), stride=(1, 1), bias=False)
                (norm): BatchNorm2d(384, eps=1e-05, momentum=0.1, affine=True, track_running_stats=True)
                (act): Identity()
              )
              (act): SiLU(inplace=True)
            )
            (2): RepVggBlock(
              (conv1): ConvNormLayer(
                (conv): Conv2d(384, 384, kernel_size=(3, 3), stride=(1, 1), padding=(1, 1), bias=False)
                (norm): BatchNorm2d(384, eps=1e-05, momentum=0.1, affine=True, track_running_stats=True)
                (act): Identity()
              )
              (conv2): ConvNormLayer(
                (conv): Conv2d(384, 384, kernel_size=(1, 1), stride=(1, 1), bias=False)
                (norm): BatchNorm2d(384, eps=1e-05, momentum=0.1, affine=True, track_running_stats=True)
                (act): Identity()
              )
              (act): SiLU(inplace=True)
            )
          )
          (conv3): Identity()
        )
      )
      (3): MSPM_CCF_Fusion(
        (mspm): MSPM(
          (local_dwc): Conv1d(192, 192, kernel_size=(3,), stride=(1,), padding=(1,), groups=192)
          (global_dwc_s): Conv1d(192, 192, kernel_size=(5,), stride=(1,), padding=(2,), groups=192)
          (global_dwc_m): Conv1d(192, 192, kernel_size=(7,), stride=(1,), padding=(3,), groups=192)
          (global_dwc_l): Conv1d(192, 192, kernel_size=(9,), stride=(1,), padding=(4,), groups=192)
          (sa_gate): Sigmoid()
          (norm_h): GroupNorm(4, 768, eps=1e-05, affine=True)
          (norm_w): GroupNorm(4, 768, eps=1e-05, affine=True)
          (conv_d): Identity()
          (norm): GroupNorm(1, 768, eps=1e-05, affine=True)
          (q): Conv2d(768, 768, kernel_size=(1, 1), stride=(1, 1), groups=768, bias=False)
          (k): Conv2d(768, 768, kernel_size=(1, 1), stride=(1, 1), groups=768, bias=False)
          (v): Conv2d(768, 768, kernel_size=(1, 1), stride=(1, 1), groups=768, bias=False)
          (attn_drop): Dropout(p=0.0, inplace=False)
          (ca_gate): Sigmoid()
          (down_func): AvgPool2d(kernel_size=(7, 7), stride=7, padding=0)
        )
        (ccf): CCF(
          (conv1): ConvNormLayer(
            (conv): Conv2d(768, 768, kernel_size=(1, 1), stride=(1, 1), bias=False)
            (norm): BatchNorm2d(768, eps=1e-05, momentum=0.1, affine=True, track_running_stats=True)
            (act): SiLU(inplace=True)
          )
          (conv2): ConvNormLayer(
            (conv): Conv2d(768, 768, kernel_size=(1, 1), stride=(1, 1), bias=False)
            (norm): BatchNorm2d(768, eps=1e-05, momentum=0.1, affine=True, track_running_stats=True)
            (act): SiLU(inplace=True)
          )
          (bottlenecks): Sequential(
            (0): RepVggBlock(
              (conv1): ConvNormLayer(
                (conv): Conv2d(768, 768, kernel_size=(3, 3), stride=(1, 1), padding=(1, 1), bias=False)
                (norm): BatchNorm2d(768, eps=1e-05, momentum=0.1, affine=True, track_running_stats=True)
                (act): Identity()
              )
              (conv2): ConvNormLayer(
                (conv): Conv2d(768, 768, kernel_size=(1, 1), stride=(1, 1), bias=False)
                (norm): BatchNorm2d(768, eps=1e-05, momentum=0.1, affine=True, track_running_stats=True)
                (act): Identity()
              )
              (act): SiLU(inplace=True)
            )
            (1): RepVggBlock(
              (conv1): ConvNormLayer(
                (conv): Conv2d(768, 768, kernel_size=(3, 3), stride=(1, 1), padding=(1, 1), bias=False)
                (norm): BatchNorm2d(768, eps=1e-05, momentum=0.1, affine=True, track_running_stats=True)
                (act): Identity()
              )
              (conv2): ConvNormLayer(
                (conv): Conv2d(768, 768, kernel_size=(1, 1), stride=(1, 1), bias=False)
                (norm): BatchNorm2d(768, eps=1e-05, momentum=0.1, affine=True, track_running_stats=True)
                (act): Identity()
              )
              (act): SiLU(inplace=True)
            )
            (2): RepVggBlock(
              (conv1): ConvNormLayer(
                (conv): Conv2d(768, 768, kernel_size=(3, 3), stride=(1, 1), padding=(1, 1), bias=False)
                (norm): BatchNorm2d(768, eps=1e-05, momentum=0.1, affine=True, track_running_stats=True)
                (act): Identity()
              )
              (conv2): ConvNormLayer(
                (conv): Conv2d(768, 768, kernel_size=(1, 1), stride=(1, 1), bias=False)
                (norm): BatchNorm2d(768, eps=1e-05, momentum=0.1, affine=True, track_running_stats=True)
                (act): Identity()
              )
              (act): SiLU(inplace=True)
            )
          )
          (conv3): Identity()
        )
      )
      (4): MSPM_CCF_Fusion(
        (mspm): MSPM(
          (local_dwc): Conv1d(384, 384, kernel_size=(3,), stride=(1,), padding=(1,), groups=384)
          (global_dwc_s): Conv1d(384, 384, kernel_size=(5,), stride=(1,), padding=(2,), groups=384)
          (global_dwc_m): Conv1d(384, 384, kernel_size=(7,), stride=(1,), padding=(3,), groups=384)
          (global_dwc_l): Conv1d(384, 384, kernel_size=(9,), stride=(1,), padding=(4,), groups=384)
          (sa_gate): Sigmoid()
          (norm_h): GroupNorm(4, 1536, eps=1e-05, affine=True)
          (norm_w): GroupNorm(4, 1536, eps=1e-05, affine=True)
          (conv_d): Identity()
          (norm): GroupNorm(1, 1536, eps=1e-05, affine=True)
          (q): Conv2d(1536, 1536, kernel_size=(1, 1), stride=(1, 1), groups=1536, bias=False)
          (k): Conv2d(1536, 1536, kernel_size=(1, 1), stride=(1, 1), groups=1536, bias=False)
          (v): Conv2d(1536, 1536, kernel_size=(1, 1), stride=(1, 1), groups=1536, bias=False)
          (attn_drop): Dropout(p=0.0, inplace=False)
          (ca_gate): Sigmoid()
          (down_func): AvgPool2d(kernel_size=(7, 7), stride=7, padding=0)
        )
        (ccf): CCF(
          (conv1): ConvNormLayer(
            (conv): Conv2d(1536, 1536, kernel_size=(1, 1), stride=(1, 1), bias=False)
            (norm): BatchNorm2d(1536, eps=1e-05, momentum=0.1, affine=True, track_running_stats=True)
            (act): SiLU(inplace=True)
          )
          (conv2): ConvNormLayer(
            (conv): Conv2d(1536, 1536, kernel_size=(1, 1), stride=(1, 1), bias=False)
            (norm): BatchNorm2d(1536, eps=1e-05, momentum=0.1, affine=True, track_running_stats=True)
            (act): SiLU(inplace=True)
          )
          (bottlenecks): Sequential(
            (0): RepVggBlock(
              (conv1): ConvNormLayer(
                (conv): Conv2d(1536, 1536, kernel_size=(3, 3), stride=(1, 1), padding=(1, 1), bias=False)
                (norm): BatchNorm2d(1536, eps=1e-05, momentum=0.1, affine=True, track_running_stats=True)
                (act): Identity()
              )
              (conv2): ConvNormLayer(
                (conv): Conv2d(1536, 1536, kernel_size=(1, 1), stride=(1, 1), bias=False)
                (norm): BatchNorm2d(1536, eps=1e-05, momentum=0.1, affine=True, track_running_stats=True)
                (act): Identity()
              )
              (act): SiLU(inplace=True)
            )
            (1): RepVggBlock(
              (conv1): ConvNormLayer(
                (conv): Conv2d(1536, 1536, kernel_size=(3, 3), stride=(1, 1), padding=(1, 1), bias=False)
                (norm): BatchNorm2d(1536, eps=1e-05, momentum=0.1, affine=True, track_running_stats=True)
                (act): Identity()
              )
              (conv2): ConvNormLayer(
                (conv): Conv2d(1536, 1536, kernel_size=(1, 1), stride=(1, 1), bias=False)
                (norm): BatchNorm2d(1536, eps=1e-05, momentum=0.1, affine=True, track_running_stats=True)
                (act): Identity()
              )
              (act): SiLU(inplace=True)
            )
            (2): RepVggBlock(
              (conv1): ConvNormLayer(
                (conv): Conv2d(1536, 1536, kernel_size=(3, 3), stride=(1, 1), padding=(1, 1), bias=False)
                (norm): BatchNorm2d(1536, eps=1e-05, momentum=0.1, affine=True, track_running_stats=True)
                (act): Identity()
              )
              (conv2): ConvNormLayer(
                (conv): Conv2d(1536, 1536, kernel_size=(1, 1), stride=(1, 1), bias=False)
                (norm): BatchNorm2d(1536, eps=1e-05, momentum=0.1, affine=True, track_running_stats=True)
                (act): Identity()
              )
              (act): SiLU(inplace=True)
            )
          )
          (conv3): Identity()
        )
      )
    )
    (glc_modules): ModuleList(
      (0): GLCattention(
        (avg_pool): AdaptiveAvgPool2d(output_size=1)
        (conv1): Conv1d(1, 1, kernel_size=(3,), stride=(1,), padding=(1,), bias=False)
        (fc): Conv2d(64, 64, kernel_size=(1, 1), stride=(1, 1))
        (sigmoid): Sigmoid()
        (mix): Mix(
          (mix_block): Sigmoid()
        )
      )
      (1): GLCattention(
        (avg_pool): AdaptiveAvgPool2d(output_size=1)
        (conv1): Conv1d(1, 1, kernel_size=(5,), stride=(1,), padding=(2,), bias=False)
        (fc): Conv2d(192, 192, kernel_size=(1, 1), stride=(1, 1))
        (sigmoid): Sigmoid()
        (mix): Mix(
          (mix_block): Sigmoid()
        )
      )
      (2): GLCattention(
        (avg_pool): AdaptiveAvgPool2d(output_size=1)
        (conv1): Conv1d(1, 1, kernel_size=(5,), stride=(1,), padding=(2,), bias=False)
        (fc): Conv2d(384, 384, kernel_size=(1, 1), stride=(1, 1))
        (sigmoid): Sigmoid()
        (mix): Mix(
          (mix_block): Sigmoid()
        )
      )
      (3): GLCattention(
        (avg_pool): AdaptiveAvgPool2d(output_size=1)
        (conv1): Conv1d(1, 1, kernel_size=(5,), stride=(1,), padding=(2,), bias=False)
        (fc): Conv2d(768, 768, kernel_size=(1, 1), stride=(1, 1))
        (sigmoid): Sigmoid()
        (mix): Mix(
          (mix_block): Sigmoid()
        )
      )
      (4): GLCattention(
        (avg_pool): AdaptiveAvgPool2d(output_size=1)
        (conv1): Conv1d(1, 1, kernel_size=(5,), stride=(1,), padding=(2,), bias=False)
        (fc): Conv2d(1536, 1536, kernel_size=(1, 1), stride=(1, 1))
        (sigmoid): Sigmoid()
        (mix): Mix(
          (mix_block): Sigmoid()
        )
      )
    )
  )
)
2025-06-04 11:39:47,674 - depth - INFO - Loaded 24231 images. Totally 0 invalid pairs are filtered
2025-06-04 11:39:49,423 - depth - INFO - Loaded 654 images. Totally 0 invalid pairs are filtered
2025-06-04 11:39:49,424 - depth - INFO - Start running, host: ubuntu@ubun, work_dir: /home/ubuntu/longrang12/work_dirs/saves/longrange/longrange_swinl_22k_w7_nyu
2025-06-04 11:39:49,424 - depth - INFO - Hooks will be executed in the following order:
before_run:
(VERY_HIGH   ) CosineAnnealingLrUpdaterHook       
(NORMAL      ) CheckpointHook                     
(LOW         ) DistEvalHook                       
(VERY_LOW    ) TextLoggerHook                     
(VERY_LOW    ) TensorboardLoggerHook              
 -------------------- 
before_train_epoch:
(VERY_HIGH   ) CosineAnnealingLrUpdaterHook       
(LOW         ) IterTimerHook                      
(LOW         ) DistEvalHook                       
(VERY_LOW    ) TextLoggerHook                     
(VERY_LOW    ) TensorboardLoggerHook              
 -------------------- 
before_train_iter:
(VERY_HIGH   ) CosineAnnealingLrUpdaterHook       
(LOW         ) IterTimerHook                      
(LOW         ) DistEvalHook                       
 -------------------- 
after_train_iter:
(ABOVE_NORMAL) OptimizerHook                      
(NORMAL      ) CheckpointHook                     
(LOW         ) IterTimerHook                      
(LOW         ) DistEvalHook                       
(VERY_LOW    ) TextLoggerHook                     
(VERY_LOW    ) TensorboardLoggerHook              
 -------------------- 
after_train_epoch:
(NORMAL      ) CheckpointHook                     
(LOW         ) DistEvalHook                       
(VERY_LOW    ) TextLoggerHook                     
(VERY_LOW    ) TensorboardLoggerHook              
 -------------------- 
before_val_epoch:
(LOW         ) IterTimerHook                      
(VERY_LOW    ) TextLoggerHook                     
(VERY_LOW    ) TensorboardLoggerHook              
 -------------------- 
before_val_iter:
(LOW         ) IterTimerHook                      
 -------------------- 
after_val_iter:
(LOW         ) IterTimerHook                      
 -------------------- 
after_val_epoch:
(VERY_LOW    ) TextLoggerHook                     
(VERY_LOW    ) TensorboardLoggerHook              
 -------------------- 
after_run:
(VERY_LOW    ) TensorboardLoggerHook              
 -------------------- 
2025-06-04 11:39:49,424 - depth - INFO - workflow: [('train', 1)], max: 38400 iters
2025-06-04 11:40:34,285 - depth - INFO - Iter [50/38400]	lr: 4.824e-07, eta: 7:14:54, time: 0.680, data_time: 0.007, memory: 27697, decode.loss_depth: 2.8086, loss: 2.8086, grad_norm: 10.3657
2025-06-04 11:40:57,478 - depth - INFO - Iter [100/38400]	lr: 8.726e-07, eta: 6:05:17, time: 0.464, data_time: 0.005, memory: 27697, decode.loss_depth: 2.7551, loss: 2.7551, grad_norm: 16.8774
2025-06-04 11:41:20,862 - depth - INFO - Iter [150/38400]	lr: 1.263e-06, eta: 5:42:32, time: 0.467, data_time: 0.005, memory: 27697, decode.loss_depth: 2.5293, loss: 2.5293, grad_norm: 32.9511
2025-06-04 11:41:44,112 - depth - INFO - Iter [200/38400]	lr: 1.653e-06, eta: 5:30:37, time: 0.465, data_time: 0.005, memory: 27697, decode.loss_depth: 1.9305, loss: 1.9305, grad_norm: 44.6553
2025-06-04 11:42:07,509 - depth - INFO - Iter [250/38400]	lr: 2.043e-06, eta: 5:23:39, time: 0.468, data_time: 0.006, memory: 27697, decode.loss_depth: 1.3177, loss: 1.3177, grad_norm: 31.1991
2025-06-04 11:42:31,062 - depth - INFO - Iter [300/38400]	lr: 2.433e-06, eta: 5:19:11, time: 0.471, data_time: 0.006, memory: 27697, decode.loss_depth: 0.9965, loss: 0.9965, grad_norm: 17.5053
2025-06-04 11:42:54,912 - depth - INFO - Iter [350/38400]	lr: 2.823e-06, eta: 5:16:28, time: 0.477, data_time: 0.006, memory: 27697, decode.loss_depth: 0.8593, loss: 0.8593, grad_norm: 11.0374
2025-06-04 11:43:18,280 - depth - INFO - Iter [400/38400]	lr: 3.213e-06, eta: 5:13:32, time: 0.467, data_time: 0.005, memory: 27697, decode.loss_depth: 0.7606, loss: 0.7606, grad_norm: 8.1829
2025-06-04 11:43:41,161 - depth - INFO - Iter [450/38400]	lr: 3.603e-06, eta: 5:10:29, time: 0.458, data_time: 0.005, memory: 27697, decode.loss_depth: 0.6735, loss: 0.6735, grad_norm: 6.9595
2025-06-04 11:44:04,176 - depth - INFO - Iter [500/38400]	lr: 3.993e-06, eta: 5:08:09, time: 0.460, data_time: 0.005, memory: 27697, decode.loss_depth: 0.6136, loss: 0.6136, grad_norm: 6.5648
2025-06-04 11:44:27,517 - depth - INFO - Iter [550/38400]	lr: 4.383e-06, eta: 5:06:31, time: 0.467, data_time: 0.006, memory: 27697, decode.loss_depth: 0.5533, loss: 0.5533, grad_norm: 5.5103
2025-06-04 11:44:50,996 - depth - INFO - Iter [600/38400]	lr: 4.772e-06, eta: 5:05:16, time: 0.470, data_time: 0.005, memory: 27697, decode.loss_depth: 0.4954, loss: 0.4954, grad_norm: 5.1381
2025-06-04 11:45:14,037 - depth - INFO - Iter [650/38400]	lr: 5.162e-06, eta: 5:03:43, time: 0.461, data_time: 0.005, memory: 27697, decode.loss_depth: 0.4457, loss: 0.4457, grad_norm: 5.3844
2025-06-04 11:45:37,132 - depth - INFO - Iter [700/38400]	lr: 5.551e-06, eta: 5:02:22, time: 0.462, data_time: 0.005, memory: 27697, decode.loss_depth: 0.4058, loss: 0.4058, grad_norm: 5.0779
2025-06-04 11:45:59,909 - depth - INFO - Iter [750/38400]	lr: 5.940e-06, eta: 5:00:54, time: 0.456, data_time: 0.005, memory: 27697, decode.loss_depth: 0.3720, loss: 0.3720, grad_norm: 4.2074
2025-06-04 11:46:22,841 - depth - INFO - Iter [800/38400]	lr: 6.329e-06, eta: 4:59:41, time: 0.459, data_time: 0.005, memory: 27697, decode.loss_depth: 0.3447, loss: 0.3447, grad_norm: 4.1188
2025-06-04 11:47:16,706 - depth - INFO - Summary:
2025-06-04 11:47:16,708 - depth - INFO - 
+--------+--------+--------+---------+--------+--------+----------+---------+--------+
|   a1   |   a2   |   a3   | abs_rel |  rmse  | log_10 | rmse_log |  silog  | sq_rel |
+--------+--------+--------+---------+--------+--------+----------+---------+--------+
| 0.5339 | 0.8646 | 0.9745 |  0.2198 | 0.7757 | 0.105  |  0.2935  | 22.5939 | 0.2002 |
+--------+--------+--------+---------+--------+--------+----------+---------+--------+
2025-06-04 11:47:22,459 - depth - INFO - Now best checkpoint is saved as best_abs_rel_iter_800.pth.
2025-06-04 11:47:22,459 - depth - INFO - Best abs_rel is 0.2198 at 800 iter.
2025-06-04 11:47:22,459 - depth - INFO - Iter(val) [327]	a1: 0.5339, a2: 0.8646, a3: 0.9745, abs_rel: 0.2198149412870407, rmse: 0.7757378220558167, log_10: 0.10500477999448776, rmse_log: 0.29346734285354614, silog: 22.5939, sq_rel: 0.200174942612648
2025-06-04 11:47:45,469 - depth - INFO - Iter [850/38400]	lr: 6.718e-06, eta: 5:42:31, time: 1.653, data_time: 1.198, memory: 27697, decode.loss_depth: 0.3239, loss: 0.3239, grad_norm: 4.2096
2025-06-04 11:48:08,688 - depth - INFO - Iter [900/38400]	lr: 7.107e-06, eta: 5:39:10, time: 0.464, data_time: 0.005, memory: 27697, decode.loss_depth: 0.3079, loss: 0.3079, grad_norm: 3.9760
2025-06-04 11:48:31,944 - depth - INFO - Iter [950/38400]	lr: 7.495e-06, eta: 5:36:10, time: 0.465, data_time: 0.004, memory: 27697, decode.loss_depth: 0.2933, loss: 0.2933, grad_norm: 3.5552
2025-06-04 11:48:55,152 - depth - INFO - Exp name: swinl_22k_w7_nyu.py
2025-06-04 11:48:55,152 - depth - INFO - Iter [1000/38400]	lr: 7.884e-06, eta: 5:33:24, time: 0.464, data_time: 0.004, memory: 27697, decode.loss_depth: 0.2925, loss: 0.2925, grad_norm: 4.2182
2025-06-04 11:49:18,101 - depth - INFO - Iter [1050/38400]	lr: 8.272e-06, eta: 5:30:43, time: 0.459, data_time: 0.006, memory: 27697, decode.loss_depth: 0.2762, loss: 0.2762, grad_norm: 3.6604
2025-06-04 11:49:41,037 - depth - INFO - Iter [1100/38400]	lr: 8.660e-06, eta: 5:28:13, time: 0.459, data_time: 0.005, memory: 27697, decode.loss_depth: 0.2678, loss: 0.2678, grad_norm: 3.3122
2025-06-04 11:50:04,393 - depth - INFO - Iter [1150/38400]	lr: 9.048e-06, eta: 5:26:08, time: 0.467, data_time: 0.005, memory: 27697, decode.loss_depth: 0.2740, loss: 0.2740, grad_norm: 3.8081
2025-06-04 11:50:27,349 - depth - INFO - Iter [1200/38400]	lr: 9.435e-06, eta: 5:23:59, time: 0.459, data_time: 0.005, memory: 27697, decode.loss_depth: 0.2776, loss: 0.2776, grad_norm: 3.1967
2025-06-04 11:50:50,432 - depth - INFO - Iter [1250/38400]	lr: 9.822e-06, eta: 5:22:02, time: 0.461, data_time: 0.004, memory: 27697, decode.loss_depth: 0.2633, loss: 0.2633, grad_norm: 3.6134
2025-06-04 11:51:13,601 - depth - INFO - Iter [1300/38400]	lr: 1.021e-05, eta: 5:20:16, time: 0.464, data_time: 0.006, memory: 27697, decode.loss_depth: 0.2544, loss: 0.2544, grad_norm: 3.0788
2025-06-04 11:51:36,434 - depth - INFO - Iter [1350/38400]	lr: 1.060e-05, eta: 5:18:25, time: 0.457, data_time: 0.005, memory: 27697, decode.loss_depth: 0.2516, loss: 0.2516, grad_norm: 3.2504
2025-06-04 11:51:59,287 - depth - INFO - Iter [1400/38400]	lr: 1.098e-05, eta: 5:16:42, time: 0.457, data_time: 0.005, memory: 27697, decode.loss_depth: 0.2546, loss: 0.2546, grad_norm: 2.7340
2025-06-04 11:52:22,548 - depth - INFO - Iter [1450/38400]	lr: 1.137e-05, eta: 5:15:15, time: 0.465, data_time: 0.005, memory: 27697, decode.loss_depth: 0.2439, loss: 0.2439, grad_norm: 2.6719
2025-06-04 11:52:45,861 - depth - INFO - Iter [1500/38400]	lr: 1.175e-05, eta: 5:13:53, time: 0.466, data_time: 0.005, memory: 27697, decode.loss_depth: 0.2362, loss: 0.2362, grad_norm: 3.1475
2025-06-04 11:53:09,273 - depth - INFO - Iter [1550/38400]	lr: 1.214e-05, eta: 5:12:37, time: 0.468, data_time: 0.005, memory: 27697, decode.loss_depth: 0.2388, loss: 0.2388, grad_norm: 2.6712
2025-06-04 11:53:32,158 - depth - INFO - Saving checkpoint at 1600 iterations
2025-06-04 11:53:37,682 - depth - INFO - Iter [1600/38400]	lr: 1.253e-05, eta: 5:13:20, time: 0.568, data_time: 0.005, memory: 27697, decode.loss_depth: 0.2382, loss: 0.2382, grad_norm: 2.5487
2025-06-04 11:54:22,867 - depth - INFO - Summary:
2025-06-04 11:54:22,867 - depth - INFO - 
+-------+--------+--------+---------+--------+--------+----------+---------+--------+
|   a1  |   a2   |   a3   | abs_rel |  rmse  | log_10 | rmse_log |  silog  | sq_rel |
+-------+--------+--------+---------+--------+--------+----------+---------+--------+
| 0.729 | 0.9524 | 0.9928 |  0.1796 | 0.6092 | 0.0724 |  0.2085  | 17.8631 | 0.1469 |
+-------+--------+--------+---------+--------+--------+----------+---------+--------+
2025-06-04 11:54:29,094 - depth - INFO - Now best checkpoint is saved as best_abs_rel_iter_1600.pth.
2025-06-04 11:54:29,094 - depth - INFO - Best abs_rel is 0.1796 at 1600 iter.
2025-06-04 11:54:29,094 - depth - INFO - Iter(val) [327]	a1: 0.7290, a2: 0.9524, a3: 0.9928, abs_rel: 0.17959658801555634, rmse: 0.6092311143875122, log_10: 0.07239489257335663, rmse_log: 0.2084740847349167, silog: 17.8631, sq_rel: 0.14691127836704254
2025-06-04 11:54:51,890 - depth - INFO - Iter [1650/38400]	lr: 1.291e-05, eta: 5:30:58, time: 1.484, data_time: 1.033, memory: 27697, decode.loss_depth: 0.2462, loss: 0.2462, grad_norm: 2.8702
2025-06-04 11:55:14,573 - depth - INFO - Iter [1700/38400]	lr: 1.330e-05, eta: 5:28:58, time: 0.454, data_time: 0.005, memory: 27697, decode.loss_depth: 0.2381, loss: 0.2381, grad_norm: 2.6932
2025-06-04 11:55:37,616 - depth - INFO - Iter [1750/38400]	lr: 1.368e-05, eta: 5:27:10, time: 0.461, data_time: 0.004, memory: 27697, decode.loss_depth: 0.2359, loss: 0.2359, grad_norm: 2.8578
2025-06-04 11:56:00,537 - depth - INFO - Iter [1800/38400]	lr: 1.406e-05, eta: 5:25:25, time: 0.459, data_time: 0.005, memory: 27697, decode.loss_depth: 0.2259, loss: 0.2259, grad_norm: 2.7448
2025-06-04 11:56:23,942 - depth - INFO - Iter [1850/38400]	lr: 1.445e-05, eta: 5:23:54, time: 0.468, data_time: 0.005, memory: 27697, decode.loss_depth: 0.2221, loss: 0.2221, grad_norm: 2.5107
2025-06-04 11:56:46,980 - depth - INFO - Iter [1900/38400]	lr: 1.483e-05, eta: 5:22:19, time: 0.461, data_time: 0.005, memory: 27697, decode.loss_depth: 0.2290, loss: 0.2290, grad_norm: 2.8194
2025-06-04 11:57:09,938 - depth - INFO - Iter [1950/38400]	lr: 1.521e-05, eta: 5:20:46, time: 0.459, data_time: 0.006, memory: 27697, decode.loss_depth: 0.2277, loss: 0.2277, grad_norm: 2.5606
2025-06-04 11:57:32,965 - depth - INFO - Exp name: swinl_22k_w7_nyu.py
2025-06-04 11:57:32,965 - depth - INFO - Iter [2000/38400]	lr: 1.560e-05, eta: 5:19:19, time: 0.460, data_time: 0.005, memory: 27697, decode.loss_depth: 0.2186, loss: 0.2186, grad_norm: 2.6625
2025-06-04 11:57:55,984 - depth - INFO - Iter [2050/38400]	lr: 1.598e-05, eta: 5:17:54, time: 0.460, data_time: 0.004, memory: 27697, decode.loss_depth: 0.2166, loss: 0.2166, grad_norm: 2.3338
2025-06-04 11:58:19,264 - depth - INFO - Iter [2100/38400]	lr: 1.636e-05, eta: 5:16:36, time: 0.466, data_time: 0.006, memory: 27697, decode.loss_depth: 0.2173, loss: 0.2173, grad_norm: 2.3500
2025-06-04 11:58:42,583 - depth - INFO - Iter [2150/38400]	lr: 1.674e-05, eta: 5:15:22, time: 0.466, data_time: 0.005, memory: 27697, decode.loss_depth: 0.2145, loss: 0.2145, grad_norm: 2.4470
2025-06-04 11:59:05,845 - depth - INFO - Iter [2200/38400]	lr: 1.712e-05, eta: 5:14:09, time: 0.465, data_time: 0.006, memory: 27697, decode.loss_depth: 0.2190, loss: 0.2190, grad_norm: 2.7039
2025-06-04 11:59:29,036 - depth - INFO - Iter [2250/38400]	lr: 1.750e-05, eta: 5:12:58, time: 0.464, data_time: 0.005, memory: 27697, decode.loss_depth: 0.2017, loss: 0.2017, grad_norm: 2.9422
2025-06-04 11:59:52,009 - depth - INFO - Iter [2300/38400]	lr: 1.788e-05, eta: 5:11:45, time: 0.459, data_time: 0.005, memory: 27697, decode.loss_depth: 0.2078, loss: 0.2078, grad_norm: 2.4861
2025-06-04 12:00:15,094 - depth - INFO - Iter [2350/38400]	lr: 1.826e-05, eta: 5:10:35, time: 0.462, data_time: 0.005, memory: 27697, decode.loss_depth: 0.2081, loss: 0.2081, grad_norm: 2.4025
2025-06-04 12:00:38,140 - depth - INFO - Iter [2400/38400]	lr: 1.864e-05, eta: 5:09:28, time: 0.461, data_time: 0.005, memory: 27697, decode.loss_depth: 0.2086, loss: 0.2086, grad_norm: 2.8790
2025-06-04 12:01:23,918 - depth - INFO - Summary:
2025-06-04 12:01:23,919 - depth - INFO - 
+--------+-------+--------+---------+--------+--------+----------+---------+--------+
|   a1   |   a2  |   a3   | abs_rel |  rmse  | log_10 | rmse_log |  silog  | sq_rel |
+--------+-------+--------+---------+--------+--------+----------+---------+--------+
| 0.7615 | 0.965 | 0.9945 |  0.1694 | 0.5453 | 0.0676 |  0.1936  | 15.5231 | 0.1257 |
+--------+-------+--------+---------+--------+--------+----------+---------+--------+
2025-06-04 12:01:29,906 - depth - INFO - Now best checkpoint is saved as best_abs_rel_iter_2400.pth.
2025-06-04 12:01:29,906 - depth - INFO - Best abs_rel is 0.1694 at 2400 iter.
2025-06-04 12:01:29,907 - depth - INFO - Iter(val) [327]	a1: 0.7615, a2: 0.9650, a3: 0.9945, abs_rel: 0.16938379406929016, rmse: 0.5453323721885681, log_10: 0.06762758642435074, rmse_log: 0.1936473399400711, silog: 15.5231, sq_rel: 0.12573197484016418
2025-06-04 12:01:52,871 - depth - INFO - Iter [2450/38400]	lr: 1.902e-05, eta: 5:21:00, time: 1.494, data_time: 1.040, memory: 27697, decode.loss_depth: 0.2030, loss: 0.2030, grad_norm: 2.3288
2025-06-04 12:02:15,764 - depth - INFO - Iter [2500/38400]	lr: 1.940e-05, eta: 5:19:37, time: 0.458, data_time: 0.005, memory: 27697, decode.loss_depth: 0.2075, loss: 0.2075, grad_norm: 2.7164
2025-06-04 12:02:39,031 - depth - INFO - Iter [2550/38400]	lr: 1.978e-05, eta: 5:18:22, time: 0.465, data_time: 0.006, memory: 27697, decode.loss_depth: 0.2019, loss: 0.2019, grad_norm: 2.4146
2025-06-04 12:03:02,288 - depth - INFO - Iter [2600/38400]	lr: 2.015e-05, eta: 5:17:09, time: 0.465, data_time: 0.006, memory: 27697, decode.loss_depth: 0.2020, loss: 0.2020, grad_norm: 2.2922
2025-06-04 12:03:25,785 - depth - INFO - Iter [2650/38400]	lr: 2.053e-05, eta: 5:16:00, time: 0.470, data_time: 0.005, memory: 27697, decode.loss_depth: 0.2003, loss: 0.2003, grad_norm: 2.5042
2025-06-04 12:03:48,500 - depth - INFO - Iter [2700/38400]	lr: 2.091e-05, eta: 5:14:44, time: 0.454, data_time: 0.005, memory: 27697, decode.loss_depth: 0.1987, loss: 0.1987, grad_norm: 2.4645
2025-06-04 12:04:11,540 - depth - INFO - Iter [2750/38400]	lr: 2.128e-05, eta: 5:13:33, time: 0.461, data_time: 0.005, memory: 27697, decode.loss_depth: 0.1951, loss: 0.1951, grad_norm: 2.6149
2025-06-04 12:04:34,332 - depth - INFO - Iter [2800/38400]	lr: 2.166e-05, eta: 5:12:21, time: 0.456, data_time: 0.005, memory: 27697, decode.loss_depth: 0.1923, loss: 0.1923, grad_norm: 2.3496
2025-06-04 12:04:57,348 - depth - INFO - Iter [2850/38400]	lr: 2.203e-05, eta: 5:11:14, time: 0.460, data_time: 0.006, memory: 27697, decode.loss_depth: 0.1891, loss: 0.1891, grad_norm: 2.5643
2025-06-04 12:05:20,981 - depth - INFO - Iter [2900/38400]	lr: 2.241e-05, eta: 5:10:15, time: 0.473, data_time: 0.006, memory: 27697, decode.loss_depth: 0.1944, loss: 0.1944, grad_norm: 2.2813
2025-06-04 12:05:44,596 - depth - INFO - Iter [2950/38400]	lr: 2.278e-05, eta: 5:09:17, time: 0.472, data_time: 0.006, memory: 27697, decode.loss_depth: 0.1820, loss: 0.1820, grad_norm: 3.3468
2025-06-04 12:06:07,639 - depth - INFO - Exp name: swinl_22k_w7_nyu.py
2025-06-04 12:06:07,639 - depth - INFO - Iter [3000/38400]	lr: 2.315e-05, eta: 5:08:14, time: 0.461, data_time: 0.005, memory: 27697, decode.loss_depth: 0.1799, loss: 0.1799, grad_norm: 2.1262
2025-06-04 12:06:30,486 - depth - INFO - Iter [3050/38400]	lr: 2.353e-05, eta: 5:07:10, time: 0.457, data_time: 0.005, memory: 27697, decode.loss_depth: 0.1891, loss: 0.1891, grad_norm: 2.3880
2025-06-04 12:06:53,476 - depth - INFO - Iter [3100/38400]	lr: 2.390e-05, eta: 5:06:09, time: 0.460, data_time: 0.005, memory: 27697, decode.loss_depth: 0.1868, loss: 0.1868, grad_norm: 2.2606
2025-06-04 12:07:16,594 - depth - INFO - Iter [3150/38400]	lr: 2.427e-05, eta: 5:05:11, time: 0.463, data_time: 0.006, memory: 27697, decode.loss_depth: 0.1827, loss: 0.1827, grad_norm: 2.1829
2025-06-04 12:07:39,890 - depth - INFO - Saving checkpoint at 3200 iterations
2025-06-04 12:07:45,676 - depth - INFO - Iter [3200/38400]	lr: 2.464e-05, eta: 5:05:19, time: 0.582, data_time: 0.005, memory: 27697, decode.loss_depth: 0.1873, loss: 0.1873, grad_norm: 2.3260
2025-06-04 12:08:30,792 - depth - INFO - Summary:
2025-06-04 12:08:30,793 - depth - INFO - 
+--------+--------+-------+---------+--------+--------+----------+---------+--------+
|   a1   |   a2   |   a3  | abs_rel |  rmse  | log_10 | rmse_log |  silog  | sq_rel |
+--------+--------+-------+---------+--------+--------+----------+---------+--------+
| 0.7823 | 0.9717 | 0.996 |  0.1529 | 0.5037 | 0.0642 |  0.1827  | 14.5655 | 0.0991 |
+--------+--------+-------+---------+--------+--------+----------+---------+--------+
2025-06-04 12:08:37,199 - depth - INFO - Now best checkpoint is saved as best_abs_rel_iter_3200.pth.
2025-06-04 12:08:37,200 - depth - INFO - Best abs_rel is 0.1529 at 3200 iter.
2025-06-04 12:08:37,200 - depth - INFO - Iter(val) [327]	a1: 0.7823, a2: 0.9717, a3: 0.9960, abs_rel: 0.15287530422210693, rmse: 0.5037369728088379, log_10: 0.0641908124089241, rmse_log: 0.18269655108451843, silog: 14.5655, sq_rel: 0.09905148297548294
2025-06-04 12:08:59,949 - depth - INFO - Iter [3250/38400]	lr: 2.501e-05, eta: 5:13:35, time: 1.485, data_time: 1.035, memory: 27697, decode.loss_depth: 0.1873, loss: 0.1873, grad_norm: 2.5386
2025-06-04 12:09:22,692 - depth - INFO - Iter [3300/38400]	lr: 2.538e-05, eta: 5:12:25, time: 0.455, data_time: 0.005, memory: 27697, decode.loss_depth: 0.1798, loss: 0.1798, grad_norm: 2.3262
2025-06-04 12:09:45,808 - depth - INFO - Iter [3350/38400]	lr: 2.575e-05, eta: 5:11:21, time: 0.462, data_time: 0.005, memory: 27697, decode.loss_depth: 0.1892, loss: 0.1892, grad_norm: 2.5869
2025-06-04 12:10:08,798 - depth - INFO - Iter [3400/38400]	lr: 2.612e-05, eta: 5:10:17, time: 0.460, data_time: 0.005, memory: 27697, decode.loss_depth: 0.1795, loss: 0.1795, grad_norm: 2.2922
2025-06-04 12:10:31,662 - depth - INFO - Iter [3450/38400]	lr: 2.648e-05, eta: 5:09:12, time: 0.457, data_time: 0.005, memory: 27697, decode.loss_depth: 0.1808, loss: 0.1808, grad_norm: 2.4561
2025-06-04 12:10:55,172 - depth - INFO - Iter [3500/38400]	lr: 2.685e-05, eta: 5:08:15, time: 0.470, data_time: 0.006, memory: 27697, decode.loss_depth: 0.1831, loss: 0.1831, grad_norm: 2.4935
2025-06-04 12:11:18,473 - depth - INFO - Iter [3550/38400]	lr: 2.722e-05, eta: 5:07:17, time: 0.466, data_time: 0.006, memory: 27697, decode.loss_depth: 0.1794, loss: 0.1794, grad_norm: 2.3523
2025-06-04 12:11:41,997 - depth - INFO - Iter [3600/38400]	lr: 2.758e-05, eta: 5:06:23, time: 0.470, data_time: 0.006, memory: 27697, decode.loss_depth: 0.1815, loss: 0.1815, grad_norm: 2.2654
2025-06-04 12:12:05,732 - depth - INFO - Iter [3650/38400]	lr: 2.795e-05, eta: 5:05:31, time: 0.475, data_time: 0.006, memory: 27697, decode.loss_depth: 0.1793, loss: 0.1793, grad_norm: 2.1360
2025-06-04 12:12:28,985 - depth - INFO - Iter [3700/38400]	lr: 2.831e-05, eta: 5:04:35, time: 0.465, data_time: 0.006, memory: 27697, decode.loss_depth: 0.1763, loss: 0.1763, grad_norm: 2.3896
2025-06-04 12:12:52,128 - depth - INFO - Iter [3750/38400]	lr: 2.867e-05, eta: 5:03:39, time: 0.463, data_time: 0.005, memory: 27697, decode.loss_depth: 0.1774, loss: 0.1774, grad_norm: 2.5224
2025-06-04 12:13:14,949 - depth - INFO - Iter [3800/38400]	lr: 2.904e-05, eta: 5:02:41, time: 0.457, data_time: 0.005, memory: 27697, decode.loss_depth: 0.1738, loss: 0.1738, grad_norm: 2.2725
2025-06-04 12:13:37,630 - depth - INFO - Iter [3850/38400]	lr: 2.940e-05, eta: 5:01:43, time: 0.454, data_time: 0.005, memory: 27697, decode.loss_depth: 0.1800, loss: 0.1800, grad_norm: 2.3129
2025-06-04 12:14:00,446 - depth - INFO - Iter [3900/38400]	lr: 2.976e-05, eta: 5:00:47, time: 0.456, data_time: 0.005, memory: 27697, decode.loss_depth: 0.1752, loss: 0.1752, grad_norm: 2.2282
2025-06-04 12:14:23,444 - depth - INFO - Iter [3950/38400]	lr: 3.012e-05, eta: 4:59:53, time: 0.460, data_time: 0.006, memory: 27697, decode.loss_depth: 0.1641, loss: 0.1641, grad_norm: 2.1268
2025-06-04 12:14:46,166 - depth - INFO - Exp name: swinl_22k_w7_nyu.py
2025-06-04 12:14:46,167 - depth - INFO - Iter [4000/38400]	lr: 3.048e-05, eta: 4:58:58, time: 0.454, data_time: 0.005, memory: 27697, decode.loss_depth: 0.1672, loss: 0.1672, grad_norm: 2.1104
2025-06-04 12:15:31,839 - depth - INFO - Summary:
2025-06-04 12:15:31,839 - depth - INFO - 
+--------+-------+--------+---------+--------+--------+----------+---------+--------+
|   a1   |   a2  |   a3   | abs_rel |  rmse  | log_10 | rmse_log |  silog  | sq_rel |
+--------+-------+--------+---------+--------+--------+----------+---------+--------+
| 0.8361 | 0.977 | 0.9962 |  0.1377 | 0.4463 | 0.0566 |  0.1642  | 13.5399 | 0.082  |
+--------+-------+--------+---------+--------+--------+----------+---------+--------+
2025-06-04 12:15:37,887 - depth - INFO - Now best checkpoint is saved as best_abs_rel_iter_4000.pth.
2025-06-04 12:15:37,888 - depth - INFO - Best abs_rel is 0.1377 at 4000 iter.
2025-06-04 12:15:37,888 - depth - INFO - Exp name: swinl_22k_w7_nyu.py
2025-06-04 12:15:37,888 - depth - INFO - Iter(val) [327]	a1: 0.8361, a2: 0.9770, a3: 0.9962, abs_rel: 0.13766223192214966, rmse: 0.4463091194629669, log_10: 0.05658162012696266, rmse_log: 0.16418185830116272, silog: 13.5399, sq_rel: 0.08201208710670471
2025-06-04 12:16:00,726 - depth - INFO - Iter [4050/38400]	lr: 3.084e-05, eta: 5:05:23, time: 1.491, data_time: 1.040, memory: 27697, decode.loss_depth: 0.1702, loss: 0.1702, grad_norm: 2.4765
2025-06-04 12:16:23,664 - depth - INFO - Iter [4100/38400]	lr: 3.120e-05, eta: 5:04:25, time: 0.459, data_time: 0.005, memory: 27697, decode.loss_depth: 0.1621, loss: 0.1621, grad_norm: 2.1827
2025-06-04 12:16:46,550 - depth - INFO - Iter [4150/38400]	lr: 3.155e-05, eta: 5:03:28, time: 0.457, data_time: 0.005, memory: 27697, decode.loss_depth: 0.1592, loss: 0.1592, grad_norm: 2.2293
2025-06-04 12:17:09,597 - depth - INFO - Iter [4200/38400]	lr: 3.191e-05, eta: 5:02:32, time: 0.461, data_time: 0.005, memory: 27697, decode.loss_depth: 0.1688, loss: 0.1688, grad_norm: 2.1150
2025-06-04 12:17:32,803 - depth - INFO - Iter [4250/38400]	lr: 3.227e-05, eta: 5:01:39, time: 0.464, data_time: 0.006, memory: 27697, decode.loss_depth: 0.1702, loss: 0.1702, grad_norm: 2.4263
2025-06-04 12:17:56,101 - depth - INFO - Iter [4300/38400]	lr: 3.262e-05, eta: 5:00:47, time: 0.466, data_time: 0.006, memory: 27697, decode.loss_depth: 0.1626, loss: 0.1626, grad_norm: 2.2463
2025-06-04 12:18:19,436 - depth - INFO - Iter [4350/38400]	lr: 3.298e-05, eta: 4:59:56, time: 0.467, data_time: 0.006, memory: 27697, decode.loss_depth: 0.1683, loss: 0.1683, grad_norm: 2.2772
2025-06-04 12:18:42,660 - depth - INFO - Iter [4400/38400]	lr: 3.333e-05, eta: 4:59:05, time: 0.464, data_time: 0.006, memory: 27697, decode.loss_depth: 0.1717, loss: 0.1717, grad_norm: 3.0055
2025-06-04 12:19:05,941 - depth - INFO - Iter [4450/38400]	lr: 3.368e-05, eta: 4:58:15, time: 0.466, data_time: 0.006, memory: 27697, decode.loss_depth: 0.1696, loss: 0.1696, grad_norm: 2.1873
2025-06-04 12:19:29,192 - depth - INFO - Iter [4500/38400]	lr: 3.403e-05, eta: 4:57:25, time: 0.465, data_time: 0.006, memory: 27697, decode.loss_depth: 0.1601, loss: 0.1601, grad_norm: 2.0899
2025-06-04 12:19:52,433 - depth - INFO - Iter [4550/38400]	lr: 3.438e-05, eta: 4:56:36, time: 0.465, data_time: 0.006, memory: 27697, decode.loss_depth: 0.1682, loss: 0.1682, grad_norm: 2.2316
2025-06-04 12:20:15,637 - depth - INFO - Iter [4600/38400]	lr: 3.473e-05, eta: 4:55:47, time: 0.464, data_time: 0.006, memory: 27697, decode.loss_depth: 0.1623, loss: 0.1623, grad_norm: 2.1191
2025-06-04 12:20:38,503 - depth - INFO - Iter [4650/38400]	lr: 3.508e-05, eta: 4:54:56, time: 0.457, data_time: 0.005, memory: 27697, decode.loss_depth: 0.1550, loss: 0.1550, grad_norm: 2.4184
2025-06-04 12:21:01,509 - depth - INFO - Iter [4700/38400]	lr: 3.543e-05, eta: 4:54:07, time: 0.460, data_time: 0.005, memory: 27697, decode.loss_depth: 0.1567, loss: 0.1567, grad_norm: 2.1586
2025-06-04 12:21:24,536 - depth - INFO - Iter [4750/38400]	lr: 3.578e-05, eta: 4:53:18, time: 0.460, data_time: 0.005, memory: 27697, decode.loss_depth: 0.1599, loss: 0.1599, grad_norm: 2.2932
2025-06-04 12:21:47,307 - depth - INFO - Saving checkpoint at 4800 iterations
2025-06-04 12:21:53,361 - depth - INFO - Iter [4800/38400]	lr: 3.613e-05, eta: 4:53:11, time: 0.577, data_time: 0.005, memory: 27697, decode.loss_depth: 0.1564, loss: 0.1564, grad_norm: 2.2075
2025-06-04 12:22:38,922 - depth - INFO - Summary:
2025-06-04 12:22:38,923 - depth - INFO - 
+--------+--------+--------+---------+--------+--------+----------+--------+--------+
|   a1   |   a2   |   a3   | abs_rel |  rmse  | log_10 | rmse_log | silog  | sq_rel |
+--------+--------+--------+---------+--------+--------+----------+--------+--------+
| 0.7926 | 0.9783 | 0.9969 |  0.1399 | 0.5004 | 0.0633 |  0.1773  | 13.611 | 0.0878 |
+--------+--------+--------+---------+--------+--------+----------+--------+--------+
2025-06-04 12:22:38,923 - depth - INFO - Iter(val) [327]	a1: 0.7926, a2: 0.9783, a3: 0.9969, abs_rel: 0.13992199301719666, rmse: 0.500436544418335, log_10: 0.06325390934944153, rmse_log: 0.1772596687078476, silog: 13.6110, sq_rel: 0.08778676390647888
2025-06-04 12:23:02,373 - depth - INFO - Iter [4850/38400]	lr: 3.647e-05, eta: 4:57:41, time: 1.380, data_time: 0.916, memory: 27697, decode.loss_depth: 0.1595, loss: 0.1595, grad_norm: 2.0044
2025-06-04 12:23:25,474 - depth - INFO - Iter [4900/38400]	lr: 3.682e-05, eta: 4:56:50, time: 0.462, data_time: 0.005, memory: 27697, decode.loss_depth: 0.1540, loss: 0.1540, grad_norm: 1.9486
2025-06-04 12:23:48,321 - depth - INFO - Iter [4950/38400]	lr: 3.716e-05, eta: 4:55:59, time: 0.457, data_time: 0.004, memory: 27697, decode.loss_depth: 0.1497, loss: 0.1497, grad_norm: 1.9832
2025-06-04 12:24:11,043 - depth - INFO - Exp name: swinl_22k_w7_nyu.py
2025-06-04 12:24:11,044 - depth - INFO - Iter [5000/38400]	lr: 3.750e-05, eta: 4:55:06, time: 0.454, data_time: 0.005, memory: 27697, decode.loss_depth: 0.1532, loss: 0.1532, grad_norm: 2.2881
2025-06-04 12:24:33,841 - depth - INFO - Iter [5050/38400]	lr: 3.784e-05, eta: 4:54:15, time: 0.456, data_time: 0.005, memory: 27697, decode.loss_depth: 0.1507, loss: 0.1507, grad_norm: 2.3585
2025-06-04 12:24:56,949 - depth - INFO - Iter [5100/38400]	lr: 3.819e-05, eta: 4:53:27, time: 0.462, data_time: 0.006, memory: 27697, decode.loss_depth: 0.1564, loss: 0.1564, grad_norm: 2.1199
2025-06-04 12:25:20,101 - depth - INFO - Iter [5150/38400]	lr: 3.853e-05, eta: 4:52:39, time: 0.463, data_time: 0.006, memory: 27697, decode.loss_depth: 0.1515, loss: 0.1515, grad_norm: 2.0285
2025-06-04 12:25:42,773 - depth - INFO - Iter [5200/38400]	lr: 3.886e-05, eta: 4:51:49, time: 0.453, data_time: 0.005, memory: 27697, decode.loss_depth: 0.1506, loss: 0.1506, grad_norm: 1.8330
2025-06-04 12:26:05,941 - depth - INFO - Iter [5250/38400]	lr: 3.920e-05, eta: 4:51:03, time: 0.464, data_time: 0.005, memory: 27697, decode.loss_depth: 0.1468, loss: 0.1468, grad_norm: 2.0515
2025-06-04 12:26:29,060 - depth - INFO - Iter [5300/38400]	lr: 3.954e-05, eta: 4:50:16, time: 0.462, data_time: 0.006, memory: 27697, decode.loss_depth: 0.1439, loss: 0.1439, grad_norm: 1.9799
2025-06-04 12:26:52,145 - depth - INFO - Iter [5350/38400]	lr: 3.988e-05, eta: 4:49:30, time: 0.462, data_time: 0.006, memory: 27697, decode.loss_depth: 0.1456, loss: 0.1456, grad_norm: 1.9710
2025-06-04 12:27:15,242 - depth - INFO - Iter [5400/38400]	lr: 4.021e-05, eta: 4:48:44, time: 0.462, data_time: 0.005, memory: 27697, decode.loss_depth: 0.1561, loss: 0.1561, grad_norm: 2.1278
2025-06-04 12:27:38,594 - depth - INFO - Iter [5450/38400]	lr: 4.054e-05, eta: 4:48:00, time: 0.467, data_time: 0.006, memory: 27697, decode.loss_depth: 0.1457, loss: 0.1457, grad_norm: 1.8651
2025-06-04 12:28:01,469 - depth - INFO - Iter [5500/38400]	lr: 4.088e-05, eta: 4:47:14, time: 0.457, data_time: 0.005, memory: 27697, decode.loss_depth: 0.1440, loss: 0.1440, grad_norm: 1.9998
2025-06-04 12:28:24,363 - depth - INFO - Iter [5550/38400]	lr: 4.121e-05, eta: 4:46:28, time: 0.458, data_time: 0.005, memory: 27697, decode.loss_depth: 0.1460, loss: 0.1460, grad_norm: 2.0276
2025-06-04 12:28:47,418 - depth - INFO - Iter [5600/38400]	lr: 4.154e-05, eta: 4:45:44, time: 0.461, data_time: 0.005, memory: 27697, decode.loss_depth: 0.1433, loss: 0.1433, grad_norm: 1.8916
2025-06-04 12:29:32,646 - depth - INFO - Summary:
2025-06-04 12:29:32,647 - depth - INFO - 
+--------+--------+--------+---------+--------+--------+----------+---------+--------+
|   a1   |   a2   |   a3   | abs_rel |  rmse  | log_10 | rmse_log |  silog  | sq_rel |
+--------+--------+--------+---------+--------+--------+----------+---------+--------+
| 0.8299 | 0.9725 | 0.9964 |  0.1374 | 0.4503 | 0.0566 |  0.1642  | 13.4903 | 0.0849 |
+--------+--------+--------+---------+--------+--------+----------+---------+--------+
2025-06-04 12:29:38,618 - depth - INFO - Now best checkpoint is saved as best_abs_rel_iter_5600.pth.
2025-06-04 12:29:38,619 - depth - INFO - Best abs_rel is 0.1374 at 5600 iter.
2025-06-04 12:29:38,619 - depth - INFO - Iter(val) [327]	a1: 0.8299, a2: 0.9725, a3: 0.9964, abs_rel: 0.13742491602897644, rmse: 0.45033732056617737, log_10: 0.05657428130507469, rmse_log: 0.16424883902072906, silog: 13.4903, sq_rel: 0.08490470051765442
2025-06-04 12:30:01,591 - depth - INFO - Iter [5650/38400]	lr: 4.187e-05, eta: 4:49:56, time: 1.484, data_time: 1.029, memory: 27697, decode.loss_depth: 0.1471, loss: 0.1471, grad_norm: 2.1473
2025-06-04 12:30:24,683 - depth - INFO - Iter [5700/38400]	lr: 4.220e-05, eta: 4:49:10, time: 0.462, data_time: 0.005, memory: 27697, decode.loss_depth: 0.1447, loss: 0.1447, grad_norm: 1.9228
2025-06-04 12:30:47,799 - depth - INFO - Iter [5750/38400]	lr: 4.253e-05, eta: 4:48:24, time: 0.463, data_time: 0.005, memory: 27697, decode.loss_depth: 0.1442, loss: 0.1442, grad_norm: 1.9169
2025-06-04 12:31:10,674 - depth - INFO - Iter [5800/38400]	lr: 4.285e-05, eta: 4:47:37, time: 0.457, data_time: 0.005, memory: 27697, decode.loss_depth: 0.1457, loss: 0.1457, grad_norm: 2.1260
2025-06-04 12:31:33,652 - depth - INFO - Iter [5850/38400]	lr: 4.318e-05, eta: 4:46:51, time: 0.460, data_time: 0.006, memory: 27697, decode.loss_depth: 0.1410, loss: 0.1410, grad_norm: 1.8257
2025-06-04 12:31:56,338 - depth - INFO - Iter [5900/38400]	lr: 4.350e-05, eta: 4:46:04, time: 0.454, data_time: 0.005, memory: 27697, decode.loss_depth: 0.1392, loss: 0.1392, grad_norm: 1.8986
2025-06-04 12:32:19,326 - depth - INFO - Iter [5950/38400]	lr: 4.383e-05, eta: 4:45:19, time: 0.460, data_time: 0.006, memory: 27697, decode.loss_depth: 0.1509, loss: 0.1509, grad_norm: 2.0814
2025-06-04 12:32:42,730 - depth - INFO - Exp name: swinl_22k_w7_nyu.py
2025-06-04 12:32:42,730 - depth - INFO - Iter [6000/38400]	lr: 4.415e-05, eta: 4:44:37, time: 0.468, data_time: 0.005, memory: 27697, decode.loss_depth: 0.1482, loss: 0.1482, grad_norm: 1.8999
2025-06-04 12:33:05,732 - depth - INFO - Iter [6050/38400]	lr: 4.447e-05, eta: 4:43:52, time: 0.460, data_time: 0.005, memory: 27697, decode.loss_depth: 0.1409, loss: 0.1409, grad_norm: 1.7182
2025-06-04 12:33:28,972 - depth - INFO - Iter [6100/38400]	lr: 4.479e-05, eta: 4:43:10, time: 0.465, data_time: 0.007, memory: 27697, decode.loss_depth: 0.1390, loss: 0.1390, grad_norm: 2.1070
2025-06-04 12:33:51,706 - depth - INFO - Iter [6150/38400]	lr: 4.511e-05, eta: 4:42:25, time: 0.455, data_time: 0.005, memory: 27697, decode.loss_depth: 0.1342, loss: 0.1342, grad_norm: 1.8209
2025-06-04 12:34:14,735 - depth - INFO - Iter [6200/38400]	lr: 4.543e-05, eta: 4:41:42, time: 0.461, data_time: 0.005, memory: 27697, decode.loss_depth: 0.1382, loss: 0.1382, grad_norm: 1.8862
2025-06-04 12:34:37,813 - depth - INFO - Iter [6250/38400]	lr: 4.575e-05, eta: 4:40:59, time: 0.461, data_time: 0.005, memory: 27697, decode.loss_depth: 0.1427, loss: 0.1427, grad_norm: 1.8469
2025-06-04 12:35:01,062 - depth - INFO - Iter [6300/38400]	lr: 4.606e-05, eta: 4:40:18, time: 0.465, data_time: 0.005, memory: 27697, decode.loss_depth: 0.1294, loss: 0.1294, grad_norm: 1.8006
2025-06-04 12:35:24,504 - depth - INFO - Iter [6350/38400]	lr: 4.638e-05, eta: 4:39:38, time: 0.469, data_time: 0.006, memory: 27697, decode.loss_depth: 0.1413, loss: 0.1413, grad_norm: 1.8002
2025-06-04 12:35:47,973 - depth - INFO - Saving checkpoint at 6400 iterations
2025-06-04 12:35:54,695 - depth - INFO - Iter [6400/38400]	lr: 4.669e-05, eta: 4:39:31, time: 0.604, data_time: 0.006, memory: 27697, decode.loss_depth: 0.1413, loss: 0.1413, grad_norm: 1.8394
2025-06-04 12:36:39,804 - depth - INFO - Summary:
2025-06-04 12:36:39,805 - depth - INFO - 
+--------+--------+--------+---------+--------+--------+----------+---------+--------+
|   a1   |   a2   |   a3   | abs_rel |  rmse  | log_10 | rmse_log |  silog  | sq_rel |
+--------+--------+--------+---------+--------+--------+----------+---------+--------+
| 0.8425 | 0.9825 | 0.9974 |  0.1259 | 0.4617 | 0.0551 |  0.1586  | 12.9558 | 0.074  |
+--------+--------+--------+---------+--------+--------+----------+---------+--------+
2025-06-04 12:36:46,384 - depth - INFO - Now best checkpoint is saved as best_abs_rel_iter_6400.pth.
2025-06-04 12:36:46,385 - depth - INFO - Best abs_rel is 0.1259 at 6400 iter.
2025-06-04 12:36:46,385 - depth - INFO - Iter(val) [327]	a1: 0.8425, a2: 0.9825, a3: 0.9974, abs_rel: 0.12590624392032623, rmse: 0.46170157194137573, log_10: 0.05508570373058319, rmse_log: 0.1585778445005417, silog: 12.9558, sq_rel: 0.07398953288793564
2025-06-04 12:37:09,961 - depth - INFO - Iter [6450/38400]	lr: 4.700e-05, eta: 4:43:08, time: 1.505, data_time: 1.040, memory: 27697, decode.loss_depth: 0.1301, loss: 0.1301, grad_norm: 1.6195
2025-06-04 12:37:32,828 - depth - INFO - Iter [6500/38400]	lr: 4.731e-05, eta: 4:42:23, time: 0.457, data_time: 0.005, memory: 27697, decode.loss_depth: 0.1404, loss: 0.1404, grad_norm: 2.0419
2025-06-04 12:37:56,134 - depth - INFO - Iter [6550/38400]	lr: 4.762e-05, eta: 4:41:41, time: 0.466, data_time: 0.006, memory: 27697, decode.loss_depth: 0.1350, loss: 0.1350, grad_norm: 1.8452
2025-06-04 12:38:19,190 - depth - INFO - Iter [6600/38400]	lr: 4.793e-05, eta: 4:40:58, time: 0.461, data_time: 0.005, memory: 27697, decode.loss_depth: 0.1382, loss: 0.1382, grad_norm: 2.0784
2025-06-04 12:38:42,543 - depth - INFO - Iter [6650/38400]	lr: 4.824e-05, eta: 4:40:16, time: 0.467, data_time: 0.006, memory: 27697, decode.loss_depth: 0.1287, loss: 0.1287, grad_norm: 1.8664
2025-06-04 12:39:05,620 - depth - INFO - Iter [6700/38400]	lr: 4.855e-05, eta: 4:39:34, time: 0.462, data_time: 0.006, memory: 27697, decode.loss_depth: 0.1333, loss: 0.1333, grad_norm: 1.8778
2025-06-04 12:39:28,827 - depth - INFO - Iter [6750/38400]	lr: 4.885e-05, eta: 4:38:52, time: 0.464, data_time: 0.006, memory: 27697, decode.loss_depth: 0.1368, loss: 0.1368, grad_norm: 1.7898
2025-06-04 12:39:51,695 - depth - INFO - Iter [6800/38400]	lr: 4.916e-05, eta: 4:38:09, time: 0.457, data_time: 0.005, memory: 27697, decode.loss_depth: 0.1323, loss: 0.1323, grad_norm: 1.8200
2025-06-04 12:40:14,469 - depth - INFO - Iter [6850/38400]	lr: 4.946e-05, eta: 4:37:26, time: 0.455, data_time: 0.005, memory: 27697, decode.loss_depth: 0.1422, loss: 0.1422, grad_norm: 1.7373
2025-06-04 12:40:37,684 - depth - INFO - Iter [6900/38400]	lr: 4.976e-05, eta: 4:36:45, time: 0.464, data_time: 0.005, memory: 27697, decode.loss_depth: 0.1375, loss: 0.1375, grad_norm: 1.8651
2025-06-04 12:41:00,689 - depth - INFO - Iter [6950/38400]	lr: 5.006e-05, eta: 4:36:03, time: 0.460, data_time: 0.006, memory: 27697, decode.loss_depth: 0.1381, loss: 0.1381, grad_norm: 2.1087
2025-06-04 12:41:24,182 - depth - INFO - Exp name: swinl_22k_w7_nyu.py
2025-06-04 12:41:24,182 - depth - INFO - Iter [7000/38400]	lr: 5.036e-05, eta: 4:35:24, time: 0.470, data_time: 0.005, memory: 27697, decode.loss_depth: 0.1443, loss: 0.1443, grad_norm: 1.9123
2025-06-04 12:41:47,389 - depth - INFO - Iter [7050/38400]	lr: 5.066e-05, eta: 4:34:44, time: 0.464, data_time: 0.005, memory: 27697, decode.loss_depth: 0.1343, loss: 0.1343, grad_norm: 1.9829
2025-06-04 12:42:10,143 - depth - INFO - Iter [7100/38400]	lr: 5.095e-05, eta: 4:34:02, time: 0.455, data_time: 0.005, memory: 27697, decode.loss_depth: 0.1363, loss: 0.1363, grad_norm: 1.6487
2025-06-04 12:42:33,106 - depth - INFO - Iter [7150/38400]	lr: 5.125e-05, eta: 4:33:22, time: 0.459, data_time: 0.005, memory: 27697, decode.loss_depth: 0.1297, loss: 0.1297, grad_norm: 1.9208
2025-06-04 12:42:56,013 - depth - INFO - Iter [7200/38400]	lr: 5.154e-05, eta: 4:32:41, time: 0.458, data_time: 0.005, memory: 27697, decode.loss_depth: 0.1369, loss: 0.1369, grad_norm: 1.8158
2025-06-04 12:43:41,164 - depth - INFO - Summary:
2025-06-04 12:43:41,164 - depth - INFO - 
+--------+--------+--------+---------+--------+--------+----------+--------+--------+
|   a1   |   a2   |   a3   | abs_rel |  rmse  | log_10 | rmse_log | silog  | sq_rel |
+--------+--------+--------+---------+--------+--------+----------+--------+--------+
| 0.8088 | 0.9791 | 0.9969 |  0.131  | 0.4844 | 0.0602 |  0.1699  | 12.662 | 0.0805 |
+--------+--------+--------+---------+--------+--------+----------+--------+--------+
2025-06-04 12:43:41,165 - depth - INFO - Iter(val) [327]	a1: 0.8088, a2: 0.9791, a3: 0.9969, abs_rel: 0.13100527226924896, rmse: 0.4843558669090271, log_10: 0.060198936611413956, rmse_log: 0.16989821195602417, silog: 12.6620, sq_rel: 0.08049830049276352
2025-06-04 12:44:04,420 - depth - INFO - Iter [7250/38400]	lr: 5.184e-05, eta: 4:35:16, time: 1.368, data_time: 0.908, memory: 27697, decode.loss_depth: 0.1416, loss: 0.1416, grad_norm: 1.9622
2025-06-04 12:44:27,613 - depth - INFO - Iter [7300/38400]	lr: 5.213e-05, eta: 4:34:35, time: 0.464, data_time: 0.006, memory: 27697, decode.loss_depth: 0.1316, loss: 0.1316, grad_norm: 1.8257
2025-06-04 12:44:50,758 - depth - INFO - Iter [7350/38400]	lr: 5.242e-05, eta: 4:33:55, time: 0.463, data_time: 0.005, memory: 27697, decode.loss_depth: 0.1361, loss: 0.1361, grad_norm: 1.8861
2025-06-04 12:45:13,592 - depth - INFO - Iter [7400/38400]	lr: 5.271e-05, eta: 4:33:13, time: 0.457, data_time: 0.005, memory: 27697, decode.loss_depth: 0.1443, loss: 0.1443, grad_norm: 1.7544
2025-06-04 12:45:36,688 - depth - INFO - Iter [7450/38400]	lr: 5.300e-05, eta: 4:32:33, time: 0.462, data_time: 0.006, memory: 27697, decode.loss_depth: 0.1342, loss: 0.1342, grad_norm: 1.6578
2025-06-04 12:45:59,558 - depth - INFO - Iter [7500/38400]	lr: 5.328e-05, eta: 4:31:52, time: 0.457, data_time: 0.005, memory: 27697, decode.loss_depth: 0.1352, loss: 0.1352, grad_norm: 1.8482
2025-06-04 12:46:22,617 - depth - INFO - Iter [7550/38400]	lr: 5.357e-05, eta: 4:31:11, time: 0.461, data_time: 0.005, memory: 27697, decode.loss_depth: 0.1357, loss: 0.1357, grad_norm: 2.0308
2025-06-04 12:46:45,730 - depth - INFO - Iter [7600/38400]	lr: 5.385e-05, eta: 4:30:32, time: 0.462, data_time: 0.005, memory: 27697, decode.loss_depth: 0.1329, loss: 0.1329, grad_norm: 1.9685
2025-06-04 12:47:09,099 - depth - INFO - Iter [7650/38400]	lr: 5.413e-05, eta: 4:29:54, time: 0.468, data_time: 0.005, memory: 27697, decode.loss_depth: 0.1252, loss: 0.1252, grad_norm: 1.6235
2025-06-04 12:47:31,988 - depth - INFO - Iter [7700/38400]	lr: 5.441e-05, eta: 4:29:14, time: 0.458, data_time: 0.005, memory: 27697, decode.loss_depth: 0.1325, loss: 0.1325, grad_norm: 1.7820
2025-06-04 12:47:55,037 - depth - INFO - Iter [7750/38400]	lr: 5.469e-05, eta: 4:28:34, time: 0.461, data_time: 0.006, memory: 27697, decode.loss_depth: 0.1374, loss: 0.1374, grad_norm: 1.9854
2025-06-04 12:48:17,933 - depth - INFO - Iter [7800/38400]	lr: 5.497e-05, eta: 4:27:55, time: 0.458, data_time: 0.005, memory: 27697, decode.loss_depth: 0.1263, loss: 0.1263, grad_norm: 1.7015
2025-06-04 12:48:40,972 - depth - INFO - Iter [7850/38400]	lr: 5.525e-05, eta: 4:27:16, time: 0.461, data_time: 0.005, memory: 27697, decode.loss_depth: 0.1380, loss: 0.1380, grad_norm: 1.8935
2025-06-04 12:49:03,855 - depth - INFO - Iter [7900/38400]	lr: 5.552e-05, eta: 4:26:37, time: 0.458, data_time: 0.005, memory: 27697, decode.loss_depth: 0.1333, loss: 0.1333, grad_norm: 1.9002
2025-06-04 12:49:27,006 - depth - INFO - Iter [7950/38400]	lr: 5.580e-05, eta: 4:25:59, time: 0.463, data_time: 0.006, memory: 27697, decode.loss_depth: 0.1345, loss: 0.1345, grad_norm: 1.8228
2025-06-04 12:49:50,229 - depth - INFO - Saving checkpoint at 8000 iterations
2025-06-04 12:49:56,576 - depth - INFO - Exp name: swinl_22k_w7_nyu.py
2025-06-04 12:49:56,576 - depth - INFO - Iter [8000/38400]	lr: 5.607e-05, eta: 4:25:45, time: 0.592, data_time: 0.006, memory: 27697, decode.loss_depth: 0.1238, loss: 0.1238, grad_norm: 1.9110
2025-06-04 12:50:41,693 - depth - INFO - Summary:
2025-06-04 12:50:41,693 - depth - INFO - 
+-------+--------+--------+---------+--------+--------+----------+---------+--------+
|   a1  |   a2   |   a3   | abs_rel |  rmse  | log_10 | rmse_log |  silog  | sq_rel |
+-------+--------+--------+---------+--------+--------+----------+---------+--------+
| 0.804 | 0.9797 | 0.9973 |  0.1353 | 0.4956 | 0.0623 |  0.1725  | 12.7428 | 0.0829 |
+-------+--------+--------+---------+--------+--------+----------+---------+--------+
2025-06-04 12:50:41,693 - depth - INFO - Exp name: swinl_22k_w7_nyu.py
2025-06-04 12:50:41,694 - depth - INFO - Iter(val) [327]	a1: 0.8040, a2: 0.9797, a3: 0.9973, abs_rel: 0.13528484106063843, rmse: 0.4956142008304596, log_10: 0.06231711059808731, rmse_log: 0.1725393682718277, silog: 12.7428, sq_rel: 0.0829152837395668
2025-06-04 12:51:05,509 - depth - INFO - Iter [8050/38400]	lr: 5.634e-05, eta: 4:28:00, time: 1.378, data_time: 0.908, memory: 27697, decode.loss_depth: 0.1313, loss: 0.1313, grad_norm: 1.8393
2025-06-04 12:51:28,772 - depth - INFO - Iter [8100/38400]	lr: 5.661e-05, eta: 4:27:21, time: 0.465, data_time: 0.005, memory: 27697, decode.loss_depth: 0.1388, loss: 0.1388, grad_norm: 2.0900
2025-06-04 12:51:51,888 - depth - INFO - Iter [8150/38400]	lr: 5.688e-05, eta: 4:26:42, time: 0.462, data_time: 0.005, memory: 27697, decode.loss_depth: 0.1323, loss: 0.1323, grad_norm: 1.8582
2025-06-04 12:52:15,271 - depth - INFO - Iter [8200/38400]	lr: 5.715e-05, eta: 4:26:05, time: 0.468, data_time: 0.005, memory: 27697, decode.loss_depth: 0.1250, loss: 0.1250, grad_norm: 1.9051
2025-06-04 12:52:38,325 - depth - INFO - Iter [8250/38400]	lr: 5.741e-05, eta: 4:25:26, time: 0.461, data_time: 0.006, memory: 27697, decode.loss_depth: 0.1288, loss: 0.1288, grad_norm: 1.7436
2025-06-04 12:53:01,177 - depth - INFO - Iter [8300/38400]	lr: 5.768e-05, eta: 4:24:47, time: 0.457, data_time: 0.004, memory: 27697, decode.loss_depth: 0.1243, loss: 0.1243, grad_norm: 1.7237
2025-06-04 12:53:24,124 - depth - INFO - Iter [8350/38400]	lr: 5.794e-05, eta: 4:24:08, time: 0.459, data_time: 0.005, memory: 27697, decode.loss_depth: 0.1353, loss: 0.1353, grad_norm: 2.0317
2025-06-04 12:53:47,145 - depth - INFO - Iter [8400/38400]	lr: 5.820e-05, eta: 4:23:30, time: 0.460, data_time: 0.005, memory: 27697, decode.loss_depth: 0.1254, loss: 0.1254, grad_norm: 1.8566
2025-06-04 12:54:09,997 - depth - INFO - Iter [8450/38400]	lr: 5.846e-05, eta: 4:22:51, time: 0.457, data_time: 0.005, memory: 27697, decode.loss_depth: 0.1269, loss: 0.1269, grad_norm: 1.7340
2025-06-04 12:54:32,990 - depth - INFO - Iter [8500/38400]	lr: 5.872e-05, eta: 4:22:13, time: 0.460, data_time: 0.005, memory: 27697, decode.loss_depth: 0.1254, loss: 0.1254, grad_norm: 1.7480
2025-06-04 12:54:56,154 - depth - INFO - Iter [8550/38400]	lr: 5.898e-05, eta: 4:21:35, time: 0.463, data_time: 0.005, memory: 27697, decode.loss_depth: 0.1252, loss: 0.1252, grad_norm: 1.7967
2025-06-04 12:55:19,301 - depth - INFO - Iter [8600/38400]	lr: 5.923e-05, eta: 4:20:58, time: 0.463, data_time: 0.006, memory: 27697, decode.loss_depth: 0.1218, loss: 0.1218, grad_norm: 1.8187
2025-06-04 12:55:42,533 - depth - INFO - Iter [8650/38400]	lr: 5.949e-05, eta: 4:20:21, time: 0.464, data_time: 0.005, memory: 27697, decode.loss_depth: 0.1227, loss: 0.1227, grad_norm: 1.8353
2025-06-04 12:56:05,940 - depth - INFO - Iter [8700/38400]	lr: 5.974e-05, eta: 4:19:46, time: 0.468, data_time: 0.005, memory: 27697, decode.loss_depth: 0.1263, loss: 0.1263, grad_norm: 1.8138
2025-06-04 12:56:29,131 - depth - INFO - Iter [8750/38400]	lr: 5.999e-05, eta: 4:19:09, time: 0.464, data_time: 0.005, memory: 27697, decode.loss_depth: 0.1248, loss: 0.1248, grad_norm: 1.8624
2025-06-04 12:56:52,574 - depth - INFO - Iter [8800/38400]	lr: 6.024e-05, eta: 4:18:33, time: 0.469, data_time: 0.005, memory: 27697, decode.loss_depth: 0.1204, loss: 0.1204, grad_norm: 1.7428
2025-06-04 12:57:38,275 - depth - INFO - Summary:
2025-06-04 12:57:38,275 - depth - INFO - 
+--------+--------+--------+---------+--------+--------+----------+---------+--------+
|   a1   |   a2   |   a3   | abs_rel |  rmse  | log_10 | rmse_log |  silog  | sq_rel |
+--------+--------+--------+---------+--------+--------+----------+---------+--------+
| 0.8297 | 0.9832 | 0.9967 |  0.1297 | 0.4786 | 0.0576 |  0.1625  | 12.4525 | 0.0801 |
+--------+--------+--------+---------+--------+--------+----------+---------+--------+
2025-06-04 12:57:38,276 - depth - INFO - Iter(val) [327]	a1: 0.8297, a2: 0.9832, a3: 0.9967, abs_rel: 0.12968923151493073, rmse: 0.47861024737358093, log_10: 0.057633206248283386, rmse_log: 0.1625470072031021, silog: 12.4525, sq_rel: 0.08006086945533752
2025-06-04 12:58:01,070 - depth - INFO - Iter [8850/38400]	lr: 6.049e-05, eta: 4:20:28, time: 1.370, data_time: 0.919, memory: 27697, decode.loss_depth: 0.1209, loss: 0.1209, grad_norm: 1.6305
2025-06-04 12:58:24,322 - depth - INFO - Iter [8900/38400]	lr: 6.074e-05, eta: 4:19:51, time: 0.465, data_time: 0.005, memory: 27697, decode.loss_depth: 0.1262, loss: 0.1262, grad_norm: 1.7982
2025-06-04 12:58:47,583 - depth - INFO - Iter [8950/38400]	lr: 6.098e-05, eta: 4:19:15, time: 0.465, data_time: 0.005, memory: 27697, decode.loss_depth: 0.1272, loss: 0.1272, grad_norm: 1.8018
2025-06-04 12:59:11,094 - depth - INFO - Exp name: swinl_22k_w7_nyu.py
2025-06-04 12:59:11,094 - depth - INFO - Iter [9000/38400]	lr: 6.123e-05, eta: 4:18:39, time: 0.470, data_time: 0.006, memory: 27697, decode.loss_depth: 0.1236, loss: 0.1236, grad_norm: 1.7619
2025-06-04 12:59:34,836 - depth - INFO - Iter [9050/38400]	lr: 6.147e-05, eta: 4:18:04, time: 0.475, data_time: 0.006, memory: 27697, decode.loss_depth: 0.1153, loss: 0.1153, grad_norm: 1.7150
2025-06-04 12:59:58,324 - depth - INFO - Iter [9100/38400]	lr: 6.171e-05, eta: 4:17:28, time: 0.470, data_time: 0.005, memory: 27697, decode.loss_depth: 0.1267, loss: 0.1267, grad_norm: 1.7479
2025-06-04 13:00:21,867 - depth - INFO - Iter [9150/38400]	lr: 6.195e-05, eta: 4:16:53, time: 0.471, data_time: 0.006, memory: 27697, decode.loss_depth: 0.1290, loss: 0.1290, grad_norm: 1.6952
2025-06-04 13:00:45,206 - depth - INFO - Iter [9200/38400]	lr: 6.219e-05, eta: 4:16:17, time: 0.467, data_time: 0.006, memory: 27697, decode.loss_depth: 0.1239, loss: 0.1239, grad_norm: 1.7427
2025-06-04 13:01:08,749 - depth - INFO - Iter [9250/38400]	lr: 6.242e-05, eta: 4:15:42, time: 0.471, data_time: 0.006, memory: 27697, decode.loss_depth: 0.1288, loss: 0.1288, grad_norm: 1.8082
2025-06-04 13:01:31,911 - depth - INFO - Iter [9300/38400]	lr: 6.266e-05, eta: 4:15:05, time: 0.463, data_time: 0.006, memory: 27697, decode.loss_depth: 0.1241, loss: 0.1241, grad_norm: 1.7644
2025-06-04 13:01:55,045 - depth - INFO - Iter [9350/38400]	lr: 6.289e-05, eta: 4:14:29, time: 0.463, data_time: 0.006, memory: 27697, decode.loss_depth: 0.1311, loss: 0.1311, grad_norm: 1.8201
2025-06-04 13:02:18,149 - depth - INFO - Iter [9400/38400]	lr: 6.312e-05, eta: 4:13:53, time: 0.462, data_time: 0.006, memory: 27697, decode.loss_depth: 0.1194, loss: 0.1194, grad_norm: 1.6032
2025-06-04 13:02:41,389 - depth - INFO - Iter [9450/38400]	lr: 6.335e-05, eta: 4:13:18, time: 0.465, data_time: 0.006, memory: 27697, decode.loss_depth: 0.1208, loss: 0.1208, grad_norm: 1.7039
2025-06-04 13:03:04,207 - depth - INFO - Iter [9500/38400]	lr: 6.358e-05, eta: 4:12:41, time: 0.456, data_time: 0.005, memory: 27697, decode.loss_depth: 0.1277, loss: 0.1277, grad_norm: 1.8312
2025-06-04 13:03:27,640 - depth - INFO - Iter [9550/38400]	lr: 6.381e-05, eta: 4:12:06, time: 0.469, data_time: 0.005, memory: 27697, decode.loss_depth: 0.1259, loss: 0.1259, grad_norm: 1.9430
2025-06-04 13:03:51,006 - depth - INFO - Saving checkpoint at 9600 iterations
2025-06-04 13:03:57,635 - depth - INFO - Iter [9600/38400]	lr: 6.403e-05, eta: 4:11:51, time: 0.600, data_time: 0.005, memory: 27697, decode.loss_depth: 0.1277, loss: 0.1277, grad_norm: 1.9321
2025-06-04 13:04:42,566 - depth - INFO - Summary:
2025-06-04 13:04:42,567 - depth - INFO - 
+--------+--------+--------+---------+--------+--------+----------+---------+--------+
|   a1   |   a2   |   a3   | abs_rel |  rmse  | log_10 | rmse_log |  silog  | sq_rel |
+--------+--------+--------+---------+--------+--------+----------+---------+--------+
| 0.8237 | 0.9745 | 0.9967 |  0.1322 | 0.4738 | 0.0575 |  0.1655  | 13.6242 | 0.0803 |
+--------+--------+--------+---------+--------+--------+----------+---------+--------+
2025-06-04 13:04:42,567 - depth - INFO - Iter(val) [327]	a1: 0.8237, a2: 0.9745, a3: 0.9967, abs_rel: 0.1322057545185089, rmse: 0.473765105009079, log_10: 0.05748433247208595, rmse_log: 0.16553810238838196, silog: 13.6242, sq_rel: 0.08028282970190048
2025-06-04 13:05:05,676 - depth - INFO - Iter [9650/38400]	lr: 6.426e-05, eta: 4:13:30, time: 1.361, data_time: 0.905, memory: 27697, decode.loss_depth: 0.1266, loss: 0.1266, grad_norm: 1.6808
2025-06-04 13:05:28,906 - depth - INFO - Iter [9700/38400]	lr: 6.448e-05, eta: 4:12:54, time: 0.465, data_time: 0.006, memory: 27697, decode.loss_depth: 0.1207, loss: 0.1207, grad_norm: 1.5933
2025-06-04 13:05:52,142 - depth - INFO - Iter [9750/38400]	lr: 6.470e-05, eta: 4:12:18, time: 0.465, data_time: 0.006, memory: 27697, decode.loss_depth: 0.1247, loss: 0.1247, grad_norm: 1.6450
2025-06-04 13:06:15,345 - depth - INFO - Iter [9800/38400]	lr: 6.492e-05, eta: 4:11:42, time: 0.464, data_time: 0.006, memory: 27697, decode.loss_depth: 0.1234, loss: 0.1234, grad_norm: 1.8597
2025-06-04 13:06:38,639 - depth - INFO - Iter [9850/38400]	lr: 6.514e-05, eta: 4:11:07, time: 0.466, data_time: 0.006, memory: 27697, decode.loss_depth: 0.1280, loss: 0.1280, grad_norm: 1.8298
2025-06-04 13:07:01,544 - depth - INFO - Iter [9900/38400]	lr: 6.535e-05, eta: 4:10:30, time: 0.458, data_time: 0.005, memory: 27697, decode.loss_depth: 0.1310, loss: 0.1310, grad_norm: 1.8888
2025-06-04 13:07:24,345 - depth - INFO - Iter [9950/38400]	lr: 6.557e-05, eta: 4:09:54, time: 0.456, data_time: 0.005, memory: 27697, decode.loss_depth: 0.1315, loss: 0.1315, grad_norm: 1.7600
2025-06-04 13:07:47,235 - depth - INFO - Exp name: swinl_22k_w7_nyu.py
2025-06-04 13:07:47,236 - depth - INFO - Iter [10000/38400]	lr: 6.578e-05, eta: 4:09:17, time: 0.458, data_time: 0.005, memory: 27697, decode.loss_depth: 0.1264, loss: 0.1264, grad_norm: 2.0643
2025-06-04 13:08:10,291 - depth - INFO - Iter [10050/38400]	lr: 6.599e-05, eta: 4:08:42, time: 0.461, data_time: 0.005, memory: 27697, decode.loss_depth: 0.1231, loss: 0.1231, grad_norm: 1.8789
2025-06-04 13:08:33,563 - depth - INFO - Iter [10100/38400]	lr: 6.620e-05, eta: 4:08:07, time: 0.465, data_time: 0.006, memory: 27697, decode.loss_depth: 0.1228, loss: 0.1228, grad_norm: 1.7784
2025-06-04 13:08:56,848 - depth - INFO - Iter [10150/38400]	lr: 6.641e-05, eta: 4:07:32, time: 0.465, data_time: 0.005, memory: 27697, decode.loss_depth: 0.1230, loss: 0.1230, grad_norm: 1.6296
2025-06-04 13:09:20,127 - depth - INFO - Iter [10200/38400]	lr: 6.661e-05, eta: 4:06:58, time: 0.466, data_time: 0.006, memory: 27697, decode.loss_depth: 0.1273, loss: 0.1273, grad_norm: 1.8327
2025-06-04 13:09:43,291 - depth - INFO - Iter [10250/38400]	lr: 6.682e-05, eta: 4:06:23, time: 0.463, data_time: 0.005, memory: 27697, decode.loss_depth: 0.1232, loss: 0.1232, grad_norm: 1.7645
2025-06-04 13:10:05,950 - depth - INFO - Iter [10300/38400]	lr: 6.702e-05, eta: 4:05:47, time: 0.453, data_time: 0.005, memory: 27697, decode.loss_depth: 0.1234, loss: 0.1234, grad_norm: 1.6692
2025-06-04 13:10:28,887 - depth - INFO - Iter [10350/38400]	lr: 6.722e-05, eta: 4:05:12, time: 0.459, data_time: 0.006, memory: 27697, decode.loss_depth: 0.1152, loss: 0.1152, grad_norm: 1.9045
2025-06-04 13:10:51,529 - depth - INFO - Iter [10400/38400]	lr: 6.742e-05, eta: 4:04:36, time: 0.453, data_time: 0.005, memory: 27697, decode.loss_depth: 0.1142, loss: 0.1142, grad_norm: 1.8019
2025-06-04 13:11:36,592 - depth - INFO - Summary:
2025-06-04 13:11:36,593 - depth - INFO - 
+--------+--------+-------+---------+--------+--------+----------+--------+--------+
|   a1   |   a2   |   a3  | abs_rel |  rmse  | log_10 | rmse_log | silog  | sq_rel |
+--------+--------+-------+---------+--------+--------+----------+--------+--------+
| 0.8594 | 0.9812 | 0.997 |  0.122  | 0.4297 | 0.0525 |  0.1527  | 12.811 | 0.0674 |
+--------+--------+-------+---------+--------+--------+----------+--------+--------+
2025-06-04 13:11:42,595 - depth - INFO - Now best checkpoint is saved as best_abs_rel_iter_10400.pth.
2025-06-04 13:11:42,595 - depth - INFO - Best abs_rel is 0.1220 at 10400 iter.
2025-06-04 13:11:42,596 - depth - INFO - Iter(val) [327]	a1: 0.8594, a2: 0.9812, a3: 0.9970, abs_rel: 0.1219872534275055, rmse: 0.42966440320014954, log_10: 0.0525047704577446, rmse_log: 0.15272776782512665, silog: 12.8110, sq_rel: 0.06737583875656128
2025-06-04 13:12:05,405 - depth - INFO - Iter [10450/38400]	lr: 6.762e-05, eta: 4:06:17, time: 1.478, data_time: 1.026, memory: 27697, decode.loss_depth: 0.1271, loss: 0.1271, grad_norm: 1.9806
2025-06-04 13:12:28,400 - depth - INFO - Iter [10500/38400]	lr: 6.782e-05, eta: 4:05:41, time: 0.460, data_time: 0.005, memory: 27697, decode.loss_depth: 0.1250, loss: 0.1250, grad_norm: 1.7644
2025-06-04 13:12:51,452 - depth - INFO - Iter [10550/38400]	lr: 6.801e-05, eta: 4:05:06, time: 0.461, data_time: 0.006, memory: 27697, decode.loss_depth: 0.1209, loss: 0.1209, grad_norm: 1.9936
2025-06-04 13:13:14,503 - depth - INFO - Iter [10600/38400]	lr: 6.820e-05, eta: 4:04:31, time: 0.461, data_time: 0.006, memory: 27697, decode.loss_depth: 0.1279, loss: 0.1279, grad_norm: 2.0215
2025-06-04 13:13:37,364 - depth - INFO - Iter [10650/38400]	lr: 6.840e-05, eta: 4:03:55, time: 0.457, data_time: 0.005, memory: 27697, decode.loss_depth: 0.1279, loss: 0.1279, grad_norm: 1.7227
2025-06-04 13:14:00,312 - depth - INFO - Iter [10700/38400]	lr: 6.859e-05, eta: 4:03:20, time: 0.459, data_time: 0.005, memory: 27697, decode.loss_depth: 0.1204, loss: 0.1204, grad_norm: 1.6609
2025-06-04 13:14:23,359 - depth - INFO - Iter [10750/38400]	lr: 6.877e-05, eta: 4:02:45, time: 0.461, data_time: 0.006, memory: 27697, decode.loss_depth: 0.1260, loss: 0.1260, grad_norm: 2.0602
2025-06-04 13:14:46,457 - depth - INFO - Iter [10800/38400]	lr: 6.896e-05, eta: 4:02:11, time: 0.462, data_time: 0.006, memory: 27697, decode.loss_depth: 0.1222, loss: 0.1222, grad_norm: 1.6799
2025-06-04 13:15:09,560 - depth - INFO - Iter [10850/38400]	lr: 6.914e-05, eta: 4:01:36, time: 0.462, data_time: 0.006, memory: 27697, decode.loss_depth: 0.1227, loss: 0.1227, grad_norm: 1.7259
2025-06-04 13:15:32,642 - depth - INFO - Iter [10900/38400]	lr: 6.933e-05, eta: 4:01:02, time: 0.462, data_time: 0.006, memory: 27697, decode.loss_depth: 0.1191, loss: 0.1191, grad_norm: 1.9819
2025-06-04 13:15:55,709 - depth - INFO - Iter [10950/38400]	lr: 6.951e-05, eta: 4:00:27, time: 0.461, data_time: 0.005, memory: 27697, decode.loss_depth: 0.1242, loss: 0.1242, grad_norm: 1.9950
2025-06-04 13:16:18,601 - depth - INFO - Exp name: swinl_22k_w7_nyu.py
2025-06-04 13:16:18,601 - depth - INFO - Iter [11000/38400]	lr: 6.969e-05, eta: 3:59:53, time: 0.458, data_time: 0.005, memory: 27697, decode.loss_depth: 0.1226, loss: 0.1226, grad_norm: 1.6647
2025-06-04 13:16:41,425 - depth - INFO - Iter [11050/38400]	lr: 6.987e-05, eta: 3:59:18, time: 0.456, data_time: 0.005, memory: 27697, decode.loss_depth: 0.1186, loss: 0.1186, grad_norm: 1.7778
2025-06-04 13:17:04,591 - depth - INFO - Iter [11100/38400]	lr: 7.004e-05, eta: 3:58:44, time: 0.463, data_time: 0.005, memory: 27697, decode.loss_depth: 0.1163, loss: 0.1163, grad_norm: 1.6176
2025-06-04 13:17:27,755 - depth - INFO - Iter [11150/38400]	lr: 7.022e-05, eta: 3:58:10, time: 0.463, data_time: 0.006, memory: 27697, decode.loss_depth: 0.1185, loss: 0.1185, grad_norm: 1.6528
2025-06-04 13:17:50,371 - depth - INFO - Saving checkpoint at 11200 iterations
2025-06-04 13:17:56,516 - depth - INFO - Iter [11200/38400]	lr: 7.039e-05, eta: 3:57:50, time: 0.575, data_time: 0.005, memory: 27697, decode.loss_depth: 0.1190, loss: 0.1190, grad_norm: 2.0492
2025-06-04 13:18:41,430 - depth - INFO - Summary:
2025-06-04 13:18:41,431 - depth - INFO - 
+--------+--------+--------+---------+--------+--------+----------+---------+--------+
|   a1   |   a2   |   a3   | abs_rel |  rmse  | log_10 | rmse_log |  silog  | sq_rel |
+--------+--------+--------+---------+--------+--------+----------+---------+--------+
| 0.8161 | 0.9795 | 0.9962 |  0.1331 | 0.4988 | 0.0604 |  0.1689  | 12.4452 | 0.0846 |
+--------+--------+--------+---------+--------+--------+----------+---------+--------+
2025-06-04 13:18:41,431 - depth - INFO - Iter(val) [327]	a1: 0.8161, a2: 0.9795, a3: 0.9962, abs_rel: 0.1330985724925995, rmse: 0.498800665140152, log_10: 0.060409244149923325, rmse_log: 0.16890127956867218, silog: 12.4452, sq_rel: 0.08456505835056305
2025-06-04 13:19:04,337 - depth - INFO - Iter [11250/38400]	lr: 7.056e-05, eta: 3:59:04, time: 1.356, data_time: 0.903, memory: 27697, decode.loss_depth: 0.1203, loss: 0.1203, grad_norm: 1.7368
2025-06-04 13:19:27,645 - depth - INFO - Iter [11300/38400]	lr: 7.073e-05, eta: 3:58:30, time: 0.466, data_time: 0.006, memory: 27697, decode.loss_depth: 0.1242, loss: 0.1242, grad_norm: 1.6704
2025-06-04 13:19:50,949 - depth - INFO - Iter [11350/38400]	lr: 7.090e-05, eta: 3:57:57, time: 0.466, data_time: 0.005, memory: 27697, decode.loss_depth: 0.1129, loss: 0.1129, grad_norm: 1.7771
2025-06-04 13:20:14,157 - depth - INFO - Iter [11400/38400]	lr: 7.106e-05, eta: 3:57:23, time: 0.464, data_time: 0.005, memory: 27697, decode.loss_depth: 0.1149, loss: 0.1149, grad_norm: 1.7054
2025-06-04 13:20:37,845 - depth - INFO - Iter [11450/38400]	lr: 7.123e-05, eta: 3:56:50, time: 0.474, data_time: 0.006, memory: 27697, decode.loss_depth: 0.1217, loss: 0.1217, grad_norm: 1.8618
2025-06-04 13:21:01,671 - depth - INFO - Iter [11500/38400]	lr: 7.139e-05, eta: 3:56:18, time: 0.476, data_time: 0.006, memory: 27697, decode.loss_depth: 0.1172, loss: 0.1172, grad_norm: 1.7020
2025-06-04 13:21:24,833 - depth - INFO - Iter [11550/38400]	lr: 7.155e-05, eta: 3:55:44, time: 0.463, data_time: 0.004, memory: 27697, decode.loss_depth: 0.1227, loss: 0.1227, grad_norm: 1.7426
2025-06-04 13:21:47,946 - depth - INFO - Iter [11600/38400]	lr: 7.171e-05, eta: 3:55:10, time: 0.462, data_time: 0.005, memory: 27697, decode.loss_depth: 0.1172, loss: 0.1172, grad_norm: 1.6829
2025-06-04 13:22:11,118 - depth - INFO - Iter [11650/38400]	lr: 7.187e-05, eta: 3:54:37, time: 0.463, data_time: 0.005, memory: 27697, decode.loss_depth: 0.1161, loss: 0.1161, grad_norm: 1.7500
2025-06-04 13:22:34,208 - depth - INFO - Iter [11700/38400]	lr: 7.202e-05, eta: 3:54:03, time: 0.462, data_time: 0.005, memory: 27697, decode.loss_depth: 0.1150, loss: 0.1150, grad_norm: 1.5966
2025-06-04 13:22:57,202 - depth - INFO - Iter [11750/38400]	lr: 7.218e-05, eta: 3:53:29, time: 0.460, data_time: 0.005, memory: 27697, decode.loss_depth: 0.1140, loss: 0.1140, grad_norm: 1.8551
2025-06-04 13:23:20,082 - depth - INFO - Iter [11800/38400]	lr: 7.233e-05, eta: 3:52:55, time: 0.458, data_time: 0.005, memory: 27697, decode.loss_depth: 0.1180, loss: 0.1180, grad_norm: 1.7659
2025-06-04 13:23:43,390 - depth - INFO - Iter [11850/38400]	lr: 7.248e-05, eta: 3:52:22, time: 0.466, data_time: 0.005, memory: 27697, decode.loss_depth: 0.1152, loss: 0.1152, grad_norm: 1.8408
2025-06-04 13:24:06,488 - depth - INFO - Iter [11900/38400]	lr: 7.263e-05, eta: 3:51:49, time: 0.462, data_time: 0.005, memory: 27697, decode.loss_depth: 0.1165, loss: 0.1165, grad_norm: 1.8930
2025-06-04 13:24:29,409 - depth - INFO - Iter [11950/38400]	lr: 7.277e-05, eta: 3:51:15, time: 0.459, data_time: 0.005, memory: 27697, decode.loss_depth: 0.1087, loss: 0.1087, grad_norm: 1.6539
2025-06-04 13:24:52,234 - depth - INFO - Exp name: swinl_22k_w7_nyu.py
2025-06-04 13:24:52,234 - depth - INFO - Iter [12000/38400]	lr: 7.292e-05, eta: 3:50:42, time: 0.456, data_time: 0.005, memory: 27697, decode.loss_depth: 0.1199, loss: 0.1199, grad_norm: 1.7334
2025-06-04 13:25:37,421 - depth - INFO - Summary:
2025-06-04 13:25:37,422 - depth - INFO - 
+--------+--------+--------+---------+--------+--------+----------+---------+--------+
|   a1   |   a2   |   a3   | abs_rel |  rmse  | log_10 | rmse_log |  silog  | sq_rel |
+--------+--------+--------+---------+--------+--------+----------+---------+--------+
| 0.8051 | 0.9774 | 0.9969 |  0.1334 | 0.5174 | 0.061  |  0.1721  | 13.0771 | 0.0871 |
+--------+--------+--------+---------+--------+--------+----------+---------+--------+
2025-06-04 13:25:37,422 - depth - INFO - Exp name: swinl_22k_w7_nyu.py
2025-06-04 13:25:37,422 - depth - INFO - Iter(val) [327]	a1: 0.8051, a2: 0.9774, a3: 0.9969, abs_rel: 0.13340553641319275, rmse: 0.5173937678337097, log_10: 0.06101352348923683, rmse_log: 0.172129288315773, silog: 13.0771, sq_rel: 0.08708866685628891
2025-06-04 13:26:00,386 - depth - INFO - Iter [12050/38400]	lr: 7.306e-05, eta: 3:51:47, time: 1.363, data_time: 0.909, memory: 27697, decode.loss_depth: 0.1181, loss: 0.1181, grad_norm: 1.5632
2025-06-04 13:26:23,484 - depth - INFO - Iter [12100/38400]	lr: 7.320e-05, eta: 3:51:14, time: 0.462, data_time: 0.006, memory: 27697, decode.loss_depth: 0.1173, loss: 0.1173, grad_norm: 1.7426
2025-06-04 13:26:46,533 - depth - INFO - Iter [12150/38400]	lr: 7.334e-05, eta: 3:50:40, time: 0.461, data_time: 0.006, memory: 27697, decode.loss_depth: 0.1129, loss: 0.1129, grad_norm: 1.5147
2025-06-04 13:27:09,745 - depth - INFO - Iter [12200/38400]	lr: 7.348e-05, eta: 3:50:07, time: 0.464, data_time: 0.006, memory: 27697, decode.loss_depth: 0.1096, loss: 0.1096, grad_norm: 1.6532
2025-06-04 13:27:33,097 - depth - INFO - Iter [12250/38400]	lr: 7.362e-05, eta: 3:49:34, time: 0.467, data_time: 0.006, memory: 27697, decode.loss_depth: 0.1118, loss: 0.1118, grad_norm: 1.4897
2025-06-04 13:27:56,608 - depth - INFO - Iter [12300/38400]	lr: 7.375e-05, eta: 3:49:02, time: 0.470, data_time: 0.005, memory: 27697, decode.loss_depth: 0.1161, loss: 0.1161, grad_norm: 1.8129
2025-06-04 13:28:20,105 - depth - INFO - Iter [12350/38400]	lr: 7.388e-05, eta: 3:48:29, time: 0.470, data_time: 0.006, memory: 27697, decode.loss_depth: 0.1212, loss: 0.1212, grad_norm: 1.6991
2025-06-04 13:28:44,021 - depth - INFO - Iter [12400/38400]	lr: 7.402e-05, eta: 3:47:58, time: 0.478, data_time: 0.006, memory: 27697, decode.loss_depth: 0.1122, loss: 0.1122, grad_norm: 1.5850
2025-06-04 13:29:07,365 - depth - INFO - Iter [12450/38400]	lr: 7.414e-05, eta: 3:47:26, time: 0.467, data_time: 0.006, memory: 27697, decode.loss_depth: 0.1081, loss: 0.1081, grad_norm: 1.7981
2025-06-04 13:29:31,119 - depth - INFO - Iter [12500/38400]	lr: 7.427e-05, eta: 3:46:54, time: 0.475, data_time: 0.006, memory: 27697, decode.loss_depth: 0.1153, loss: 0.1153, grad_norm: 1.5099
2025-06-04 13:29:54,500 - depth - INFO - Iter [12550/38400]	lr: 7.440e-05, eta: 3:46:22, time: 0.468, data_time: 0.005, memory: 27697, decode.loss_depth: 0.1138, loss: 0.1138, grad_norm: 1.9479
2025-06-04 13:30:17,952 - depth - INFO - Iter [12600/38400]	lr: 7.452e-05, eta: 3:45:50, time: 0.469, data_time: 0.005, memory: 27697, decode.loss_depth: 0.1086, loss: 0.1086, grad_norm: 1.5587
2025-06-04 13:30:41,111 - depth - INFO - Iter [12650/38400]	lr: 7.464e-05, eta: 3:45:17, time: 0.463, data_time: 0.006, memory: 27697, decode.loss_depth: 0.1142, loss: 0.1142, grad_norm: 1.7803
2025-06-04 13:31:04,585 - depth - INFO - Iter [12700/38400]	lr: 7.476e-05, eta: 3:44:45, time: 0.469, data_time: 0.006, memory: 27697, decode.loss_depth: 0.1168, loss: 0.1168, grad_norm: 1.7057
2025-06-04 13:31:28,239 - depth - INFO - Iter [12750/38400]	lr: 7.488e-05, eta: 3:44:14, time: 0.473, data_time: 0.006, memory: 27697, decode.loss_depth: 0.1082, loss: 0.1082, grad_norm: 1.5492
2025-06-04 13:31:51,753 - depth - INFO - Saving checkpoint at 12800 iterations
2025-06-04 13:31:58,193 - depth - INFO - Iter [12800/38400]	lr: 7.500e-05, eta: 3:43:55, time: 0.599, data_time: 0.006, memory: 27697, decode.loss_depth: 0.1094, loss: 0.1094, grad_norm: 1.5601
2025-06-04 13:32:43,329 - depth - INFO - Summary:
2025-06-04 13:32:43,330 - depth - INFO - 
+--------+--------+--------+---------+--------+--------+----------+---------+--------+
|   a1   |   a2   |   a3   | abs_rel |  rmse  | log_10 | rmse_log |  silog  | sq_rel |
+--------+--------+--------+---------+--------+--------+----------+---------+--------+
| 0.7687 | 0.9774 | 0.9967 |  0.1448 | 0.5415 | 0.0673 |  0.1827  | 12.4486 | 0.0956 |
+--------+--------+--------+---------+--------+--------+----------+---------+--------+
2025-06-04 13:32:43,331 - depth - INFO - Iter(val) [327]	a1: 0.7687, a2: 0.9774, a3: 0.9967, abs_rel: 0.14484408497810364, rmse: 0.5414624810218811, log_10: 0.06731558591127396, rmse_log: 0.18272297084331512, silog: 12.4486, sq_rel: 0.09559156745672226
2025-06-04 13:33:06,772 - depth - INFO - Iter [12850/38400]	lr: 7.483e-05, eta: 3:44:53, time: 1.371, data_time: 0.907, memory: 27697, decode.loss_depth: 0.1094, loss: 0.1094, grad_norm: 1.4783
2025-06-04 13:33:29,829 - depth - INFO - Iter [12900/38400]	lr: 7.465e-05, eta: 3:44:20, time: 0.461, data_time: 0.005, memory: 27697, decode.loss_depth: 0.1162, loss: 0.1162, grad_norm: 1.6931
2025-06-04 13:33:52,809 - depth - INFO - Iter [12950/38400]	lr: 7.447e-05, eta: 3:43:47, time: 0.459, data_time: 0.005, memory: 27697, decode.loss_depth: 0.1075, loss: 0.1075, grad_norm: 1.7281
2025-06-04 13:34:15,973 - depth - INFO - Exp name: swinl_22k_w7_nyu.py
2025-06-04 13:34:15,973 - depth - INFO - Iter [13000/38400]	lr: 7.429e-05, eta: 3:43:14, time: 0.464, data_time: 0.005, memory: 27697, decode.loss_depth: 0.1089, loss: 0.1089, grad_norm: 1.6680
2025-06-04 13:34:38,890 - depth - INFO - Iter [13050/38400]	lr: 7.411e-05, eta: 3:42:41, time: 0.458, data_time: 0.005, memory: 27697, decode.loss_depth: 0.1131, loss: 0.1131, grad_norm: 1.8230
2025-06-04 13:35:01,508 - depth - INFO - Iter [13100/38400]	lr: 7.393e-05, eta: 3:42:08, time: 0.452, data_time: 0.005, memory: 27697, decode.loss_depth: 0.1098, loss: 0.1098, grad_norm: 1.5909
2025-06-04 13:35:24,338 - depth - INFO - Iter [13150/38400]	lr: 7.375e-05, eta: 3:41:35, time: 0.456, data_time: 0.005, memory: 27697, decode.loss_depth: 0.1084, loss: 0.1084, grad_norm: 1.5688
2025-06-04 13:35:47,352 - depth - INFO - Iter [13200/38400]	lr: 7.357e-05, eta: 3:41:02, time: 0.460, data_time: 0.005, memory: 27697, decode.loss_depth: 0.1165, loss: 0.1165, grad_norm: 1.9276
2025-06-04 13:36:10,445 - depth - INFO - Iter [13250/38400]	lr: 7.339e-05, eta: 3:40:29, time: 0.462, data_time: 0.005, memory: 27697, decode.loss_depth: 0.1181, loss: 0.1181, grad_norm: 1.9969
2025-06-04 13:36:33,667 - depth - INFO - Iter [13300/38400]	lr: 7.321e-05, eta: 3:39:57, time: 0.465, data_time: 0.006, memory: 27697, decode.loss_depth: 0.1088, loss: 0.1088, grad_norm: 1.8479
2025-06-04 13:36:56,852 - depth - INFO - Iter [13350/38400]	lr: 7.303e-05, eta: 3:39:25, time: 0.464, data_time: 0.005, memory: 27697, decode.loss_depth: 0.1117, loss: 0.1117, grad_norm: 1.8212
2025-06-04 13:37:19,764 - depth - INFO - Iter [13400/38400]	lr: 7.285e-05, eta: 3:38:53, time: 0.458, data_time: 0.005, memory: 27697, decode.loss_depth: 0.1056, loss: 0.1056, grad_norm: 1.3883
2025-06-04 13:37:43,253 - depth - INFO - Iter [13450/38400]	lr: 7.267e-05, eta: 3:38:21, time: 0.469, data_time: 0.006, memory: 27697, decode.loss_depth: 0.1126, loss: 0.1126, grad_norm: 1.7195
2025-06-04 13:38:06,431 - depth - INFO - Iter [13500/38400]	lr: 7.248e-05, eta: 3:37:49, time: 0.464, data_time: 0.005, memory: 27697, decode.loss_depth: 0.1115, loss: 0.1115, grad_norm: 1.7006
2025-06-04 13:38:29,520 - depth - INFO - Iter [13550/38400]	lr: 7.230e-05, eta: 3:37:17, time: 0.462, data_time: 0.005, memory: 27697, decode.loss_depth: 0.1136, loss: 0.1136, grad_norm: 1.7298
2025-06-04 13:38:52,337 - depth - INFO - Iter [13600/38400]	lr: 7.212e-05, eta: 3:36:45, time: 0.456, data_time: 0.005, memory: 27697, decode.loss_depth: 0.1064, loss: 0.1064, grad_norm: 1.5137
2025-06-04 13:39:37,692 - depth - INFO - Summary:
2025-06-04 13:39:37,693 - depth - INFO - 
+--------+--------+--------+---------+--------+--------+----------+---------+--------+
|   a1   |   a2   |   a3   | abs_rel |  rmse  | log_10 | rmse_log |  silog  | sq_rel |
+--------+--------+--------+---------+--------+--------+----------+---------+--------+
| 0.8504 | 0.9812 | 0.9967 |  0.1205 | 0.4336 | 0.0537 |  0.1543  | 11.9486 | 0.0705 |
+--------+--------+--------+---------+--------+--------+----------+---------+--------+
2025-06-04 13:39:43,630 - depth - INFO - Now best checkpoint is saved as best_abs_rel_iter_13600.pth.
2025-06-04 13:39:43,630 - depth - INFO - Best abs_rel is 0.1205 at 13600 iter.
2025-06-04 13:39:43,630 - depth - INFO - Iter(val) [327]	a1: 0.8504, a2: 0.9812, a3: 0.9967, abs_rel: 0.12054114043712616, rmse: 0.4336206316947937, log_10: 0.05367103964090347, rmse_log: 0.15430574119091034, silog: 11.9486, sq_rel: 0.07051979750394821
2025-06-04 13:40:06,771 - depth - INFO - Iter [13650/38400]	lr: 7.193e-05, eta: 3:37:46, time: 1.489, data_time: 1.032, memory: 27697, decode.loss_depth: 0.1071, loss: 0.1071, grad_norm: 1.5861
2025-06-04 13:40:30,028 - depth - INFO - Iter [13700/38400]	lr: 7.175e-05, eta: 3:37:14, time: 0.465, data_time: 0.004, memory: 27697, decode.loss_depth: 0.1052, loss: 0.1052, grad_norm: 1.4984
2025-06-04 13:40:53,480 - depth - INFO - Iter [13750/38400]	lr: 7.157e-05, eta: 3:36:42, time: 0.469, data_time: 0.005, memory: 27697, decode.loss_depth: 0.1066, loss: 0.1066, grad_norm: 1.4996
2025-06-04 13:41:16,840 - depth - INFO - Iter [13800/38400]	lr: 7.138e-05, eta: 3:36:11, time: 0.467, data_time: 0.005, memory: 27697, decode.loss_depth: 0.1111, loss: 0.1111, grad_norm: 1.5736
2025-06-04 13:41:40,392 - depth - INFO - Iter [13850/38400]	lr: 7.120e-05, eta: 3:35:39, time: 0.471, data_time: 0.006, memory: 27697, decode.loss_depth: 0.1068, loss: 0.1068, grad_norm: 1.7274
2025-06-04 13:42:03,589 - depth - INFO - Iter [13900/38400]	lr: 7.101e-05, eta: 3:35:07, time: 0.464, data_time: 0.005, memory: 27697, decode.loss_depth: 0.1040, loss: 0.1040, grad_norm: 1.5633
2025-06-04 13:42:26,722 - depth - INFO - Iter [13950/38400]	lr: 7.083e-05, eta: 3:34:35, time: 0.463, data_time: 0.005, memory: 27697, decode.loss_depth: 0.1126, loss: 0.1126, grad_norm: 1.7076
2025-06-04 13:42:49,557 - depth - INFO - Exp name: swinl_22k_w7_nyu.py
2025-06-04 13:42:49,557 - depth - INFO - Iter [14000/38400]	lr: 7.064e-05, eta: 3:34:03, time: 0.457, data_time: 0.005, memory: 27697, decode.loss_depth: 0.1076, loss: 0.1076, grad_norm: 1.6565
2025-06-04 13:43:12,952 - depth - INFO - Iter [14050/38400]	lr: 7.045e-05, eta: 3:33:32, time: 0.468, data_time: 0.005, memory: 27697, decode.loss_depth: 0.1092, loss: 0.1092, grad_norm: 1.6724
2025-06-04 13:43:36,356 - depth - INFO - Iter [14100/38400]	lr: 7.027e-05, eta: 3:33:00, time: 0.468, data_time: 0.005, memory: 27697, decode.loss_depth: 0.1104, loss: 0.1104, grad_norm: 1.5416
2025-06-04 13:43:59,286 - depth - INFO - Iter [14150/38400]	lr: 7.008e-05, eta: 3:32:28, time: 0.459, data_time: 0.005, memory: 27697, decode.loss_depth: 0.1117, loss: 0.1117, grad_norm: 1.7959
2025-06-04 13:44:22,272 - depth - INFO - Iter [14200/38400]	lr: 6.989e-05, eta: 3:31:56, time: 0.460, data_time: 0.005, memory: 27697, decode.loss_depth: 0.1045, loss: 0.1045, grad_norm: 1.5801
2025-06-04 13:44:45,548 - depth - INFO - Iter [14250/38400]	lr: 6.970e-05, eta: 3:31:25, time: 0.466, data_time: 0.005, memory: 27697, decode.loss_depth: 0.1044, loss: 0.1044, grad_norm: 1.5535
2025-06-04 13:45:09,029 - depth - INFO - Iter [14300/38400]	lr: 6.952e-05, eta: 3:30:54, time: 0.470, data_time: 0.006, memory: 27697, decode.loss_depth: 0.1056, loss: 0.1056, grad_norm: 1.5168
2025-06-04 13:45:32,517 - depth - INFO - Iter [14350/38400]	lr: 6.933e-05, eta: 3:30:23, time: 0.470, data_time: 0.006, memory: 27697, decode.loss_depth: 0.1063, loss: 0.1063, grad_norm: 1.4691
2025-06-04 13:45:55,453 - depth - INFO - Saving checkpoint at 14400 iterations
2025-06-04 13:46:01,499 - depth - INFO - Iter [14400/38400]	lr: 6.914e-05, eta: 3:30:01, time: 0.580, data_time: 0.005, memory: 27697, decode.loss_depth: 0.0999, loss: 0.0999, grad_norm: 1.4248
2025-06-04 13:46:46,708 - depth - INFO - Summary:
2025-06-04 13:46:46,709 - depth - INFO - 
+--------+-------+--------+---------+--------+--------+----------+---------+--------+
|   a1   |   a2  |   a3   | abs_rel |  rmse  | log_10 | rmse_log |  silog  | sq_rel |
+--------+-------+--------+---------+--------+--------+----------+---------+--------+
| 0.8671 | 0.985 | 0.9973 |  0.1162 | 0.4226 | 0.0507 |  0.1472  | 11.7783 | 0.0649 |
+--------+-------+--------+---------+--------+--------+----------+---------+--------+
2025-06-04 13:46:52,730 - depth - INFO - Now best checkpoint is saved as best_abs_rel_iter_14400.pth.
2025-06-04 13:46:52,731 - depth - INFO - Best abs_rel is 0.1162 at 14400 iter.
2025-06-04 13:46:52,731 - depth - INFO - Iter(val) [327]	a1: 0.8671, a2: 0.9850, a3: 0.9973, abs_rel: 0.11621876806020737, rmse: 0.4225538671016693, log_10: 0.05074692517518997, rmse_log: 0.14719849824905396, silog: 11.7783, sq_rel: 0.06494630873203278
2025-06-04 13:47:15,905 - depth - INFO - Iter [14450/38400]	lr: 6.895e-05, eta: 3:30:55, time: 1.488, data_time: 1.030, memory: 27697, decode.loss_depth: 0.1017, loss: 0.1017, grad_norm: 1.5708
2025-06-04 13:47:38,960 - depth - INFO - Iter [14500/38400]	lr: 6.876e-05, eta: 3:30:23, time: 0.461, data_time: 0.006, memory: 27697, decode.loss_depth: 0.1008, loss: 0.1008, grad_norm: 1.6484
2025-06-04 13:48:02,237 - depth - INFO - Iter [14550/38400]	lr: 6.857e-05, eta: 3:29:51, time: 0.466, data_time: 0.005, memory: 27697, decode.loss_depth: 0.1024, loss: 0.1024, grad_norm: 1.4317
2025-06-04 13:48:25,688 - depth - INFO - Iter [14600/38400]	lr: 6.838e-05, eta: 3:29:20, time: 0.469, data_time: 0.005, memory: 27697, decode.loss_depth: 0.1043, loss: 0.1043, grad_norm: 1.5003
2025-06-04 13:48:48,655 - depth - INFO - Iter [14650/38400]	lr: 6.819e-05, eta: 3:28:48, time: 0.459, data_time: 0.005, memory: 27697, decode.loss_depth: 0.1050, loss: 0.1050, grad_norm: 1.5868
2025-06-04 13:49:11,872 - depth - INFO - Iter [14700/38400]	lr: 6.800e-05, eta: 3:28:17, time: 0.464, data_time: 0.005, memory: 27697, decode.loss_depth: 0.1058, loss: 0.1058, grad_norm: 1.6126
2025-06-04 13:49:35,325 - depth - INFO - Iter [14750/38400]	lr: 6.781e-05, eta: 3:27:46, time: 0.469, data_time: 0.006, memory: 27697, decode.loss_depth: 0.1002, loss: 0.1002, grad_norm: 1.8184
2025-06-04 13:49:58,500 - depth - INFO - Iter [14800/38400]	lr: 6.762e-05, eta: 3:27:14, time: 0.464, data_time: 0.006, memory: 27697, decode.loss_depth: 0.1042, loss: 0.1042, grad_norm: 1.4582
2025-06-04 13:50:21,801 - depth - INFO - Iter [14850/38400]	lr: 6.742e-05, eta: 3:26:43, time: 0.466, data_time: 0.006, memory: 27697, decode.loss_depth: 0.0987, loss: 0.0987, grad_norm: 1.4657
2025-06-04 13:50:45,142 - depth - INFO - Iter [14900/38400]	lr: 6.723e-05, eta: 3:26:12, time: 0.467, data_time: 0.006, memory: 27697, decode.loss_depth: 0.1058, loss: 0.1058, grad_norm: 1.6625
2025-06-04 13:51:08,802 - depth - INFO - Iter [14950/38400]	lr: 6.704e-05, eta: 3:25:42, time: 0.473, data_time: 0.006, memory: 27697, decode.loss_depth: 0.0975, loss: 0.0975, grad_norm: 1.7107
2025-06-04 13:51:32,713 - depth - INFO - Exp name: swinl_22k_w7_nyu.py
2025-06-04 13:51:32,713 - depth - INFO - Iter [15000/38400]	lr: 6.685e-05, eta: 3:25:12, time: 0.478, data_time: 0.006, memory: 27697, decode.loss_depth: 0.1016, loss: 0.1016, grad_norm: 1.5254
2025-06-04 13:51:55,743 - depth - INFO - Iter [15050/38400]	lr: 6.666e-05, eta: 3:24:40, time: 0.461, data_time: 0.005, memory: 27697, decode.loss_depth: 0.1019, loss: 0.1019, grad_norm: 1.4886
2025-06-04 13:52:18,888 - depth - INFO - Iter [15100/38400]	lr: 6.646e-05, eta: 3:24:09, time: 0.463, data_time: 0.005, memory: 27697, decode.loss_depth: 0.1141, loss: 0.1141, grad_norm: 1.5329
2025-06-04 13:52:42,034 - depth - INFO - Iter [15150/38400]	lr: 6.627e-05, eta: 3:23:38, time: 0.463, data_time: 0.005, memory: 27697, decode.loss_depth: 0.1029, loss: 0.1029, grad_norm: 1.4697
2025-06-04 13:53:05,122 - depth - INFO - Iter [15200/38400]	lr: 6.608e-05, eta: 3:23:07, time: 0.462, data_time: 0.005, memory: 27697, decode.loss_depth: 0.1002, loss: 0.1002, grad_norm: 1.4853
2025-06-04 13:53:50,982 - depth - INFO - Summary:
2025-06-04 13:53:50,983 - depth - INFO - 
+--------+--------+--------+---------+--------+--------+----------+---------+--------+
|   a1   |   a2   |   a3   | abs_rel |  rmse  | log_10 | rmse_log |  silog  | sq_rel |
+--------+--------+--------+---------+--------+--------+----------+---------+--------+
| 0.8509 | 0.9829 | 0.9973 |  0.1228 | 0.4347 | 0.054  |  0.1544  | 12.2598 | 0.0704 |
+--------+--------+--------+---------+--------+--------+----------+---------+--------+
2025-06-04 13:53:50,983 - depth - INFO - Iter(val) [327]	a1: 0.8509, a2: 0.9829, a3: 0.9973, abs_rel: 0.1228402853012085, rmse: 0.43468254804611206, log_10: 0.05400124564766884, rmse_log: 0.15441714227199554, silog: 12.2598, sq_rel: 0.07043515145778656
2025-06-04 13:54:13,844 - depth - INFO - Iter [15250/38400]	lr: 6.588e-05, eta: 3:23:45, time: 1.374, data_time: 0.923, memory: 27697, decode.loss_depth: 0.0985, loss: 0.0985, grad_norm: 1.5198
2025-06-04 13:54:36,843 - depth - INFO - Iter [15300/38400]	lr: 6.569e-05, eta: 3:23:13, time: 0.460, data_time: 0.005, memory: 27697, decode.loss_depth: 0.1012, loss: 0.1012, grad_norm: 1.5585
2025-06-04 13:55:00,197 - depth - INFO - Iter [15350/38400]	lr: 6.549e-05, eta: 3:22:42, time: 0.467, data_time: 0.005, memory: 27697, decode.loss_depth: 0.1060, loss: 0.1060, grad_norm: 1.5342
2025-06-04 13:55:23,517 - depth - INFO - Iter [15400/38400]	lr: 6.530e-05, eta: 3:22:11, time: 0.466, data_time: 0.006, memory: 27697, decode.loss_depth: 0.0979, loss: 0.0979, grad_norm: 1.4344
2025-06-04 13:55:46,461 - depth - INFO - Iter [15450/38400]	lr: 6.510e-05, eta: 3:21:40, time: 0.459, data_time: 0.005, memory: 27697, decode.loss_depth: 0.0988, loss: 0.0988, grad_norm: 1.3336
2025-06-04 13:56:09,242 - depth - INFO - Iter [15500/38400]	lr: 6.491e-05, eta: 3:21:08, time: 0.456, data_time: 0.005, memory: 27697, decode.loss_depth: 0.0964, loss: 0.0964, grad_norm: 1.4685
2025-06-04 13:56:32,156 - depth - INFO - Iter [15550/38400]	lr: 6.471e-05, eta: 3:20:37, time: 0.458, data_time: 0.005, memory: 27697, decode.loss_depth: 0.1004, loss: 0.1004, grad_norm: 1.6271
2025-06-04 13:56:55,308 - depth - INFO - Iter [15600/38400]	lr: 6.452e-05, eta: 3:20:06, time: 0.463, data_time: 0.005, memory: 27697, decode.loss_depth: 0.0955, loss: 0.0955, grad_norm: 1.5271
2025-06-04 13:57:18,728 - depth - INFO - Iter [15650/38400]	lr: 6.432e-05, eta: 3:19:35, time: 0.468, data_time: 0.006, memory: 27697, decode.loss_depth: 0.0985, loss: 0.0985, grad_norm: 1.4251
2025-06-04 13:57:41,579 - depth - INFO - Iter [15700/38400]	lr: 6.413e-05, eta: 3:19:04, time: 0.457, data_time: 0.005, memory: 27697, decode.loss_depth: 0.1004, loss: 0.1004, grad_norm: 1.5360
2025-06-04 13:58:04,776 - depth - INFO - Iter [15750/38400]	lr: 6.393e-05, eta: 3:18:33, time: 0.464, data_time: 0.006, memory: 27697, decode.loss_depth: 0.0951, loss: 0.0951, grad_norm: 1.4824
2025-06-04 13:58:28,011 - depth - INFO - Iter [15800/38400]	lr: 6.373e-05, eta: 3:18:03, time: 0.465, data_time: 0.005, memory: 27697, decode.loss_depth: 0.0964, loss: 0.0964, grad_norm: 1.3178
2025-06-04 13:58:51,005 - depth - INFO - Iter [15850/38400]	lr: 6.354e-05, eta: 3:17:32, time: 0.460, data_time: 0.005, memory: 27697, decode.loss_depth: 0.0997, loss: 0.0997, grad_norm: 1.5307
2025-06-04 13:59:13,817 - depth - INFO - Iter [15900/38400]	lr: 6.334e-05, eta: 3:17:00, time: 0.456, data_time: 0.005, memory: 27697, decode.loss_depth: 0.0998, loss: 0.0998, grad_norm: 1.4517
2025-06-04 13:59:36,982 - depth - INFO - Iter [15950/38400]	lr: 6.314e-05, eta: 3:16:30, time: 0.463, data_time: 0.006, memory: 27697, decode.loss_depth: 0.0943, loss: 0.0943, grad_norm: 1.5256
2025-06-04 14:00:00,266 - depth - INFO - Saving checkpoint at 16000 iterations
2025-06-04 14:00:06,485 - depth - INFO - Exp name: swinl_22k_w7_nyu.py
2025-06-04 14:00:06,486 - depth - INFO - Iter [16000/38400]	lr: 6.294e-05, eta: 3:16:08, time: 0.590, data_time: 0.006, memory: 27697, decode.loss_depth: 0.0941, loss: 0.0941, grad_norm: 1.4078
2025-06-04 14:00:51,308 - depth - INFO - Summary:
2025-06-04 14:00:51,309 - depth - INFO - 
+--------+--------+-------+---------+--------+--------+----------+---------+--------+
|   a1   |   a2   |   a3  | abs_rel |  rmse  | log_10 | rmse_log |  silog  | sq_rel |
+--------+--------+-------+---------+--------+--------+----------+---------+--------+
| 0.8811 | 0.9801 | 0.995 |  0.1148 | 0.3923 | 0.0485 |  0.1422  | 11.4062 | 0.0662 |
+--------+--------+-------+---------+--------+--------+----------+---------+--------+
2025-06-04 14:00:57,340 - depth - INFO - Now best checkpoint is saved as best_abs_rel_iter_16000.pth.
2025-06-04 14:00:57,340 - depth - INFO - Best abs_rel is 0.1148 at 16000 iter.
2025-06-04 14:00:57,341 - depth - INFO - Exp name: swinl_22k_w7_nyu.py
2025-06-04 14:00:57,341 - depth - INFO - Iter(val) [327]	a1: 0.8811, a2: 0.9801, a3: 0.9950, abs_rel: 0.1148371770977974, rmse: 0.39232027530670166, log_10: 0.0484510138630867, rmse_log: 0.14222705364227295, silog: 11.4062, sq_rel: 0.0661761462688446
2025-06-04 14:01:20,350 - depth - INFO - Iter [16050/38400]	lr: 6.275e-05, eta: 3:16:48, time: 1.477, data_time: 1.022, memory: 27697, decode.loss_depth: 0.0941, loss: 0.0941, grad_norm: 1.3807
2025-06-04 14:01:43,866 - depth - INFO - Iter [16100/38400]	lr: 6.255e-05, eta: 3:16:18, time: 0.470, data_time: 0.006, memory: 27697, decode.loss_depth: 0.0957, loss: 0.0957, grad_norm: 1.6307
2025-06-04 14:02:07,816 - depth - INFO - Iter [16150/38400]	lr: 6.235e-05, eta: 3:15:48, time: 0.479, data_time: 0.006, memory: 27697, decode.loss_depth: 0.0904, loss: 0.0904, grad_norm: 1.4703
2025-06-04 14:02:30,937 - depth - INFO - Iter [16200/38400]	lr: 6.215e-05, eta: 3:15:17, time: 0.463, data_time: 0.005, memory: 27697, decode.loss_depth: 0.1006, loss: 0.1006, grad_norm: 1.6314
2025-06-04 14:02:53,925 - depth - INFO - Iter [16250/38400]	lr: 6.195e-05, eta: 3:14:46, time: 0.460, data_time: 0.005, memory: 27697, decode.loss_depth: 0.0966, loss: 0.0966, grad_norm: 1.4286
2025-06-04 14:03:16,826 - depth - INFO - Iter [16300/38400]	lr: 6.176e-05, eta: 3:14:15, time: 0.458, data_time: 0.005, memory: 27697, decode.loss_depth: 0.0996, loss: 0.0996, grad_norm: 1.7410
2025-06-04 14:03:40,390 - depth - INFO - Iter [16350/38400]	lr: 6.156e-05, eta: 3:13:45, time: 0.471, data_time: 0.006, memory: 27697, decode.loss_depth: 0.0957, loss: 0.0957, grad_norm: 1.4338
2025-06-04 14:04:03,680 - depth - INFO - Iter [16400/38400]	lr: 6.136e-05, eta: 3:13:14, time: 0.466, data_time: 0.006, memory: 27697, decode.loss_depth: 0.1056, loss: 0.1056, grad_norm: 1.6749
2025-06-04 14:04:26,804 - depth - INFO - Iter [16450/38400]	lr: 6.116e-05, eta: 3:12:43, time: 0.463, data_time: 0.006, memory: 27697, decode.loss_depth: 0.1063, loss: 0.1063, grad_norm: 1.5835
2025-06-04 14:04:50,163 - depth - INFO - Iter [16500/38400]	lr: 6.096e-05, eta: 3:12:13, time: 0.467, data_time: 0.006, memory: 27697, decode.loss_depth: 0.0978, loss: 0.0978, grad_norm: 1.2894
2025-06-04 14:05:13,202 - depth - INFO - Iter [16550/38400]	lr: 6.076e-05, eta: 3:11:42, time: 0.461, data_time: 0.005, memory: 27697, decode.loss_depth: 0.0954, loss: 0.0954, grad_norm: 1.5783
2025-06-04 14:05:36,042 - depth - INFO - Iter [16600/38400]	lr: 6.056e-05, eta: 3:11:12, time: 0.457, data_time: 0.005, memory: 27697, decode.loss_depth: 0.0967, loss: 0.0967, grad_norm: 1.3816
2025-06-04 14:05:59,002 - depth - INFO - Iter [16650/38400]	lr: 6.036e-05, eta: 3:10:41, time: 0.459, data_time: 0.005, memory: 27697, decode.loss_depth: 0.0977, loss: 0.0977, grad_norm: 1.5188
2025-06-04 14:06:22,283 - depth - INFO - Iter [16700/38400]	lr: 6.016e-05, eta: 3:10:11, time: 0.466, data_time: 0.006, memory: 27697, decode.loss_depth: 0.0962, loss: 0.0962, grad_norm: 1.5234
2025-06-04 14:06:45,193 - depth - INFO - Iter [16750/38400]	lr: 5.996e-05, eta: 3:09:40, time: 0.458, data_time: 0.005, memory: 27697, decode.loss_depth: 0.0911, loss: 0.0911, grad_norm: 1.2902
2025-06-04 14:07:07,913 - depth - INFO - Iter [16800/38400]	lr: 5.976e-05, eta: 3:09:09, time: 0.454, data_time: 0.005, memory: 27697, decode.loss_depth: 0.1008, loss: 0.1008, grad_norm: 1.5690
2025-06-04 14:07:53,005 - depth - INFO - Summary:
2025-06-04 14:07:53,006 - depth - INFO - 
+--------+--------+--------+---------+--------+--------+----------+---------+--------+
|   a1   |   a2   |   a3   | abs_rel |  rmse  | log_10 | rmse_log |  silog  | sq_rel |
+--------+--------+--------+---------+--------+--------+----------+---------+--------+
| 0.7731 | 0.9739 | 0.9954 |  0.1415 | 0.5298 | 0.0671 |  0.183   | 11.5656 | 0.0934 |
+--------+--------+--------+---------+--------+--------+----------+---------+--------+
2025-06-04 14:07:53,006 - depth - INFO - Iter(val) [327]	a1: 0.7731, a2: 0.9739, a3: 0.9954, abs_rel: 0.14147204160690308, rmse: 0.5297572612762451, log_10: 0.06707160174846649, rmse_log: 0.18301695585250854, silog: 11.5656, sq_rel: 0.09340671449899673
2025-06-04 14:08:15,987 - depth - INFO - Iter [16850/38400]	lr: 5.956e-05, eta: 3:09:36, time: 1.361, data_time: 0.906, memory: 27697, decode.loss_depth: 0.1014, loss: 0.1014, grad_norm: 1.5650
2025-06-04 14:08:39,254 - depth - INFO - Iter [16900/38400]	lr: 5.936e-05, eta: 3:09:06, time: 0.465, data_time: 0.004, memory: 27697, decode.loss_depth: 0.0942, loss: 0.0942, grad_norm: 1.6102
2025-06-04 14:09:02,575 - depth - INFO - Iter [16950/38400]	lr: 5.916e-05, eta: 3:08:36, time: 0.466, data_time: 0.006, memory: 27697, decode.loss_depth: 0.0922, loss: 0.0922, grad_norm: 1.4932
2025-06-04 14:09:25,736 - depth - INFO - Exp name: swinl_22k_w7_nyu.py
2025-06-04 14:09:25,736 - depth - INFO - Iter [17000/38400]	lr: 5.895e-05, eta: 3:08:05, time: 0.463, data_time: 0.006, memory: 27697, decode.loss_depth: 0.0947, loss: 0.0947, grad_norm: 1.4632
2025-06-04 14:09:48,893 - depth - INFO - Iter [17050/38400]	lr: 5.875e-05, eta: 3:07:35, time: 0.463, data_time: 0.005, memory: 27697, decode.loss_depth: 0.0947, loss: 0.0947, grad_norm: 1.3434
2025-06-04 14:10:12,565 - depth - INFO - Iter [17100/38400]	lr: 5.855e-05, eta: 3:07:05, time: 0.473, data_time: 0.005, memory: 27697, decode.loss_depth: 0.0924, loss: 0.0924, grad_norm: 1.5018
2025-06-04 14:10:35,896 - depth - INFO - Iter [17150/38400]	lr: 5.835e-05, eta: 3:06:35, time: 0.467, data_time: 0.005, memory: 27697, decode.loss_depth: 0.0969, loss: 0.0969, grad_norm: 1.8023
2025-06-04 14:10:59,105 - depth - INFO - Iter [17200/38400]	lr: 5.815e-05, eta: 3:06:05, time: 0.464, data_time: 0.005, memory: 27697, decode.loss_depth: 0.0909, loss: 0.0909, grad_norm: 1.5383
2025-06-04 14:11:22,726 - depth - INFO - Iter [17250/38400]	lr: 5.795e-05, eta: 3:05:35, time: 0.472, data_time: 0.006, memory: 27697, decode.loss_depth: 0.0907, loss: 0.0907, grad_norm: 1.3763
2025-06-04 14:11:46,216 - depth - INFO - Iter [17300/38400]	lr: 5.774e-05, eta: 3:05:05, time: 0.470, data_time: 0.006, memory: 27697, decode.loss_depth: 0.0898, loss: 0.0898, grad_norm: 1.3427
2025-06-04 14:12:09,472 - depth - INFO - Iter [17350/38400]	lr: 5.754e-05, eta: 3:04:35, time: 0.465, data_time: 0.006, memory: 27697, decode.loss_depth: 0.0860, loss: 0.0860, grad_norm: 1.1568
2025-06-04 14:12:32,860 - depth - INFO - Iter [17400/38400]	lr: 5.734e-05, eta: 3:04:06, time: 0.468, data_time: 0.006, memory: 27697, decode.loss_depth: 0.0918, loss: 0.0918, grad_norm: 1.2459
2025-06-04 14:12:56,123 - depth - INFO - Iter [17450/38400]	lr: 5.714e-05, eta: 3:03:36, time: 0.465, data_time: 0.007, memory: 27697, decode.loss_depth: 0.0859, loss: 0.0859, grad_norm: 1.2032
2025-06-04 14:13:19,954 - depth - INFO - Iter [17500/38400]	lr: 5.694e-05, eta: 3:03:06, time: 0.477, data_time: 0.007, memory: 27697, decode.loss_depth: 0.0906, loss: 0.0906, grad_norm: 1.3689
2025-06-04 14:13:43,285 - depth - INFO - Iter [17550/38400]	lr: 5.673e-05, eta: 3:02:37, time: 0.467, data_time: 0.006, memory: 27697, decode.loss_depth: 0.0947, loss: 0.0947, grad_norm: 1.4886
2025-06-04 14:14:06,824 - depth - INFO - Saving checkpoint at 17600 iterations
2025-06-04 14:14:13,393 - depth - INFO - Iter [17600/38400]	lr: 5.653e-05, eta: 3:02:15, time: 0.602, data_time: 0.006, memory: 27697, decode.loss_depth: 0.0913, loss: 0.0913, grad_norm: 1.4258
2025-06-04 14:14:58,635 - depth - INFO - Summary:
2025-06-04 14:14:58,635 - depth - INFO - 
+--------+--------+--------+---------+--------+--------+----------+--------+--------+
|   a1   |   a2   |   a3   | abs_rel |  rmse  | log_10 | rmse_log | silog  | sq_rel |
+--------+--------+--------+---------+--------+--------+----------+--------+--------+
| 0.8756 | 0.9859 | 0.9973 |  0.1144 | 0.4228 | 0.0507 |  0.1454  | 11.438 | 0.0636 |
+--------+--------+--------+---------+--------+--------+----------+--------+--------+
2025-06-04 14:15:04,608 - depth - INFO - Now best checkpoint is saved as best_abs_rel_iter_17600.pth.
2025-06-04 14:15:04,609 - depth - INFO - Best abs_rel is 0.1144 at 17600 iter.
2025-06-04 14:15:04,609 - depth - INFO - Iter(val) [327]	a1: 0.8756, a2: 0.9859, a3: 0.9973, abs_rel: 0.1144276037812233, rmse: 0.42278605699539185, log_10: 0.05072392523288727, rmse_log: 0.14539110660552979, silog: 11.4380, sq_rel: 0.06362488120794296
2025-06-04 14:15:27,431 - depth - INFO - Iter [17650/38400]	lr: 5.633e-05, eta: 3:02:45, time: 1.481, data_time: 1.029, memory: 27697, decode.loss_depth: 0.0929, loss: 0.0929, grad_norm: 1.2883
2025-06-04 14:15:50,726 - depth - INFO - Iter [17700/38400]	lr: 5.612e-05, eta: 3:02:15, time: 0.466, data_time: 0.006, memory: 27697, decode.loss_depth: 0.0875, loss: 0.0875, grad_norm: 1.3432
2025-06-04 14:16:14,093 - depth - INFO - Iter [17750/38400]	lr: 5.592e-05, eta: 3:01:45, time: 0.468, data_time: 0.005, memory: 27697, decode.loss_depth: 0.0943, loss: 0.0943, grad_norm: 1.6311
2025-06-04 14:16:37,456 - depth - INFO - Iter [17800/38400]	lr: 5.572e-05, eta: 3:01:15, time: 0.467, data_time: 0.006, memory: 27697, decode.loss_depth: 0.0892, loss: 0.0892, grad_norm: 1.3896
2025-06-04 14:17:00,781 - depth - INFO - Iter [17850/38400]	lr: 5.552e-05, eta: 3:00:45, time: 0.466, data_time: 0.005, memory: 27697, decode.loss_depth: 0.0902, loss: 0.0902, grad_norm: 1.5030
2025-06-04 14:17:23,761 - depth - INFO - Iter [17900/38400]	lr: 5.531e-05, eta: 3:00:14, time: 0.460, data_time: 0.005, memory: 27697, decode.loss_depth: 0.0897, loss: 0.0897, grad_norm: 1.2955
2025-06-04 14:17:46,552 - depth - INFO - Iter [17950/38400]	lr: 5.511e-05, eta: 2:59:44, time: 0.456, data_time: 0.005, memory: 27697, decode.loss_depth: 0.0918, loss: 0.0918, grad_norm: 1.3286
2025-06-04 14:18:09,688 - depth - INFO - Exp name: swinl_22k_w7_nyu.py
2025-06-04 14:18:09,689 - depth - INFO - Iter [18000/38400]	lr: 5.490e-05, eta: 2:59:14, time: 0.463, data_time: 0.006, memory: 27697, decode.loss_depth: 0.0929, loss: 0.0929, grad_norm: 1.3092
2025-06-04 14:18:32,608 - depth - INFO - Iter [18050/38400]	lr: 5.470e-05, eta: 2:58:44, time: 0.458, data_time: 0.005, memory: 27697, decode.loss_depth: 0.0866, loss: 0.0866, grad_norm: 1.3939
2025-06-04 14:18:55,492 - depth - INFO - Iter [18100/38400]	lr: 5.450e-05, eta: 2:58:14, time: 0.458, data_time: 0.004, memory: 27697, decode.loss_depth: 0.0889, loss: 0.0889, grad_norm: 1.4781
2025-06-04 14:19:18,158 - depth - INFO - Iter [18150/38400]	lr: 5.429e-05, eta: 2:57:43, time: 0.453, data_time: 0.005, memory: 27697, decode.loss_depth: 0.0866, loss: 0.0866, grad_norm: 1.2960
2025-06-04 14:19:41,040 - depth - INFO - Iter [18200/38400]	lr: 5.409e-05, eta: 2:57:13, time: 0.458, data_time: 0.006, memory: 27697, decode.loss_depth: 0.0866, loss: 0.0866, grad_norm: 1.4370
2025-06-04 14:20:04,068 - depth - INFO - Iter [18250/38400]	lr: 5.389e-05, eta: 2:56:43, time: 0.460, data_time: 0.005, memory: 27697, decode.loss_depth: 0.0862, loss: 0.0862, grad_norm: 1.3973
2025-06-04 14:20:27,555 - depth - INFO - Iter [18300/38400]	lr: 5.368e-05, eta: 2:56:14, time: 0.470, data_time: 0.005, memory: 27697, decode.loss_depth: 0.0820, loss: 0.0820, grad_norm: 1.3326
2025-06-04 14:20:50,621 - depth - INFO - Iter [18350/38400]	lr: 5.348e-05, eta: 2:55:44, time: 0.461, data_time: 0.006, memory: 27697, decode.loss_depth: 0.0875, loss: 0.0875, grad_norm: 1.3785
2025-06-04 14:21:13,697 - depth - INFO - Iter [18400/38400]	lr: 5.327e-05, eta: 2:55:14, time: 0.461, data_time: 0.004, memory: 27697, decode.loss_depth: 0.0904, loss: 0.0904, grad_norm: 1.5330
2025-06-04 14:21:58,768 - depth - INFO - Summary:
2025-06-04 14:21:58,769 - depth - INFO - 
+--------+--------+--------+---------+--------+--------+----------+---------+--------+
|   a1   |   a2   |   a3   | abs_rel |  rmse  | log_10 | rmse_log |  silog  | sq_rel |
+--------+--------+--------+---------+--------+--------+----------+---------+--------+
| 0.8379 | 0.9825 | 0.9969 |  0.1268 | 0.4671 | 0.0568 |   0.16   | 12.0564 | 0.0755 |
+--------+--------+--------+---------+--------+--------+----------+---------+--------+
2025-06-04 14:21:58,769 - depth - INFO - Iter(val) [327]	a1: 0.8379, a2: 0.9825, a3: 0.9969, abs_rel: 0.12679781019687653, rmse: 0.46709132194519043, log_10: 0.05684211477637291, rmse_log: 0.16002526879310608, silog: 12.0564, sq_rel: 0.07552347332239151
2025-06-04 14:22:21,996 - depth - INFO - Iter [18450/38400]	lr: 5.307e-05, eta: 2:55:33, time: 1.366, data_time: 0.907, memory: 27697, decode.loss_depth: 0.0844, loss: 0.0844, grad_norm: 1.3270
2025-06-04 14:22:45,509 - depth - INFO - Iter [18500/38400]	lr: 5.287e-05, eta: 2:55:04, time: 0.470, data_time: 0.006, memory: 27697, decode.loss_depth: 0.0904, loss: 0.0904, grad_norm: 1.4422
2025-06-04 14:23:09,403 - depth - INFO - Iter [18550/38400]	lr: 5.266e-05, eta: 2:54:34, time: 0.478, data_time: 0.006, memory: 27697, decode.loss_depth: 0.0895, loss: 0.0895, grad_norm: 1.4687
2025-06-04 14:23:32,556 - depth - INFO - Iter [18600/38400]	lr: 5.246e-05, eta: 2:54:05, time: 0.463, data_time: 0.006, memory: 27697, decode.loss_depth: 0.0919, loss: 0.0919, grad_norm: 1.5190
2025-06-04 14:23:55,615 - depth - INFO - Iter [18650/38400]	lr: 5.225e-05, eta: 2:53:35, time: 0.461, data_time: 0.006, memory: 27697, decode.loss_depth: 0.0878, loss: 0.0878, grad_norm: 1.5217
2025-06-04 14:24:18,568 - depth - INFO - Iter [18700/38400]	lr: 5.205e-05, eta: 2:53:05, time: 0.459, data_time: 0.006, memory: 27697, decode.loss_depth: 0.0855, loss: 0.0855, grad_norm: 1.3559
2025-06-04 14:24:41,375 - depth - INFO - Iter [18750/38400]	lr: 5.184e-05, eta: 2:52:35, time: 0.456, data_time: 0.005, memory: 27697, decode.loss_depth: 0.0843, loss: 0.0843, grad_norm: 1.3276
2025-06-04 14:25:04,594 - depth - INFO - Iter [18800/38400]	lr: 5.164e-05, eta: 2:52:05, time: 0.464, data_time: 0.005, memory: 27697, decode.loss_depth: 0.0819, loss: 0.0819, grad_norm: 1.4150
2025-06-04 14:25:27,492 - depth - INFO - Iter [18850/38400]	lr: 5.144e-05, eta: 2:51:35, time: 0.458, data_time: 0.005, memory: 27697, decode.loss_depth: 0.0834, loss: 0.0834, grad_norm: 1.2702
2025-06-04 14:25:51,026 - depth - INFO - Iter [18900/38400]	lr: 5.123e-05, eta: 2:51:06, time: 0.471, data_time: 0.005, memory: 27697, decode.loss_depth: 0.0850, loss: 0.0850, grad_norm: 1.4413
2025-06-04 14:26:14,089 - depth - INFO - Iter [18950/38400]	lr: 5.103e-05, eta: 2:50:36, time: 0.461, data_time: 0.006, memory: 27697, decode.loss_depth: 0.0855, loss: 0.0855, grad_norm: 1.3640
2025-06-04 14:26:37,245 - depth - INFO - Exp name: swinl_22k_w7_nyu.py
2025-06-04 14:26:37,245 - depth - INFO - Iter [19000/38400]	lr: 5.082e-05, eta: 2:50:07, time: 0.463, data_time: 0.006, memory: 27697, decode.loss_depth: 0.0871, loss: 0.0871, grad_norm: 1.3004
2025-06-04 14:26:59,965 - depth - INFO - Iter [19050/38400]	lr: 5.062e-05, eta: 2:49:37, time: 0.454, data_time: 0.005, memory: 27697, decode.loss_depth: 0.0856, loss: 0.0856, grad_norm: 1.3604
2025-06-04 14:27:23,136 - depth - INFO - Iter [19100/38400]	lr: 5.041e-05, eta: 2:49:07, time: 0.463, data_time: 0.006, memory: 27697, decode.loss_depth: 0.0829, loss: 0.0829, grad_norm: 1.5243
2025-06-04 14:27:46,145 - depth - INFO - Iter [19150/38400]	lr: 5.021e-05, eta: 2:48:38, time: 0.460, data_time: 0.005, memory: 27697, decode.loss_depth: 0.0837, loss: 0.0837, grad_norm: 1.5982
2025-06-04 14:28:09,738 - depth - INFO - Saving checkpoint at 19200 iterations
2025-06-04 14:28:15,671 - depth - INFO - Iter [19200/38400]	lr: 5.000e-05, eta: 2:48:15, time: 0.591, data_time: 0.006, memory: 27697, decode.loss_depth: 0.0846, loss: 0.0846, grad_norm: 1.2756
2025-06-04 14:29:00,848 - depth - INFO - Summary:
2025-06-04 14:29:00,848 - depth - INFO - 
+--------+--------+--------+---------+-------+--------+----------+---------+--------+
|   a1   |   a2   |   a3   | abs_rel |  rmse | log_10 | rmse_log |  silog  | sq_rel |
+--------+--------+--------+---------+-------+--------+----------+---------+--------+
| 0.8647 | 0.9853 | 0.9975 |  0.1177 | 0.429 | 0.0524 |  0.1483  | 11.2598 | 0.0671 |
+--------+--------+--------+---------+-------+--------+----------+---------+--------+
2025-06-04 14:29:00,849 - depth - INFO - Iter(val) [327]	a1: 0.8647, a2: 0.9853, a3: 0.9975, abs_rel: 0.1177159920334816, rmse: 0.42899295687675476, log_10: 0.0524304136633873, rmse_log: 0.14829488098621368, silog: 11.2598, sq_rel: 0.06705135107040405
2025-06-04 14:29:24,190 - depth - INFO - Iter [19250/38400]	lr: 4.980e-05, eta: 2:48:30, time: 1.370, data_time: 0.909, memory: 27697, decode.loss_depth: 0.0818, loss: 0.0818, grad_norm: 1.3504
2025-06-04 14:29:47,449 - depth - INFO - Iter [19300/38400]	lr: 4.960e-05, eta: 2:48:01, time: 0.465, data_time: 0.006, memory: 27697, decode.loss_depth: 0.0862, loss: 0.0862, grad_norm: 1.4240
2025-06-04 14:30:10,688 - depth - INFO - Iter [19350/38400]	lr: 4.939e-05, eta: 2:47:31, time: 0.465, data_time: 0.005, memory: 27697, decode.loss_depth: 0.0843, loss: 0.0843, grad_norm: 1.3164
2025-06-04 14:30:33,361 - depth - INFO - Iter [19400/38400]	lr: 4.919e-05, eta: 2:47:01, time: 0.453, data_time: 0.004, memory: 27697, decode.loss_depth: 0.0839, loss: 0.0839, grad_norm: 1.2938
2025-06-04 14:30:56,400 - depth - INFO - Iter [19450/38400]	lr: 4.898e-05, eta: 2:46:32, time: 0.461, data_time: 0.005, memory: 27697, decode.loss_depth: 0.0859, loss: 0.0859, grad_norm: 1.3683
2025-06-04 14:31:19,441 - depth - INFO - Iter [19500/38400]	lr: 4.878e-05, eta: 2:46:02, time: 0.461, data_time: 0.004, memory: 27697, decode.loss_depth: 0.0819, loss: 0.0819, grad_norm: 1.2209
2025-06-04 14:31:42,632 - depth - INFO - Iter [19550/38400]	lr: 4.857e-05, eta: 2:45:33, time: 0.464, data_time: 0.005, memory: 27697, decode.loss_depth: 0.0851, loss: 0.0851, grad_norm: 1.2644
2025-06-04 14:32:06,051 - depth - INFO - Iter [19600/38400]	lr: 4.837e-05, eta: 2:45:04, time: 0.468, data_time: 0.005, memory: 27697, decode.loss_depth: 0.0804, loss: 0.0804, grad_norm: 1.3224
2025-06-04 14:32:28,802 - depth - INFO - Iter [19650/38400]	lr: 4.816e-05, eta: 2:44:34, time: 0.455, data_time: 0.005, memory: 27697, decode.loss_depth: 0.0821, loss: 0.0821, grad_norm: 1.3646
2025-06-04 14:32:52,068 - depth - INFO - Iter [19700/38400]	lr: 4.796e-05, eta: 2:44:05, time: 0.465, data_time: 0.005, memory: 27697, decode.loss_depth: 0.0857, loss: 0.0857, grad_norm: 1.6963
2025-06-04 14:33:15,176 - depth - INFO - Iter [19750/38400]	lr: 4.776e-05, eta: 2:43:35, time: 0.462, data_time: 0.006, memory: 27697, decode.loss_depth: 0.0816, loss: 0.0816, grad_norm: 1.2972
2025-06-04 14:33:38,284 - depth - INFO - Iter [19800/38400]	lr: 4.755e-05, eta: 2:43:06, time: 0.462, data_time: 0.005, memory: 27697, decode.loss_depth: 0.0802, loss: 0.0802, grad_norm: 1.1323
2025-06-04 14:34:01,833 - depth - INFO - Iter [19850/38400]	lr: 4.735e-05, eta: 2:42:37, time: 0.471, data_time: 0.006, memory: 27697, decode.loss_depth: 0.0844, loss: 0.0844, grad_norm: 1.2570
2025-06-04 14:34:25,409 - depth - INFO - Iter [19900/38400]	lr: 4.714e-05, eta: 2:42:08, time: 0.472, data_time: 0.005, memory: 27697, decode.loss_depth: 0.0803, loss: 0.0803, grad_norm: 1.4372
2025-06-04 14:34:48,446 - depth - INFO - Iter [19950/38400]	lr: 4.694e-05, eta: 2:41:39, time: 0.461, data_time: 0.006, memory: 27697, decode.loss_depth: 0.0771, loss: 0.0771, grad_norm: 1.2275
2025-06-04 14:35:12,028 - depth - INFO - Exp name: swinl_22k_w7_nyu.py
2025-06-04 14:35:12,028 - depth - INFO - Iter [20000/38400]	lr: 4.673e-05, eta: 2:41:10, time: 0.471, data_time: 0.006, memory: 27697, decode.loss_depth: 0.0833, loss: 0.0833, grad_norm: 1.4998
2025-06-04 14:35:57,327 - depth - INFO - Summary:
2025-06-04 14:35:57,328 - depth - INFO - 
+--------+--------+--------+---------+--------+--------+----------+---------+--------+
|   a1   |   a2   |   a3   | abs_rel |  rmse  | log_10 | rmse_log |  silog  | sq_rel |
+--------+--------+--------+---------+--------+--------+----------+---------+--------+
| 0.8198 | 0.9823 | 0.9971 |  0.1302 | 0.5007 |  0.06  |  0.166   | 11.8836 | 0.0824 |
+--------+--------+--------+---------+--------+--------+----------+---------+--------+
2025-06-04 14:35:57,328 - depth - INFO - Exp name: swinl_22k_w7_nyu.py
2025-06-04 14:35:57,328 - depth - INFO - Iter(val) [327]	a1: 0.8198, a2: 0.9823, a3: 0.9971, abs_rel: 0.13016976416110992, rmse: 0.5006662607192993, log_10: 0.05999065190553665, rmse_log: 0.16601744294166565, silog: 11.8836, sq_rel: 0.0823560282588005
2025-06-04 14:36:20,545 - depth - INFO - Iter [20050/38400]	lr: 4.653e-05, eta: 2:41:23, time: 1.370, data_time: 0.911, memory: 27697, decode.loss_depth: 0.0770, loss: 0.0770, grad_norm: 1.2436
2025-06-04 14:36:43,981 - depth - INFO - Iter [20100/38400]	lr: 4.633e-05, eta: 2:40:53, time: 0.469, data_time: 0.006, memory: 27697, decode.loss_depth: 0.0812, loss: 0.0812, grad_norm: 1.3477
2025-06-04 14:37:06,881 - depth - INFO - Iter [20150/38400]	lr: 4.612e-05, eta: 2:40:24, time: 0.458, data_time: 0.004, memory: 27697, decode.loss_depth: 0.0773, loss: 0.0773, grad_norm: 1.1614
2025-06-04 14:37:30,184 - depth - INFO - Iter [20200/38400]	lr: 4.592e-05, eta: 2:39:55, time: 0.466, data_time: 0.005, memory: 27697, decode.loss_depth: 0.0768, loss: 0.0768, grad_norm: 1.1440
2025-06-04 14:37:53,381 - depth - INFO - Iter [20250/38400]	lr: 4.571e-05, eta: 2:39:26, time: 0.464, data_time: 0.006, memory: 27697, decode.loss_depth: 0.0797, loss: 0.0797, grad_norm: 1.2259
2025-06-04 14:38:16,532 - depth - INFO - Iter [20300/38400]	lr: 4.551e-05, eta: 2:38:56, time: 0.463, data_time: 0.006, memory: 27697, decode.loss_depth: 0.0841, loss: 0.0841, grad_norm: 1.6109
2025-06-04 14:38:39,797 - depth - INFO - Iter [20350/38400]	lr: 4.531e-05, eta: 2:38:27, time: 0.465, data_time: 0.006, memory: 27697, decode.loss_depth: 0.0823, loss: 0.0823, grad_norm: 1.3244
2025-06-04 14:39:03,017 - depth - INFO - Iter [20400/38400]	lr: 4.510e-05, eta: 2:37:58, time: 0.464, data_time: 0.006, memory: 27697, decode.loss_depth: 0.0832, loss: 0.0832, grad_norm: 1.3967
2025-06-04 14:39:25,720 - depth - INFO - Iter [20450/38400]	lr: 4.490e-05, eta: 2:37:29, time: 0.454, data_time: 0.005, memory: 27697, decode.loss_depth: 0.0803, loss: 0.0803, grad_norm: 1.0885
2025-06-04 14:39:49,009 - depth - INFO - Iter [20500/38400]	lr: 4.470e-05, eta: 2:37:00, time: 0.466, data_time: 0.006, memory: 27697, decode.loss_depth: 0.0765, loss: 0.0765, grad_norm: 1.2430
2025-06-04 14:40:11,773 - depth - INFO - Iter [20550/38400]	lr: 4.449e-05, eta: 2:36:30, time: 0.455, data_time: 0.005, memory: 27697, decode.loss_depth: 0.0784, loss: 0.0784, grad_norm: 1.3018
2025-06-04 14:40:34,612 - depth - INFO - Iter [20600/38400]	lr: 4.429e-05, eta: 2:36:01, time: 0.457, data_time: 0.004, memory: 27697, decode.loss_depth: 0.0796, loss: 0.0796, grad_norm: 1.4149
2025-06-04 14:40:57,276 - depth - INFO - Iter [20650/38400]	lr: 4.409e-05, eta: 2:35:32, time: 0.453, data_time: 0.005, memory: 27697, decode.loss_depth: 0.0833, loss: 0.0833, grad_norm: 1.3006
2025-06-04 14:41:20,296 - depth - INFO - Iter [20700/38400]	lr: 4.388e-05, eta: 2:35:03, time: 0.460, data_time: 0.005, memory: 27697, decode.loss_depth: 0.0848, loss: 0.0848, grad_norm: 1.3097
2025-06-04 14:41:43,016 - depth - INFO - Iter [20750/38400]	lr: 4.368e-05, eta: 2:34:33, time: 0.454, data_time: 0.005, memory: 27697, decode.loss_depth: 0.0820, loss: 0.0820, grad_norm: 1.2578
2025-06-04 14:42:05,800 - depth - INFO - Saving checkpoint at 20800 iterations
2025-06-04 14:42:11,927 - depth - INFO - Iter [20800/38400]	lr: 4.348e-05, eta: 2:34:09, time: 0.578, data_time: 0.005, memory: 27697, decode.loss_depth: 0.0764, loss: 0.0764, grad_norm: 1.3692
2025-06-04 14:42:57,023 - depth - INFO - Summary:
2025-06-04 14:42:57,024 - depth - INFO - 
+-------+--------+--------+---------+--------+--------+----------+---------+--------+
|   a1  |   a2   |   a3   | abs_rel |  rmse  | log_10 | rmse_log |  silog  | sq_rel |
+-------+--------+--------+---------+--------+--------+----------+---------+--------+
| 0.875 | 0.9854 | 0.9973 |  0.1128 | 0.4219 | 0.0502 |  0.144   | 11.1819 | 0.0642 |
+-------+--------+--------+---------+--------+--------+----------+---------+--------+
2025-06-04 14:43:02,823 - depth - INFO - Now best checkpoint is saved as best_abs_rel_iter_20800.pth.
2025-06-04 14:43:02,823 - depth - INFO - Best abs_rel is 0.1128 at 20800 iter.
2025-06-04 14:43:02,824 - depth - INFO - Iter(val) [327]	a1: 0.8750, a2: 0.9854, a3: 0.9973, abs_rel: 0.11277224868535995, rmse: 0.42186108231544495, log_10: 0.05016632378101349, rmse_log: 0.14396148920059204, silog: 11.1819, sq_rel: 0.06415911763906479
2025-06-04 14:43:25,749 - depth - INFO - Iter [20850/38400]	lr: 4.328e-05, eta: 2:34:23, time: 1.476, data_time: 1.023, memory: 27697, decode.loss_depth: 0.0830, loss: 0.0830, grad_norm: 1.3681
2025-06-04 14:43:48,924 - depth - INFO - Iter [20900/38400]	lr: 4.307e-05, eta: 2:33:54, time: 0.463, data_time: 0.005, memory: 27697, decode.loss_depth: 0.0792, loss: 0.0792, grad_norm: 1.0884
2025-06-04 14:44:12,004 - depth - INFO - Iter [20950/38400]	lr: 4.287e-05, eta: 2:33:25, time: 0.462, data_time: 0.005, memory: 27697, decode.loss_depth: 0.0793, loss: 0.0793, grad_norm: 1.4562
2025-06-04 14:44:35,044 - depth - INFO - Exp name: swinl_22k_w7_nyu.py
2025-06-04 14:44:35,044 - depth - INFO - Iter [21000/38400]	lr: 4.267e-05, eta: 2:32:56, time: 0.461, data_time: 0.005, memory: 27697, decode.loss_depth: 0.0776, loss: 0.0776, grad_norm: 1.3907
2025-06-04 14:44:57,647 - depth - INFO - Iter [21050/38400]	lr: 4.247e-05, eta: 2:32:26, time: 0.452, data_time: 0.004, memory: 27697, decode.loss_depth: 0.0801, loss: 0.0801, grad_norm: 1.2894
2025-06-04 14:45:20,342 - depth - INFO - Iter [21100/38400]	lr: 4.226e-05, eta: 2:31:57, time: 0.454, data_time: 0.004, memory: 27697, decode.loss_depth: 0.0781, loss: 0.0781, grad_norm: 1.2925
2025-06-04 14:45:42,929 - depth - INFO - Iter [21150/38400]	lr: 4.206e-05, eta: 2:31:27, time: 0.452, data_time: 0.005, memory: 27697, decode.loss_depth: 0.0796, loss: 0.0796, grad_norm: 1.2780
2025-06-04 14:46:05,852 - depth - INFO - Iter [21200/38400]	lr: 4.186e-05, eta: 2:30:58, time: 0.459, data_time: 0.005, memory: 27697, decode.loss_depth: 0.0793, loss: 0.0793, grad_norm: 1.1486
2025-06-04 14:46:28,674 - depth - INFO - Iter [21250/38400]	lr: 4.166e-05, eta: 2:30:29, time: 0.456, data_time: 0.005, memory: 27697, decode.loss_depth: 0.0792, loss: 0.0792, grad_norm: 1.4022
2025-06-04 14:46:51,279 - depth - INFO - Iter [21300/38400]	lr: 4.146e-05, eta: 2:30:00, time: 0.452, data_time: 0.005, memory: 27697, decode.loss_depth: 0.0800, loss: 0.0800, grad_norm: 1.3001
2025-06-04 14:47:14,161 - depth - INFO - Iter [21350/38400]	lr: 4.125e-05, eta: 2:29:31, time: 0.458, data_time: 0.005, memory: 27697, decode.loss_depth: 0.0721, loss: 0.0721, grad_norm: 1.1756
2025-06-04 14:47:37,521 - depth - INFO - Iter [21400/38400]	lr: 4.105e-05, eta: 2:29:02, time: 0.467, data_time: 0.006, memory: 27697, decode.loss_depth: 0.0812, loss: 0.0812, grad_norm: 1.2558
2025-06-04 14:48:00,804 - depth - INFO - Iter [21450/38400]	lr: 4.085e-05, eta: 2:28:33, time: 0.466, data_time: 0.006, memory: 27697, decode.loss_depth: 0.0761, loss: 0.0761, grad_norm: 1.1805
2025-06-04 14:48:23,434 - depth - INFO - Iter [21500/38400]	lr: 4.065e-05, eta: 2:28:04, time: 0.453, data_time: 0.005, memory: 27697, decode.loss_depth: 0.0743, loss: 0.0743, grad_norm: 1.1715
2025-06-04 14:48:46,199 - depth - INFO - Iter [21550/38400]	lr: 4.045e-05, eta: 2:27:35, time: 0.455, data_time: 0.005, memory: 27697, decode.loss_depth: 0.0779, loss: 0.0779, grad_norm: 1.1323
2025-06-04 14:49:09,280 - depth - INFO - Iter [21600/38400]	lr: 4.025e-05, eta: 2:27:06, time: 0.462, data_time: 0.006, memory: 27697, decode.loss_depth: 0.0760, loss: 0.0760, grad_norm: 1.2845
2025-06-04 14:49:54,268 - depth - INFO - Summary:
2025-06-04 14:49:54,269 - depth - INFO - 
+--------+--------+-------+---------+--------+--------+----------+---------+--------+
|   a1   |   a2   |   a3  | abs_rel |  rmse  | log_10 | rmse_log |  silog  | sq_rel |
+--------+--------+-------+---------+--------+--------+----------+---------+--------+
| 0.8484 | 0.9835 | 0.997 |  0.1232 | 0.4695 | 0.0557 |  0.1557  | 11.5151 | 0.0742 |
+--------+--------+-------+---------+--------+--------+----------+---------+--------+
2025-06-04 14:49:54,269 - depth - INFO - Iter(val) [327]	a1: 0.8484, a2: 0.9835, a3: 0.9970, abs_rel: 0.12316129356622696, rmse: 0.46949297189712524, log_10: 0.055656690150499344, rmse_log: 0.15571989119052887, silog: 11.5151, sq_rel: 0.07421612739562988
2025-06-04 14:50:17,658 - depth - INFO - Iter [21650/38400]	lr: 4.005e-05, eta: 2:27:13, time: 1.368, data_time: 0.905, memory: 27697, decode.loss_depth: 0.0714, loss: 0.0714, grad_norm: 1.3576
2025-06-04 14:50:40,818 - depth - INFO - Iter [21700/38400]	lr: 3.985e-05, eta: 2:26:44, time: 0.463, data_time: 0.006, memory: 27697, decode.loss_depth: 0.0731, loss: 0.0731, grad_norm: 1.1935
2025-06-04 14:51:03,861 - depth - INFO - Iter [21750/38400]	lr: 3.965e-05, eta: 2:26:15, time: 0.461, data_time: 0.005, memory: 27697, decode.loss_depth: 0.0764, loss: 0.0764, grad_norm: 1.1860
2025-06-04 14:51:26,809 - depth - INFO - Iter [21800/38400]	lr: 3.945e-05, eta: 2:25:46, time: 0.459, data_time: 0.004, memory: 27697, decode.loss_depth: 0.0785, loss: 0.0785, grad_norm: 1.2680
2025-06-04 14:51:50,165 - depth - INFO - Iter [21850/38400]	lr: 3.925e-05, eta: 2:25:17, time: 0.467, data_time: 0.005, memory: 27697, decode.loss_depth: 0.0769, loss: 0.0769, grad_norm: 1.4137
2025-06-04 14:52:13,043 - depth - INFO - Iter [21900/38400]	lr: 3.905e-05, eta: 2:24:48, time: 0.458, data_time: 0.005, memory: 27697, decode.loss_depth: 0.0751, loss: 0.0751, grad_norm: 1.2562
2025-06-04 14:52:36,298 - depth - INFO - Iter [21950/38400]	lr: 3.885e-05, eta: 2:24:20, time: 0.465, data_time: 0.005, memory: 27697, decode.loss_depth: 0.0737, loss: 0.0737, grad_norm: 1.0507
2025-06-04 14:52:59,261 - depth - INFO - Exp name: swinl_22k_w7_nyu.py
2025-06-04 14:52:59,262 - depth - INFO - Iter [22000/38400]	lr: 3.865e-05, eta: 2:23:51, time: 0.459, data_time: 0.006, memory: 27697, decode.loss_depth: 0.0755, loss: 0.0755, grad_norm: 1.2643
2025-06-04 14:53:22,577 - depth - INFO - Iter [22050/38400]	lr: 3.845e-05, eta: 2:23:22, time: 0.466, data_time: 0.005, memory: 27697, decode.loss_depth: 0.0751, loss: 0.0751, grad_norm: 1.3614
2025-06-04 14:53:46,255 - depth - INFO - Iter [22100/38400]	lr: 3.825e-05, eta: 2:22:54, time: 0.473, data_time: 0.005, memory: 27697, decode.loss_depth: 0.0754, loss: 0.0754, grad_norm: 1.1728
2025-06-04 14:54:09,278 - depth - INFO - Iter [22150/38400]	lr: 3.805e-05, eta: 2:22:25, time: 0.460, data_time: 0.005, memory: 27697, decode.loss_depth: 0.0763, loss: 0.0763, grad_norm: 1.2675
2025-06-04 14:54:32,149 - depth - INFO - Iter [22200/38400]	lr: 3.785e-05, eta: 2:21:57, time: 0.458, data_time: 0.005, memory: 27697, decode.loss_depth: 0.0750, loss: 0.0750, grad_norm: 1.0931
2025-06-04 14:54:54,787 - depth - INFO - Iter [22250/38400]	lr: 3.766e-05, eta: 2:21:28, time: 0.453, data_time: 0.005, memory: 27697, decode.loss_depth: 0.0783, loss: 0.0783, grad_norm: 1.2198
2025-06-04 14:55:17,560 - depth - INFO - Iter [22300/38400]	lr: 3.746e-05, eta: 2:20:59, time: 0.455, data_time: 0.004, memory: 27697, decode.loss_depth: 0.0756, loss: 0.0756, grad_norm: 1.2278
2025-06-04 14:55:40,921 - depth - INFO - Iter [22350/38400]	lr: 3.726e-05, eta: 2:20:31, time: 0.467, data_time: 0.006, memory: 27697, decode.loss_depth: 0.0741, loss: 0.0741, grad_norm: 1.3313
2025-06-04 14:56:03,928 - depth - INFO - Saving checkpoint at 22400 iterations
2025-06-04 14:56:09,920 - depth - INFO - Iter [22400/38400]	lr: 3.706e-05, eta: 2:20:06, time: 0.580, data_time: 0.006, memory: 27697, decode.loss_depth: 0.0759, loss: 0.0759, grad_norm: 1.1781
2025-06-04 14:56:54,736 - depth - INFO - Summary:
2025-06-04 14:56:54,737 - depth - INFO - 
+--------+--------+--------+---------+--------+--------+----------+---------+--------+
|   a1   |   a2   |   a3   | abs_rel |  rmse  | log_10 | rmse_log |  silog  | sq_rel |
+--------+--------+--------+---------+--------+--------+----------+---------+--------+
| 0.8737 | 0.9858 | 0.9972 |  0.1133 | 0.4244 | 0.0499 |  0.1438  | 11.4351 | 0.0644 |
+--------+--------+--------+---------+--------+--------+----------+---------+--------+
2025-06-04 14:56:54,737 - depth - INFO - Iter(val) [327]	a1: 0.8737, a2: 0.9858, a3: 0.9972, abs_rel: 0.1133275032043457, rmse: 0.42436277866363525, log_10: 0.049921002238988876, rmse_log: 0.14376844465732574, silog: 11.4351, sq_rel: 0.06438452750444412
2025-06-04 14:57:17,497 - depth - INFO - Iter [22450/38400]	lr: 3.687e-05, eta: 2:20:09, time: 1.351, data_time: 0.901, memory: 27697, decode.loss_depth: 0.0743, loss: 0.0743, grad_norm: 1.3814
2025-06-04 14:57:40,356 - depth - INFO - Iter [22500/38400]	lr: 3.667e-05, eta: 2:19:40, time: 0.457, data_time: 0.005, memory: 27697, decode.loss_depth: 0.0727, loss: 0.0727, grad_norm: 1.3550
2025-06-04 14:58:02,882 - depth - INFO - Iter [22550/38400]	lr: 3.647e-05, eta: 2:19:11, time: 0.451, data_time: 0.004, memory: 27697, decode.loss_depth: 0.0770, loss: 0.0770, grad_norm: 1.2309
2025-06-04 14:58:25,626 - depth - INFO - Iter [22600/38400]	lr: 3.627e-05, eta: 2:18:43, time: 0.455, data_time: 0.005, memory: 27697, decode.loss_depth: 0.0765, loss: 0.0765, grad_norm: 1.2695
2025-06-04 14:58:48,916 - depth - INFO - Iter [22650/38400]	lr: 3.608e-05, eta: 2:18:14, time: 0.465, data_time: 0.005, memory: 27697, decode.loss_depth: 0.0759, loss: 0.0759, grad_norm: 1.2701
2025-06-04 14:59:12,290 - depth - INFO - Iter [22700/38400]	lr: 3.588e-05, eta: 2:17:46, time: 0.468, data_time: 0.005, memory: 27697, decode.loss_depth: 0.0755, loss: 0.0755, grad_norm: 1.2650
2025-06-04 14:59:35,398 - depth - INFO - Iter [22750/38400]	lr: 3.569e-05, eta: 2:17:17, time: 0.462, data_time: 0.005, memory: 27697, decode.loss_depth: 0.0752, loss: 0.0752, grad_norm: 1.1647
2025-06-04 14:59:58,049 - depth - INFO - Iter [22800/38400]	lr: 3.549e-05, eta: 2:16:48, time: 0.453, data_time: 0.005, memory: 27697, decode.loss_depth: 0.0733, loss: 0.0733, grad_norm: 1.0923
2025-06-04 15:00:20,908 - depth - INFO - Iter [22850/38400]	lr: 3.529e-05, eta: 2:16:20, time: 0.457, data_time: 0.004, memory: 27697, decode.loss_depth: 0.0707, loss: 0.0707, grad_norm: 1.1885
2025-06-04 15:00:43,636 - depth - INFO - Iter [22900/38400]	lr: 3.510e-05, eta: 2:15:51, time: 0.455, data_time: 0.005, memory: 27697, decode.loss_depth: 0.0766, loss: 0.0766, grad_norm: 1.3680
2025-06-04 15:01:06,440 - depth - INFO - Iter [22950/38400]	lr: 3.490e-05, eta: 2:15:22, time: 0.456, data_time: 0.005, memory: 27697, decode.loss_depth: 0.0727, loss: 0.0727, grad_norm: 1.1706
2025-06-04 15:01:29,831 - depth - INFO - Exp name: swinl_22k_w7_nyu.py
2025-06-04 15:01:29,831 - depth - INFO - Iter [23000/38400]	lr: 3.471e-05, eta: 2:14:54, time: 0.468, data_time: 0.006, memory: 27697, decode.loss_depth: 0.0744, loss: 0.0744, grad_norm: 1.1554
2025-06-04 15:01:52,497 - depth - INFO - Iter [23050/38400]	lr: 3.451e-05, eta: 2:14:25, time: 0.453, data_time: 0.005, memory: 27697, decode.loss_depth: 0.0678, loss: 0.0678, grad_norm: 1.1674
2025-06-04 15:02:15,352 - depth - INFO - Iter [23100/38400]	lr: 3.432e-05, eta: 2:13:57, time: 0.457, data_time: 0.004, memory: 27697, decode.loss_depth: 0.0745, loss: 0.0745, grad_norm: 1.1151
2025-06-04 15:02:38,392 - depth - INFO - Iter [23150/38400]	lr: 3.413e-05, eta: 2:13:28, time: 0.461, data_time: 0.005, memory: 27697, decode.loss_depth: 0.0721, loss: 0.0721, grad_norm: 1.2727
2025-06-04 15:03:01,616 - depth - INFO - Iter [23200/38400]	lr: 3.393e-05, eta: 2:13:00, time: 0.464, data_time: 0.004, memory: 27697, decode.loss_depth: 0.0713, loss: 0.0713, grad_norm: 1.2025
2025-06-04 15:03:46,835 - depth - INFO - Summary:
2025-06-04 15:03:46,836 - depth - INFO - 
+--------+--------+-------+---------+--------+--------+----------+---------+--------+
|   a1   |   a2   |   a3  | abs_rel |  rmse  | log_10 | rmse_log |  silog  | sq_rel |
+--------+--------+-------+---------+--------+--------+----------+---------+--------+
| 0.8613 | 0.9835 | 0.997 |  0.1175 | 0.4465 | 0.0533 |  0.1503  | 11.1931 | 0.0692 |
+--------+--------+-------+---------+--------+--------+----------+---------+--------+
2025-06-04 15:03:46,836 - depth - INFO - Iter(val) [327]	a1: 0.8613, a2: 0.9835, a3: 0.9970, abs_rel: 0.11748263239860535, rmse: 0.44647523760795593, log_10: 0.05327748507261276, rmse_log: 0.15026530623435974, silog: 11.1931, sq_rel: 0.06916120648384094
2025-06-04 15:04:10,010 - depth - INFO - Iter [23250/38400]	lr: 3.374e-05, eta: 2:13:01, time: 1.368, data_time: 0.910, memory: 27697, decode.loss_depth: 0.0740, loss: 0.0740, grad_norm: 1.1732
2025-06-04 15:04:32,897 - depth - INFO - Iter [23300/38400]	lr: 3.355e-05, eta: 2:12:33, time: 0.458, data_time: 0.005, memory: 27697, decode.loss_depth: 0.0744, loss: 0.0744, grad_norm: 1.4021
2025-06-04 15:04:55,631 - depth - INFO - Iter [23350/38400]	lr: 3.335e-05, eta: 2:12:04, time: 0.455, data_time: 0.004, memory: 27697, decode.loss_depth: 0.0762, loss: 0.0762, grad_norm: 1.1230
2025-06-04 15:05:18,531 - depth - INFO - Iter [23400/38400]	lr: 3.316e-05, eta: 2:11:36, time: 0.458, data_time: 0.005, memory: 27697, decode.loss_depth: 0.0715, loss: 0.0715, grad_norm: 1.1618
2025-06-04 15:05:41,220 - depth - INFO - Iter [23450/38400]	lr: 3.297e-05, eta: 2:11:07, time: 0.454, data_time: 0.005, memory: 27697, decode.loss_depth: 0.0690, loss: 0.0690, grad_norm: 1.1425
2025-06-04 15:06:04,206 - depth - INFO - Iter [23500/38400]	lr: 3.277e-05, eta: 2:10:39, time: 0.460, data_time: 0.006, memory: 27697, decode.loss_depth: 0.0717, loss: 0.0717, grad_norm: 1.1271
2025-06-04 15:06:27,144 - depth - INFO - Iter [23550/38400]	lr: 3.258e-05, eta: 2:10:10, time: 0.459, data_time: 0.005, memory: 27697, decode.loss_depth: 0.0747, loss: 0.0747, grad_norm: 1.1029
2025-06-04 15:06:49,805 - depth - INFO - Iter [23600/38400]	lr: 3.239e-05, eta: 2:09:42, time: 0.453, data_time: 0.005, memory: 27697, decode.loss_depth: 0.0764, loss: 0.0764, grad_norm: 1.3652
2025-06-04 15:07:12,380 - depth - INFO - Iter [23650/38400]	lr: 3.220e-05, eta: 2:09:13, time: 0.451, data_time: 0.004, memory: 27697, decode.loss_depth: 0.0726, loss: 0.0726, grad_norm: 1.2903
2025-06-04 15:07:34,964 - depth - INFO - Iter [23700/38400]	lr: 3.201e-05, eta: 2:08:44, time: 0.452, data_time: 0.004, memory: 27697, decode.loss_depth: 0.0686, loss: 0.0686, grad_norm: 1.1616
2025-06-04 15:07:58,066 - depth - INFO - Iter [23750/38400]	lr: 3.182e-05, eta: 2:08:16, time: 0.462, data_time: 0.004, memory: 27697, decode.loss_depth: 0.0701, loss: 0.0701, grad_norm: 1.0990
2025-06-04 15:08:21,076 - depth - INFO - Iter [23800/38400]	lr: 3.163e-05, eta: 2:07:48, time: 0.460, data_time: 0.005, memory: 27697, decode.loss_depth: 0.0694, loss: 0.0694, grad_norm: 1.1863
2025-06-04 15:08:43,684 - depth - INFO - Iter [23850/38400]	lr: 3.144e-05, eta: 2:07:19, time: 0.452, data_time: 0.005, memory: 27697, decode.loss_depth: 0.0713, loss: 0.0713, grad_norm: 1.2054
2025-06-04 15:09:06,496 - depth - INFO - Iter [23900/38400]	lr: 3.125e-05, eta: 2:06:51, time: 0.456, data_time: 0.005, memory: 27697, decode.loss_depth: 0.0739, loss: 0.0739, grad_norm: 1.5309
2025-06-04 15:09:30,098 - depth - INFO - Iter [23950/38400]	lr: 3.106e-05, eta: 2:06:23, time: 0.472, data_time: 0.006, memory: 27697, decode.loss_depth: 0.0717, loss: 0.0717, grad_norm: 1.1303
2025-06-04 15:09:52,893 - depth - INFO - Saving checkpoint at 24000 iterations
2025-06-04 15:09:58,912 - depth - INFO - Exp name: swinl_22k_w7_nyu.py
2025-06-04 15:09:58,912 - depth - INFO - Iter [24000/38400]	lr: 3.087e-05, eta: 2:05:59, time: 0.576, data_time: 0.005, memory: 27697, decode.loss_depth: 0.0700, loss: 0.0700, grad_norm: 1.2428
2025-06-04 15:10:43,737 - depth - INFO - Summary:
2025-06-04 15:10:43,738 - depth - INFO - 
+--------+--------+--------+---------+--------+--------+----------+---------+--------+
|   a1   |   a2   |   a3   | abs_rel |  rmse  | log_10 | rmse_log |  silog  | sq_rel |
+--------+--------+--------+---------+--------+--------+----------+---------+--------+
| 0.8862 | 0.9871 | 0.9975 |  0.1092 | 0.4046 | 0.0489 |  0.1391  | 10.5015 | 0.0599 |
+--------+--------+--------+---------+--------+--------+----------+---------+--------+
2025-06-04 15:10:49,574 - depth - INFO - Now best checkpoint is saved as best_abs_rel_iter_24000.pth.
2025-06-04 15:10:49,574 - depth - INFO - Best abs_rel is 0.1092 at 24000 iter.
2025-06-04 15:10:49,574 - depth - INFO - Exp name: swinl_22k_w7_nyu.py
2025-06-04 15:10:49,575 - depth - INFO - Iter(val) [327]	a1: 0.8862, a2: 0.9871, a3: 0.9975, abs_rel: 0.10917747765779495, rmse: 0.4046093225479126, log_10: 0.048941925168037415, rmse_log: 0.13910800218582153, silog: 10.5015, sq_rel: 0.0599156990647316
2025-06-04 15:11:12,530 - depth - INFO - Iter [24050/38400]	lr: 3.068e-05, eta: 2:06:01, time: 1.472, data_time: 1.019, memory: 27697, decode.loss_depth: 0.0702, loss: 0.0702, grad_norm: 1.2024
2025-06-04 15:11:35,157 - depth - INFO - Iter [24100/38400]	lr: 3.049e-05, eta: 2:05:32, time: 0.453, data_time: 0.004, memory: 27697, decode.loss_depth: 0.0705, loss: 0.0705, grad_norm: 1.2305
2025-06-04 15:11:57,704 - depth - INFO - Iter [24150/38400]	lr: 3.030e-05, eta: 2:05:03, time: 0.451, data_time: 0.005, memory: 27697, decode.loss_depth: 0.0683, loss: 0.0683, grad_norm: 1.3630
2025-06-04 15:12:20,782 - depth - INFO - Iter [24200/38400]	lr: 3.012e-05, eta: 2:04:35, time: 0.462, data_time: 0.006, memory: 27697, decode.loss_depth: 0.0684, loss: 0.0684, grad_norm: 1.0068
2025-06-04 15:12:43,939 - depth - INFO - Iter [24250/38400]	lr: 2.993e-05, eta: 2:04:07, time: 0.463, data_time: 0.007, memory: 27697, decode.loss_depth: 0.0665, loss: 0.0665, grad_norm: 1.0149
2025-06-04 15:13:06,868 - depth - INFO - Iter [24300/38400]	lr: 2.974e-05, eta: 2:03:39, time: 0.459, data_time: 0.005, memory: 27697, decode.loss_depth: 0.0696, loss: 0.0696, grad_norm: 1.3239
2025-06-04 15:13:29,905 - depth - INFO - Iter [24350/38400]	lr: 2.955e-05, eta: 2:03:11, time: 0.461, data_time: 0.005, memory: 27697, decode.loss_depth: 0.0686, loss: 0.0686, grad_norm: 1.2041
2025-06-04 15:13:53,192 - depth - INFO - Iter [24400/38400]	lr: 2.937e-05, eta: 2:02:43, time: 0.466, data_time: 0.006, memory: 27697, decode.loss_depth: 0.0679, loss: 0.0679, grad_norm: 1.1842
2025-06-04 15:14:16,184 - depth - INFO - Iter [24450/38400]	lr: 2.918e-05, eta: 2:02:14, time: 0.460, data_time: 0.005, memory: 27697, decode.loss_depth: 0.0700, loss: 0.0700, grad_norm: 1.7404
2025-06-04 15:14:38,825 - depth - INFO - Iter [24500/38400]	lr: 2.900e-05, eta: 2:01:46, time: 0.453, data_time: 0.005, memory: 27697, decode.loss_depth: 0.0687, loss: 0.0687, grad_norm: 1.1365
2025-06-04 15:15:01,461 - depth - INFO - Iter [24550/38400]	lr: 2.881e-05, eta: 2:01:18, time: 0.453, data_time: 0.005, memory: 27697, decode.loss_depth: 0.0699, loss: 0.0699, grad_norm: 1.1060
2025-06-04 15:15:24,354 - depth - INFO - Iter [24600/38400]	lr: 2.863e-05, eta: 2:00:49, time: 0.458, data_time: 0.005, memory: 27697, decode.loss_depth: 0.0657, loss: 0.0657, grad_norm: 1.0043
2025-06-04 15:15:47,480 - depth - INFO - Iter [24650/38400]	lr: 2.844e-05, eta: 2:00:21, time: 0.463, data_time: 0.006, memory: 27697, decode.loss_depth: 0.0641, loss: 0.0641, grad_norm: 0.9745
2025-06-04 15:16:10,184 - depth - INFO - Iter [24700/38400]	lr: 2.826e-05, eta: 1:59:53, time: 0.454, data_time: 0.005, memory: 27697, decode.loss_depth: 0.0661, loss: 0.0661, grad_norm: 1.0268
2025-06-04 15:16:32,749 - depth - INFO - Iter [24750/38400]	lr: 2.807e-05, eta: 1:59:25, time: 0.451, data_time: 0.004, memory: 27697, decode.loss_depth: 0.0678, loss: 0.0678, grad_norm: 1.3331
2025-06-04 15:16:55,872 - depth - INFO - Iter [24800/38400]	lr: 2.789e-05, eta: 1:58:57, time: 0.462, data_time: 0.004, memory: 27697, decode.loss_depth: 0.0666, loss: 0.0666, grad_norm: 1.0858
2025-06-04 15:17:41,145 - depth - INFO - Summary:
2025-06-04 15:17:41,145 - depth - INFO - 
+--------+--------+--------+---------+--------+--------+----------+---------+--------+
|   a1   |   a2   |   a3   | abs_rel |  rmse  | log_10 | rmse_log |  silog  | sq_rel |
+--------+--------+--------+---------+--------+--------+----------+---------+--------+
| 0.8606 | 0.9853 | 0.9975 |  0.1185 | 0.4462 | 0.0531 |  0.1499  | 11.3525 | 0.0691 |
+--------+--------+--------+---------+--------+--------+----------+---------+--------+
2025-06-04 15:17:41,146 - depth - INFO - Iter(val) [327]	a1: 0.8606, a2: 0.9853, a3: 0.9975, abs_rel: 0.11854583770036697, rmse: 0.44624823331832886, log_10: 0.05307215079665184, rmse_log: 0.14992868900299072, silog: 11.3525, sq_rel: 0.06914672255516052
2025-06-04 15:18:03,860 - depth - INFO - Iter [24850/38400]	lr: 2.771e-05, eta: 1:58:53, time: 1.360, data_time: 0.910, memory: 27697, decode.loss_depth: 0.0668, loss: 0.0668, grad_norm: 1.0259
2025-06-04 15:18:26,739 - depth - INFO - Iter [24900/38400]	lr: 2.752e-05, eta: 1:58:25, time: 0.458, data_time: 0.005, memory: 27697, decode.loss_depth: 0.0641, loss: 0.0641, grad_norm: 1.0721
2025-06-04 15:18:49,716 - depth - INFO - Iter [24950/38400]	lr: 2.734e-05, eta: 1:57:57, time: 0.459, data_time: 0.005, memory: 27697, decode.loss_depth: 0.0673, loss: 0.0673, grad_norm: 1.1509
2025-06-04 15:19:12,316 - depth - INFO - Exp name: swinl_22k_w7_nyu.py
2025-06-04 15:19:12,316 - depth - INFO - Iter [25000/38400]	lr: 2.716e-05, eta: 1:57:29, time: 0.452, data_time: 0.004, memory: 27697, decode.loss_depth: 0.0673, loss: 0.0673, grad_norm: 1.1942
2025-06-04 15:19:35,184 - depth - INFO - Iter [25050/38400]	lr: 2.698e-05, eta: 1:57:01, time: 0.457, data_time: 0.005, memory: 27697, decode.loss_depth: 0.0672, loss: 0.0672, grad_norm: 1.0604
2025-06-04 15:19:58,168 - depth - INFO - Iter [25100/38400]	lr: 2.680e-05, eta: 1:56:33, time: 0.460, data_time: 0.004, memory: 27697, decode.loss_depth: 0.0671, loss: 0.0671, grad_norm: 1.3053
2025-06-04 15:20:20,822 - depth - INFO - Iter [25150/38400]	lr: 2.661e-05, eta: 1:56:04, time: 0.453, data_time: 0.005, memory: 27697, decode.loss_depth: 0.0667, loss: 0.0667, grad_norm: 1.0781
2025-06-04 15:20:43,600 - depth - INFO - Iter [25200/38400]	lr: 2.643e-05, eta: 1:55:36, time: 0.455, data_time: 0.004, memory: 27697, decode.loss_depth: 0.0646, loss: 0.0646, grad_norm: 1.0636
2025-06-04 15:21:06,336 - depth - INFO - Iter [25250/38400]	lr: 2.625e-05, eta: 1:55:08, time: 0.455, data_time: 0.005, memory: 27697, decode.loss_depth: 0.0671, loss: 0.0671, grad_norm: 1.1149
2025-06-04 15:21:29,200 - depth - INFO - Iter [25300/38400]	lr: 2.607e-05, eta: 1:54:40, time: 0.457, data_time: 0.005, memory: 27697, decode.loss_depth: 0.0696, loss: 0.0696, grad_norm: 1.2469
2025-06-04 15:21:52,161 - depth - INFO - Iter [25350/38400]	lr: 2.589e-05, eta: 1:54:12, time: 0.459, data_time: 0.006, memory: 27697, decode.loss_depth: 0.0647, loss: 0.0647, grad_norm: 1.3741
2025-06-04 15:22:15,044 - depth - INFO - Iter [25400/38400]	lr: 2.572e-05, eta: 1:53:44, time: 0.458, data_time: 0.005, memory: 27697, decode.loss_depth: 0.0688, loss: 0.0688, grad_norm: 1.2379
2025-06-04 15:22:38,468 - depth - INFO - Iter [25450/38400]	lr: 2.554e-05, eta: 1:53:17, time: 0.468, data_time: 0.006, memory: 27697, decode.loss_depth: 0.0649, loss: 0.0649, grad_norm: 1.0910
2025-06-04 15:23:01,988 - depth - INFO - Iter [25500/38400]	lr: 2.536e-05, eta: 1:52:49, time: 0.470, data_time: 0.006, memory: 27697, decode.loss_depth: 0.0653, loss: 0.0653, grad_norm: 1.1296
2025-06-04 15:23:24,968 - depth - INFO - Iter [25550/38400]	lr: 2.518e-05, eta: 1:52:21, time: 0.460, data_time: 0.006, memory: 27697, decode.loss_depth: 0.0660, loss: 0.0660, grad_norm: 1.1488
2025-06-04 15:23:47,530 - depth - INFO - Saving checkpoint at 25600 iterations
2025-06-04 15:23:53,279 - depth - INFO - Iter [25600/38400]	lr: 2.500e-05, eta: 1:51:56, time: 0.566, data_time: 0.005, memory: 27697, decode.loss_depth: 0.0661, loss: 0.0661, grad_norm: 1.1053
2025-06-04 15:24:38,298 - depth - INFO - Summary:
2025-06-04 15:24:38,298 - depth - INFO - 
+--------+--------+--------+---------+-------+--------+----------+--------+--------+
|   a1   |   a2   |   a3   | abs_rel |  rmse | log_10 | rmse_log | silog  | sq_rel |
+--------+--------+--------+---------+-------+--------+----------+--------+--------+
| 0.8954 | 0.9868 | 0.9976 |  0.1058 | 0.369 | 0.0456 |  0.1327  | 10.564 | 0.055  |
+--------+--------+--------+---------+-------+--------+----------+--------+--------+
2025-06-04 15:24:44,103 - depth - INFO - Now best checkpoint is saved as best_abs_rel_iter_25600.pth.
2025-06-04 15:24:44,104 - depth - INFO - Best abs_rel is 0.1058 at 25600 iter.
2025-06-04 15:24:44,104 - depth - INFO - Iter(val) [327]	a1: 0.8954, a2: 0.9868, a3: 0.9976, abs_rel: 0.10584434121847153, rmse: 0.36903172731399536, log_10: 0.045615456998348236, rmse_log: 0.13267038762569427, silog: 10.5640, sq_rel: 0.055030398070812225
2025-06-04 15:25:06,891 - depth - INFO - Iter [25650/38400]	lr: 2.483e-05, eta: 1:51:53, time: 1.472, data_time: 1.021, memory: 27697, decode.loss_depth: 0.0650, loss: 0.0650, grad_norm: 1.1170
2025-06-04 15:25:29,616 - depth - INFO - Iter [25700/38400]	lr: 2.465e-05, eta: 1:51:25, time: 0.454, data_time: 0.005, memory: 27697, decode.loss_depth: 0.0643, loss: 0.0643, grad_norm: 1.1249
2025-06-04 15:25:52,170 - depth - INFO - Iter [25750/38400]	lr: 2.447e-05, eta: 1:50:57, time: 0.451, data_time: 0.004, memory: 27697, decode.loss_depth: 0.0677, loss: 0.0677, grad_norm: 1.1661
2025-06-04 15:26:14,876 - depth - INFO - Iter [25800/38400]	lr: 2.430e-05, eta: 1:50:29, time: 0.454, data_time: 0.005, memory: 27697, decode.loss_depth: 0.0677, loss: 0.0677, grad_norm: 1.1345
2025-06-04 15:26:37,754 - depth - INFO - Iter [25850/38400]	lr: 2.412e-05, eta: 1:50:01, time: 0.457, data_time: 0.004, memory: 27697, decode.loss_depth: 0.0636, loss: 0.0636, grad_norm: 1.1291
2025-06-04 15:27:00,688 - depth - INFO - Iter [25900/38400]	lr: 2.395e-05, eta: 1:49:33, time: 0.459, data_time: 0.005, memory: 27697, decode.loss_depth: 0.0612, loss: 0.0612, grad_norm: 1.1452
2025-06-04 15:27:23,412 - depth - INFO - Iter [25950/38400]	lr: 2.377e-05, eta: 1:49:05, time: 0.454, data_time: 0.005, memory: 27697, decode.loss_depth: 0.0677, loss: 0.0677, grad_norm: 1.1827
2025-06-04 15:27:46,278 - depth - INFO - Exp name: swinl_22k_w7_nyu.py
2025-06-04 15:27:46,278 - depth - INFO - Iter [26000/38400]	lr: 2.360e-05, eta: 1:48:37, time: 0.457, data_time: 0.005, memory: 27697, decode.loss_depth: 0.0668, loss: 0.0668, grad_norm: 1.0287
2025-06-04 15:28:08,830 - depth - INFO - Iter [26050/38400]	lr: 2.343e-05, eta: 1:48:09, time: 0.451, data_time: 0.005, memory: 27697, decode.loss_depth: 0.0663, loss: 0.0663, grad_norm: 1.0261
2025-06-04 15:28:31,846 - depth - INFO - Iter [26100/38400]	lr: 2.325e-05, eta: 1:47:41, time: 0.460, data_time: 0.006, memory: 27697, decode.loss_depth: 0.0624, loss: 0.0624, grad_norm: 1.1564
2025-06-04 15:28:54,424 - depth - INFO - Iter [26150/38400]	lr: 2.308e-05, eta: 1:47:13, time: 0.451, data_time: 0.004, memory: 27697, decode.loss_depth: 0.0659, loss: 0.0659, grad_norm: 1.1540
2025-06-04 15:29:17,231 - depth - INFO - Iter [26200/38400]	lr: 2.291e-05, eta: 1:46:45, time: 0.456, data_time: 0.005, memory: 27697, decode.loss_depth: 0.0670, loss: 0.0670, grad_norm: 1.2134
2025-06-04 15:29:40,116 - depth - INFO - Iter [26250/38400]	lr: 2.274e-05, eta: 1:46:17, time: 0.458, data_time: 0.004, memory: 27697, decode.loss_depth: 0.0674, loss: 0.0674, grad_norm: 1.0767
2025-06-04 15:30:03,100 - depth - INFO - Iter [26300/38400]	lr: 2.257e-05, eta: 1:45:50, time: 0.460, data_time: 0.005, memory: 27697, decode.loss_depth: 0.0628, loss: 0.0628, grad_norm: 0.9885
2025-06-04 15:30:25,652 - depth - INFO - Iter [26350/38400]	lr: 2.240e-05, eta: 1:45:22, time: 0.451, data_time: 0.005, memory: 27697, decode.loss_depth: 0.0632, loss: 0.0632, grad_norm: 1.1676
2025-06-04 15:30:48,879 - depth - INFO - Iter [26400/38400]	lr: 2.222e-05, eta: 1:44:54, time: 0.465, data_time: 0.005, memory: 27697, decode.loss_depth: 0.0647, loss: 0.0647, grad_norm: 0.9460
2025-06-04 15:31:33,926 - depth - INFO - Summary:
2025-06-04 15:31:33,926 - depth - INFO - 
+--------+--------+--------+---------+--------+--------+----------+---------+--------+
|   a1   |   a2   |   a3   | abs_rel |  rmse  | log_10 | rmse_log |  silog  | sq_rel |
+--------+--------+--------+---------+--------+--------+----------+---------+--------+
| 0.8791 | 0.9856 | 0.9971 |  0.1132 | 0.4224 | 0.0507 |  0.1436  | 10.9031 | 0.0639 |
+--------+--------+--------+---------+--------+--------+----------+---------+--------+
2025-06-04 15:31:33,927 - depth - INFO - Iter(val) [327]	a1: 0.8791, a2: 0.9856, a3: 0.9971, abs_rel: 0.11316885054111481, rmse: 0.42239341139793396, log_10: 0.05073420703411102, rmse_log: 0.1435966193675995, silog: 10.9031, sq_rel: 0.06393914669752121
2025-06-04 15:31:56,985 - depth - INFO - Iter [26450/38400]	lr: 2.206e-05, eta: 1:44:47, time: 1.362, data_time: 0.907, memory: 27697, decode.loss_depth: 0.0651, loss: 0.0651, grad_norm: 1.0262
2025-06-04 15:32:19,630 - depth - INFO - Iter [26500/38400]	lr: 2.189e-05, eta: 1:44:19, time: 0.453, data_time: 0.005, memory: 27697, decode.loss_depth: 0.0624, loss: 0.0624, grad_norm: 1.0252
2025-06-04 15:32:43,009 - depth - INFO - Iter [26550/38400]	lr: 2.172e-05, eta: 1:43:51, time: 0.467, data_time: 0.004, memory: 27697, decode.loss_depth: 0.0644, loss: 0.0644, grad_norm: 1.0201
2025-06-04 15:33:06,485 - depth - INFO - Iter [26600/38400]	lr: 2.155e-05, eta: 1:43:24, time: 0.470, data_time: 0.005, memory: 27697, decode.loss_depth: 0.0631, loss: 0.0631, grad_norm: 0.8931
2025-06-04 15:33:29,952 - depth - INFO - Iter [26650/38400]	lr: 2.138e-05, eta: 1:42:56, time: 0.469, data_time: 0.005, memory: 27697, decode.loss_depth: 0.0674, loss: 0.0674, grad_norm: 1.1995
2025-06-04 15:33:52,624 - depth - INFO - Iter [26700/38400]	lr: 2.121e-05, eta: 1:42:28, time: 0.453, data_time: 0.005, memory: 27697, decode.loss_depth: 0.0646, loss: 0.0646, grad_norm: 1.2503
2025-06-04 15:34:15,744 - depth - INFO - Iter [26750/38400]	lr: 2.105e-05, eta: 1:42:01, time: 0.463, data_time: 0.005, memory: 27697, decode.loss_depth: 0.0632, loss: 0.0632, grad_norm: 1.0011
2025-06-04 15:34:38,283 - depth - INFO - Iter [26800/38400]	lr: 2.088e-05, eta: 1:41:33, time: 0.451, data_time: 0.004, memory: 27697, decode.loss_depth: 0.0629, loss: 0.0629, grad_norm: 0.9902
2025-06-04 15:35:00,865 - depth - INFO - Iter [26850/38400]	lr: 2.071e-05, eta: 1:41:05, time: 0.451, data_time: 0.004, memory: 27697, decode.loss_depth: 0.0634, loss: 0.0634, grad_norm: 1.0501
2025-06-04 15:35:23,749 - depth - INFO - Iter [26900/38400]	lr: 2.055e-05, eta: 1:40:37, time: 0.458, data_time: 0.005, memory: 27697, decode.loss_depth: 0.0644, loss: 0.0644, grad_norm: 1.0544
2025-06-04 15:35:47,026 - depth - INFO - Iter [26950/38400]	lr: 2.038e-05, eta: 1:40:10, time: 0.465, data_time: 0.004, memory: 27697, decode.loss_depth: 0.0622, loss: 0.0622, grad_norm: 0.9321
2025-06-04 15:36:10,004 - depth - INFO - Exp name: swinl_22k_w7_nyu.py
2025-06-04 15:36:10,004 - depth - INFO - Iter [27000/38400]	lr: 2.022e-05, eta: 1:39:42, time: 0.460, data_time: 0.005, memory: 27697, decode.loss_depth: 0.0637, loss: 0.0637, grad_norm: 1.2210
2025-06-04 15:36:32,860 - depth - INFO - Iter [27050/38400]	lr: 2.005e-05, eta: 1:39:15, time: 0.457, data_time: 0.005, memory: 27697, decode.loss_depth: 0.0612, loss: 0.0612, grad_norm: 0.9652
2025-06-04 15:36:55,679 - depth - INFO - Iter [27100/38400]	lr: 1.989e-05, eta: 1:38:47, time: 0.457, data_time: 0.005, memory: 27697, decode.loss_depth: 0.0601, loss: 0.0601, grad_norm: 1.0307
2025-06-04 15:37:18,577 - depth - INFO - Iter [27150/38400]	lr: 1.973e-05, eta: 1:38:19, time: 0.458, data_time: 0.004, memory: 27697, decode.loss_depth: 0.0593, loss: 0.0593, grad_norm: 1.0519
2025-06-04 15:37:41,132 - depth - INFO - Saving checkpoint at 27200 iterations
2025-06-04 15:37:46,985 - depth - INFO - Iter [27200/38400]	lr: 1.957e-05, eta: 1:37:54, time: 0.568, data_time: 0.004, memory: 27697, decode.loss_depth: 0.0617, loss: 0.0617, grad_norm: 1.0566
2025-06-04 15:38:31,614 - depth - INFO - Summary:
2025-06-04 15:38:31,615 - depth - INFO - 
+--------+--------+--------+---------+--------+--------+----------+---------+--------+
|   a1   |   a2   |   a3   | abs_rel |  rmse  | log_10 | rmse_log |  silog  | sq_rel |
+--------+--------+--------+---------+--------+--------+----------+---------+--------+
| 0.8977 | 0.9882 | 0.9973 |  0.1044 | 0.3854 | 0.0459 |  0.133   | 10.4877 | 0.0555 |
+--------+--------+--------+---------+--------+--------+----------+---------+--------+
2025-06-04 15:38:37,417 - depth - INFO - Now best checkpoint is saved as best_abs_rel_iter_27200.pth.
2025-06-04 15:38:37,418 - depth - INFO - Best abs_rel is 0.1044 at 27200 iter.
2025-06-04 15:38:37,418 - depth - INFO - Iter(val) [327]	a1: 0.8977, a2: 0.9882, a3: 0.9973, abs_rel: 0.10435599833726883, rmse: 0.38541939854621887, log_10: 0.04590011388063431, rmse_log: 0.13300025463104248, silog: 10.4877, sq_rel: 0.055513281375169754
2025-06-04 15:39:00,244 - depth - INFO - Iter [27250/38400]	lr: 1.940e-05, eta: 1:37:47, time: 1.465, data_time: 1.013, memory: 27697, decode.loss_depth: 0.0666, loss: 0.0666, grad_norm: 1.0725
2025-06-04 15:39:23,559 - depth - INFO - Iter [27300/38400]	lr: 1.924e-05, eta: 1:37:19, time: 0.466, data_time: 0.004, memory: 27697, decode.loss_depth: 0.0625, loss: 0.0625, grad_norm: 1.0610
2025-06-04 15:39:46,803 - depth - INFO - Iter [27350/38400]	lr: 1.908e-05, eta: 1:36:52, time: 0.465, data_time: 0.004, memory: 27697, decode.loss_depth: 0.0643, loss: 0.0643, grad_norm: 1.0547
2025-06-04 15:40:09,876 - depth - INFO - Iter [27400/38400]	lr: 1.892e-05, eta: 1:36:24, time: 0.462, data_time: 0.004, memory: 27697, decode.loss_depth: 0.0611, loss: 0.0611, grad_norm: 1.0734
2025-06-04 15:40:32,598 - depth - INFO - Iter [27450/38400]	lr: 1.876e-05, eta: 1:35:57, time: 0.454, data_time: 0.005, memory: 27697, decode.loss_depth: 0.0650, loss: 0.0650, grad_norm: 1.2148
2025-06-04 15:40:55,184 - depth - INFO - Iter [27500/38400]	lr: 1.860e-05, eta: 1:35:29, time: 0.452, data_time: 0.005, memory: 27697, decode.loss_depth: 0.0597, loss: 0.0597, grad_norm: 1.0702
2025-06-04 15:41:17,964 - depth - INFO - Iter [27550/38400]	lr: 1.844e-05, eta: 1:35:01, time: 0.456, data_time: 0.005, memory: 27697, decode.loss_depth: 0.0667, loss: 0.0667, grad_norm: 1.1483
2025-06-04 15:41:40,620 - depth - INFO - Iter [27600/38400]	lr: 1.828e-05, eta: 1:34:33, time: 0.453, data_time: 0.005, memory: 27697, decode.loss_depth: 0.0642, loss: 0.0642, grad_norm: 0.9478
2025-06-04 15:42:03,228 - depth - INFO - Iter [27650/38400]	lr: 1.813e-05, eta: 1:34:06, time: 0.452, data_time: 0.005, memory: 27697, decode.loss_depth: 0.0626, loss: 0.0626, grad_norm: 1.0276
2025-06-04 15:42:26,408 - depth - INFO - Iter [27700/38400]	lr: 1.797e-05, eta: 1:33:38, time: 0.464, data_time: 0.005, memory: 27697, decode.loss_depth: 0.0619, loss: 0.0619, grad_norm: 0.9164
2025-06-04 15:42:49,834 - depth - INFO - Iter [27750/38400]	lr: 1.781e-05, eta: 1:33:11, time: 0.468, data_time: 0.005, memory: 27697, decode.loss_depth: 0.0641, loss: 0.0641, grad_norm: 1.1182
2025-06-04 15:43:12,718 - depth - INFO - Iter [27800/38400]	lr: 1.766e-05, eta: 1:32:43, time: 0.458, data_time: 0.005, memory: 27697, decode.loss_depth: 0.0601, loss: 0.0601, grad_norm: 1.1378
2025-06-04 15:43:36,020 - depth - INFO - Iter [27850/38400]	lr: 1.750e-05, eta: 1:32:16, time: 0.466, data_time: 0.006, memory: 27697, decode.loss_depth: 0.0612, loss: 0.0612, grad_norm: 1.0125
2025-06-04 15:43:59,145 - depth - INFO - Iter [27900/38400]	lr: 1.734e-05, eta: 1:31:49, time: 0.463, data_time: 0.006, memory: 27697, decode.loss_depth: 0.0624, loss: 0.0624, grad_norm: 0.9750
2025-06-04 15:44:21,794 - depth - INFO - Iter [27950/38400]	lr: 1.719e-05, eta: 1:31:21, time: 0.453, data_time: 0.005, memory: 27697, decode.loss_depth: 0.0612, loss: 0.0612, grad_norm: 1.0059
2025-06-04 15:44:44,612 - depth - INFO - Exp name: swinl_22k_w7_nyu.py
2025-06-04 15:44:44,613 - depth - INFO - Iter [28000/38400]	lr: 1.704e-05, eta: 1:30:54, time: 0.456, data_time: 0.005, memory: 27697, decode.loss_depth: 0.0644, loss: 0.0644, grad_norm: 1.1002
2025-06-04 15:45:29,999 - depth - INFO - Summary:
2025-06-04 15:45:29,999 - depth - INFO - 
+-------+--------+--------+---------+--------+--------+----------+---------+--------+
|   a1  |   a2   |   a3   | abs_rel |  rmse  | log_10 | rmse_log |  silog  | sq_rel |
+-------+--------+--------+---------+--------+--------+----------+---------+--------+
| 0.877 | 0.9865 | 0.9975 |  0.1127 | 0.4192 | 0.0499 |  0.1422  | 10.9848 | 0.0631 |
+-------+--------+--------+---------+--------+--------+----------+---------+--------+
2025-06-04 15:45:30,000 - depth - INFO - Exp name: swinl_22k_w7_nyu.py
2025-06-04 15:45:30,000 - depth - INFO - Iter(val) [327]	a1: 0.8770, a2: 0.9865, a3: 0.9975, abs_rel: 0.11267252266407013, rmse: 0.41924989223480225, log_10: 0.049901146441698074, rmse_log: 0.14221806824207306, silog: 10.9848, sq_rel: 0.0630522072315216
2025-06-04 15:45:52,637 - depth - INFO - Iter [28050/38400]	lr: 1.688e-05, eta: 1:30:43, time: 1.360, data_time: 0.912, memory: 27697, decode.loss_depth: 0.0644, loss: 0.0644, grad_norm: 1.1028
2025-06-04 15:46:15,395 - depth - INFO - Iter [28100/38400]	lr: 1.673e-05, eta: 1:30:15, time: 0.455, data_time: 0.005, memory: 27697, decode.loss_depth: 0.0677, loss: 0.0677, grad_norm: 1.0914
2025-06-04 15:46:38,372 - depth - INFO - Iter [28150/38400]	lr: 1.658e-05, eta: 1:29:48, time: 0.460, data_time: 0.005, memory: 27697, decode.loss_depth: 0.0634, loss: 0.0634, grad_norm: 1.0187
2025-06-04 15:47:01,927 - depth - INFO - Iter [28200/38400]	lr: 1.643e-05, eta: 1:29:20, time: 0.471, data_time: 0.006, memory: 27697, decode.loss_depth: 0.0656, loss: 0.0656, grad_norm: 0.9986
2025-06-04 15:47:25,495 - depth - INFO - Iter [28250/38400]	lr: 1.627e-05, eta: 1:28:53, time: 0.472, data_time: 0.005, memory: 27697, decode.loss_depth: 0.0607, loss: 0.0607, grad_norm: 0.9789
2025-06-04 15:47:48,201 - depth - INFO - Iter [28300/38400]	lr: 1.612e-05, eta: 1:28:26, time: 0.454, data_time: 0.005, memory: 27697, decode.loss_depth: 0.0605, loss: 0.0605, grad_norm: 1.1178
2025-06-04 15:48:10,828 - depth - INFO - Iter [28350/38400]	lr: 1.597e-05, eta: 1:27:58, time: 0.452, data_time: 0.004, memory: 27697, decode.loss_depth: 0.0611, loss: 0.0611, grad_norm: 0.9555
2025-06-04 15:48:33,464 - depth - INFO - Iter [28400/38400]	lr: 1.582e-05, eta: 1:27:31, time: 0.453, data_time: 0.004, memory: 27697, decode.loss_depth: 0.0620, loss: 0.0620, grad_norm: 1.0326
2025-06-04 15:48:56,207 - depth - INFO - Iter [28450/38400]	lr: 1.567e-05, eta: 1:27:03, time: 0.455, data_time: 0.004, memory: 27697, decode.loss_depth: 0.0602, loss: 0.0602, grad_norm: 0.9985
2025-06-04 15:49:18,924 - depth - INFO - Iter [28500/38400]	lr: 1.553e-05, eta: 1:26:36, time: 0.454, data_time: 0.005, memory: 27697, decode.loss_depth: 0.0614, loss: 0.0614, grad_norm: 0.9935
2025-06-04 15:49:41,592 - depth - INFO - Iter [28550/38400]	lr: 1.538e-05, eta: 1:26:08, time: 0.454, data_time: 0.005, memory: 27697, decode.loss_depth: 0.0654, loss: 0.0654, grad_norm: 1.0227
2025-06-04 15:50:04,318 - depth - INFO - Iter [28600/38400]	lr: 1.523e-05, eta: 1:25:41, time: 0.455, data_time: 0.005, memory: 27697, decode.loss_depth: 0.0627, loss: 0.0627, grad_norm: 1.0417
2025-06-04 15:50:27,096 - depth - INFO - Iter [28650/38400]	lr: 1.508e-05, eta: 1:25:13, time: 0.456, data_time: 0.004, memory: 27697, decode.loss_depth: 0.0611, loss: 0.0611, grad_norm: 1.1012
2025-06-04 15:50:49,957 - depth - INFO - Iter [28700/38400]	lr: 1.494e-05, eta: 1:24:46, time: 0.457, data_time: 0.004, memory: 27697, decode.loss_depth: 0.0595, loss: 0.0595, grad_norm: 1.0050
2025-06-04 15:51:12,682 - depth - INFO - Iter [28750/38400]	lr: 1.479e-05, eta: 1:24:18, time: 0.454, data_time: 0.004, memory: 27697, decode.loss_depth: 0.0628, loss: 0.0628, grad_norm: 1.0683
2025-06-04 15:51:35,878 - depth - INFO - Saving checkpoint at 28800 iterations
2025-06-04 15:51:42,015 - depth - INFO - Iter [28800/38400]	lr: 1.465e-05, eta: 1:23:53, time: 0.587, data_time: 0.005, memory: 27697, decode.loss_depth: 0.0606, loss: 0.0606, grad_norm: 1.0225
2025-06-04 15:52:27,041 - depth - INFO - Summary:
2025-06-04 15:52:27,041 - depth - INFO - 
+--------+--------+--------+---------+--------+--------+----------+---------+--------+
|   a1   |   a2   |   a3   | abs_rel |  rmse  | log_10 | rmse_log |  silog  | sq_rel |
+--------+--------+--------+---------+--------+--------+----------+---------+--------+
| 0.8906 | 0.9876 | 0.9975 |  0.1075 | 0.4022 | 0.0475 |  0.1365  | 10.5296 | 0.0589 |
+--------+--------+--------+---------+--------+--------+----------+---------+--------+
2025-06-04 15:52:27,042 - depth - INFO - Iter(val) [327]	a1: 0.8906, a2: 0.9876, a3: 0.9975, abs_rel: 0.1074649915099144, rmse: 0.40224361419677734, log_10: 0.04754197597503662, rmse_log: 0.13646793365478516, silog: 10.5296, sq_rel: 0.058908749371767044
2025-06-04 15:52:49,836 - depth - INFO - Iter [28850/38400]	lr: 1.450e-05, eta: 1:23:41, time: 1.356, data_time: 0.905, memory: 27697, decode.loss_depth: 0.0620, loss: 0.0620, grad_norm: 1.1546
2025-06-04 15:53:12,480 - depth - INFO - Iter [28900/38400]	lr: 1.436e-05, eta: 1:23:13, time: 0.453, data_time: 0.005, memory: 27697, decode.loss_depth: 0.0611, loss: 0.0611, grad_norm: 1.0945
2025-06-04 15:53:35,332 - depth - INFO - Iter [28950/38400]	lr: 1.422e-05, eta: 1:22:46, time: 0.457, data_time: 0.005, memory: 27697, decode.loss_depth: 0.0625, loss: 0.0625, grad_norm: 1.0711
2025-06-04 15:53:58,566 - depth - INFO - Exp name: swinl_22k_w7_nyu.py
2025-06-04 15:53:58,566 - depth - INFO - Iter [29000/38400]	lr: 1.407e-05, eta: 1:22:19, time: 0.465, data_time: 0.006, memory: 27697, decode.loss_depth: 0.0646, loss: 0.0646, grad_norm: 0.9774
2025-06-04 15:54:21,628 - depth - INFO - Iter [29050/38400]	lr: 1.393e-05, eta: 1:21:51, time: 0.461, data_time: 0.005, memory: 27697, decode.loss_depth: 0.0628, loss: 0.0628, grad_norm: 0.9925
2025-06-04 15:54:44,160 - depth - INFO - Iter [29100/38400]	lr: 1.379e-05, eta: 1:21:24, time: 0.450, data_time: 0.005, memory: 27697, decode.loss_depth: 0.0627, loss: 0.0627, grad_norm: 0.8782
2025-06-04 15:55:06,812 - depth - INFO - Iter [29150/38400]	lr: 1.365e-05, eta: 1:20:57, time: 0.453, data_time: 0.005, memory: 27697, decode.loss_depth: 0.0605, loss: 0.0605, grad_norm: 0.9952
2025-06-04 15:55:29,905 - depth - INFO - Iter [29200/38400]	lr: 1.351e-05, eta: 1:20:29, time: 0.462, data_time: 0.005, memory: 27697, decode.loss_depth: 0.0609, loss: 0.0609, grad_norm: 1.0967
2025-06-04 15:55:53,204 - depth - INFO - Iter [29250/38400]	lr: 1.337e-05, eta: 1:20:02, time: 0.466, data_time: 0.005, memory: 27697, decode.loss_depth: 0.0585, loss: 0.0585, grad_norm: 1.0231
2025-06-04 15:56:16,493 - depth - INFO - Iter [29300/38400]	lr: 1.323e-05, eta: 1:19:35, time: 0.466, data_time: 0.006, memory: 27697, decode.loss_depth: 0.0579, loss: 0.0579, grad_norm: 0.9018
2025-06-04 15:56:39,952 - depth - INFO - Iter [29350/38400]	lr: 1.309e-05, eta: 1:19:08, time: 0.469, data_time: 0.005, memory: 27697, decode.loss_depth: 0.0606, loss: 0.0606, grad_norm: 1.0240
2025-06-04 15:57:03,284 - depth - INFO - Iter [29400/38400]	lr: 1.296e-05, eta: 1:18:41, time: 0.467, data_time: 0.004, memory: 27697, decode.loss_depth: 0.0608, loss: 0.0608, grad_norm: 0.9552
2025-06-04 15:57:26,973 - depth - INFO - Iter [29450/38400]	lr: 1.282e-05, eta: 1:18:14, time: 0.474, data_time: 0.005, memory: 27697, decode.loss_depth: 0.0608, loss: 0.0608, grad_norm: 0.8963
2025-06-04 15:57:50,112 - depth - INFO - Iter [29500/38400]	lr: 1.268e-05, eta: 1:17:47, time: 0.463, data_time: 0.006, memory: 27697, decode.loss_depth: 0.0603, loss: 0.0603, grad_norm: 0.9039
2025-06-04 15:58:12,683 - depth - INFO - Iter [29550/38400]	lr: 1.255e-05, eta: 1:17:19, time: 0.451, data_time: 0.004, memory: 27697, decode.loss_depth: 0.0599, loss: 0.0599, grad_norm: 0.9447
2025-06-04 15:58:35,313 - depth - INFO - Iter [29600/38400]	lr: 1.241e-05, eta: 1:16:52, time: 0.452, data_time: 0.004, memory: 27697, decode.loss_depth: 0.0606, loss: 0.0606, grad_norm: 0.8788
2025-06-04 15:59:20,177 - depth - INFO - Summary:
2025-06-04 15:59:20,178 - depth - INFO - 
+--------+--------+--------+---------+--------+--------+----------+---------+--------+
|   a1   |   a2   |   a3   | abs_rel |  rmse  | log_10 | rmse_log |  silog  | sq_rel |
+--------+--------+--------+---------+--------+--------+----------+---------+--------+
| 0.8805 | 0.9873 | 0.9976 |  0.111  | 0.4147 | 0.0499 |  0.1413  | 10.6376 | 0.0614 |
+--------+--------+--------+---------+--------+--------+----------+---------+--------+
2025-06-04 15:59:20,178 - depth - INFO - Iter(val) [327]	a1: 0.8805, a2: 0.9873, a3: 0.9976, abs_rel: 0.11103760451078415, rmse: 0.414667010307312, log_10: 0.04988832026720047, rmse_log: 0.1413470059633255, silog: 10.6376, sq_rel: 0.06135937198996544
2025-06-04 15:59:42,887 - depth - INFO - Iter [29650/38400]	lr: 1.228e-05, eta: 1:16:38, time: 1.352, data_time: 0.902, memory: 27697, decode.loss_depth: 0.0609, loss: 0.0609, grad_norm: 0.9891
2025-06-04 16:00:05,883 - depth - INFO - Iter [29700/38400]	lr: 1.214e-05, eta: 1:16:11, time: 0.460, data_time: 0.006, memory: 27697, decode.loss_depth: 0.0593, loss: 0.0593, grad_norm: 0.9516
2025-06-04 16:00:28,926 - depth - INFO - Iter [29750/38400]	lr: 1.201e-05, eta: 1:15:44, time: 0.461, data_time: 0.005, memory: 27697, decode.loss_depth: 0.0617, loss: 0.0617, grad_norm: 1.0246
2025-06-04 16:00:52,016 - depth - INFO - Iter [29800/38400]	lr: 1.188e-05, eta: 1:15:16, time: 0.462, data_time: 0.006, memory: 27697, decode.loss_depth: 0.0599, loss: 0.0599, grad_norm: 0.9332
2025-06-04 16:01:14,664 - depth - INFO - Iter [29850/38400]	lr: 1.174e-05, eta: 1:14:49, time: 0.453, data_time: 0.005, memory: 27697, decode.loss_depth: 0.0592, loss: 0.0592, grad_norm: 0.9253
2025-06-04 16:01:37,216 - depth - INFO - Iter [29900/38400]	lr: 1.161e-05, eta: 1:14:22, time: 0.451, data_time: 0.005, memory: 27697, decode.loss_depth: 0.0605, loss: 0.0605, grad_norm: 0.9436
2025-06-04 16:01:59,941 - depth - INFO - Iter [29950/38400]	lr: 1.148e-05, eta: 1:13:55, time: 0.455, data_time: 0.005, memory: 27697, decode.loss_depth: 0.0624, loss: 0.0624, grad_norm: 1.0595
2025-06-04 16:02:23,164 - depth - INFO - Exp name: swinl_22k_w7_nyu.py
2025-06-04 16:02:23,164 - depth - INFO - Iter [30000/38400]	lr: 1.135e-05, eta: 1:13:27, time: 0.464, data_time: 0.006, memory: 27697, decode.loss_depth: 0.0582, loss: 0.0582, grad_norm: 0.8386
2025-06-04 16:02:45,822 - depth - INFO - Iter [30050/38400]	lr: 1.122e-05, eta: 1:13:00, time: 0.453, data_time: 0.005, memory: 27697, decode.loss_depth: 0.0598, loss: 0.0598, grad_norm: 0.9011
2025-06-04 16:03:08,633 - depth - INFO - Iter [30100/38400]	lr: 1.109e-05, eta: 1:12:33, time: 0.456, data_time: 0.005, memory: 27697, decode.loss_depth: 0.0574, loss: 0.0574, grad_norm: 0.8936
2025-06-04 16:03:31,452 - depth - INFO - Iter [30150/38400]	lr: 1.097e-05, eta: 1:12:06, time: 0.456, data_time: 0.005, memory: 27697, decode.loss_depth: 0.0604, loss: 0.0604, grad_norm: 0.9059
2025-06-04 16:03:54,251 - depth - INFO - Iter [30200/38400]	lr: 1.084e-05, eta: 1:11:39, time: 0.456, data_time: 0.005, memory: 27697, decode.loss_depth: 0.0578, loss: 0.0578, grad_norm: 0.8325
2025-06-04 16:04:17,404 - depth - INFO - Iter [30250/38400]	lr: 1.071e-05, eta: 1:11:12, time: 0.463, data_time: 0.005, memory: 27697, decode.loss_depth: 0.0601, loss: 0.0601, grad_norm: 0.9408
2025-06-04 16:04:40,624 - depth - INFO - Iter [30300/38400]	lr: 1.059e-05, eta: 1:10:45, time: 0.464, data_time: 0.006, memory: 27697, decode.loss_depth: 0.0592, loss: 0.0592, grad_norm: 0.9563
2025-06-04 16:05:03,944 - depth - INFO - Iter [30350/38400]	lr: 1.046e-05, eta: 1:10:18, time: 0.467, data_time: 0.006, memory: 27697, decode.loss_depth: 0.0588, loss: 0.0588, grad_norm: 0.9399
2025-06-04 16:05:27,443 - depth - INFO - Saving checkpoint at 30400 iterations
2025-06-04 16:05:33,796 - depth - INFO - Iter [30400/38400]	lr: 1.033e-05, eta: 1:09:52, time: 0.597, data_time: 0.006, memory: 27697, decode.loss_depth: 0.0586, loss: 0.0586, grad_norm: 0.9337
2025-06-04 16:06:18,874 - depth - INFO - Summary:
2025-06-04 16:06:18,875 - depth - INFO - 
+--------+--------+--------+---------+--------+--------+----------+---------+--------+
|   a1   |   a2   |   a3   | abs_rel |  rmse  | log_10 | rmse_log |  silog  | sq_rel |
+--------+--------+--------+---------+--------+--------+----------+---------+--------+
| 0.8912 | 0.9878 | 0.9977 |  0.1068 | 0.3946 | 0.0478 |  0.1363  | 10.3436 | 0.057  |
+--------+--------+--------+---------+--------+--------+----------+---------+--------+
2025-06-04 16:06:18,875 - depth - INFO - Iter(val) [327]	a1: 0.8912, a2: 0.9878, a3: 0.9977, abs_rel: 0.10675263404846191, rmse: 0.394585520029068, log_10: 0.047754935920238495, rmse_log: 0.13631728291511536, silog: 10.3436, sq_rel: 0.05699647590517998
2025-06-04 16:06:41,805 - depth - INFO - Iter [30450/38400]	lr: 1.021e-05, eta: 1:09:37, time: 1.360, data_time: 0.906, memory: 27697, decode.loss_depth: 0.0538, loss: 0.0538, grad_norm: 0.9281
2025-06-04 16:07:04,466 - depth - INFO - Iter [30500/38400]	lr: 1.009e-05, eta: 1:09:10, time: 0.453, data_time: 0.005, memory: 27697, decode.loss_depth: 0.0561, loss: 0.0561, grad_norm: 0.9498
2025-06-04 16:07:27,107 - depth - INFO - Iter [30550/38400]	lr: 9.964e-06, eta: 1:08:43, time: 0.453, data_time: 0.005, memory: 27697, decode.loss_depth: 0.0545, loss: 0.0545, grad_norm: 0.9083
2025-06-04 16:07:50,285 - depth - INFO - Iter [30600/38400]	lr: 9.842e-06, eta: 1:08:16, time: 0.464, data_time: 0.006, memory: 27697, decode.loss_depth: 0.0569, loss: 0.0569, grad_norm: 0.8793
2025-06-04 16:08:13,465 - depth - INFO - Iter [30650/38400]	lr: 9.721e-06, eta: 1:07:49, time: 0.464, data_time: 0.006, memory: 27697, decode.loss_depth: 0.0554, loss: 0.0554, grad_norm: 1.0096
2025-06-04 16:08:37,013 - depth - INFO - Iter [30700/38400]	lr: 9.600e-06, eta: 1:07:22, time: 0.471, data_time: 0.006, memory: 27697, decode.loss_depth: 0.0590, loss: 0.0590, grad_norm: 0.9496
2025-06-04 16:09:00,335 - depth - INFO - Iter [30750/38400]	lr: 9.480e-06, eta: 1:06:55, time: 0.467, data_time: 0.006, memory: 27697, decode.loss_depth: 0.0596, loss: 0.0596, grad_norm: 0.8357
2025-06-04 16:09:23,403 - depth - INFO - Iter [30800/38400]	lr: 9.360e-06, eta: 1:06:28, time: 0.461, data_time: 0.006, memory: 27697, decode.loss_depth: 0.0572, loss: 0.0572, grad_norm: 0.8703
2025-06-04 16:09:46,048 - depth - INFO - Iter [30850/38400]	lr: 9.241e-06, eta: 1:06:01, time: 0.453, data_time: 0.005, memory: 27697, decode.loss_depth: 0.0556, loss: 0.0556, grad_norm: 0.9021
2025-06-04 16:10:09,077 - depth - INFO - Iter [30900/38400]	lr: 9.123e-06, eta: 1:05:34, time: 0.461, data_time: 0.005, memory: 27697, decode.loss_depth: 0.0576, loss: 0.0576, grad_norm: 1.0011
2025-06-04 16:10:32,068 - depth - INFO - Iter [30950/38400]	lr: 9.006e-06, eta: 1:05:07, time: 0.460, data_time: 0.006, memory: 27697, decode.loss_depth: 0.0568, loss: 0.0568, grad_norm: 0.9474
2025-06-04 16:10:54,692 - depth - INFO - Exp name: swinl_22k_w7_nyu.py
2025-06-04 16:10:54,693 - depth - INFO - Iter [31000/38400]	lr: 8.889e-06, eta: 1:04:40, time: 0.452, data_time: 0.004, memory: 27697, decode.loss_depth: 0.0574, loss: 0.0574, grad_norm: 1.0496
2025-06-04 16:11:17,746 - depth - INFO - Iter [31050/38400]	lr: 8.773e-06, eta: 1:04:13, time: 0.461, data_time: 0.005, memory: 27697, decode.loss_depth: 0.0582, loss: 0.0582, grad_norm: 0.9699
2025-06-04 16:11:40,992 - depth - INFO - Iter [31100/38400]	lr: 8.657e-06, eta: 1:03:46, time: 0.465, data_time: 0.005, memory: 27697, decode.loss_depth: 0.0590, loss: 0.0590, grad_norm: 0.9504
2025-06-04 16:12:04,149 - depth - INFO - Iter [31150/38400]	lr: 8.543e-06, eta: 1:03:19, time: 0.463, data_time: 0.005, memory: 27697, decode.loss_depth: 0.0576, loss: 0.0576, grad_norm: 0.8987
2025-06-04 16:12:26,962 - depth - INFO - Iter [31200/38400]	lr: 8.429e-06, eta: 1:02:52, time: 0.456, data_time: 0.004, memory: 27697, decode.loss_depth: 0.0533, loss: 0.0533, grad_norm: 0.8572
2025-06-04 16:13:12,078 - depth - INFO - Summary:
2025-06-04 16:13:12,078 - depth - INFO - 
+--------+--------+--------+---------+--------+--------+----------+---------+--------+
|   a1   |   a2   |   a3   | abs_rel |  rmse  | log_10 | rmse_log |  silog  | sq_rel |
+--------+--------+--------+---------+--------+--------+----------+---------+--------+
| 0.9049 | 0.9889 | 0.9977 |  0.1008 | 0.3691 | 0.044  |  0.1283  | 10.2228 | 0.052  |
+--------+--------+--------+---------+--------+--------+----------+---------+--------+
2025-06-04 16:13:17,892 - depth - INFO - Now best checkpoint is saved as best_abs_rel_iter_31200.pth.
2025-06-04 16:13:17,893 - depth - INFO - Best abs_rel is 0.1008 at 31200 iter.
2025-06-04 16:13:17,893 - depth - INFO - Iter(val) [327]	a1: 0.9049, a2: 0.9889, a3: 0.9977, abs_rel: 0.1008138656616211, rmse: 0.36909422278404236, log_10: 0.04400385543704033, rmse_log: 0.1283123642206192, silog: 10.2228, sq_rel: 0.05201192572712898
2025-06-04 16:13:40,961 - depth - INFO - Iter [31250/38400]	lr: 8.315e-06, eta: 1:02:36, time: 1.480, data_time: 1.024, memory: 27697, decode.loss_depth: 0.0579, loss: 0.0579, grad_norm: 0.9209
2025-06-04 16:14:04,368 - depth - INFO - Iter [31300/38400]	lr: 8.203e-06, eta: 1:02:10, time: 0.468, data_time: 0.005, memory: 27697, decode.loss_depth: 0.0582, loss: 0.0582, grad_norm: 0.9442
2025-06-04 16:14:27,433 - depth - INFO - Iter [31350/38400]	lr: 8.091e-06, eta: 1:01:43, time: 0.461, data_time: 0.005, memory: 27697, decode.loss_depth: 0.0557, loss: 0.0557, grad_norm: 0.8808
2025-06-04 16:14:50,749 - depth - INFO - Iter [31400/38400]	lr: 7.980e-06, eta: 1:01:16, time: 0.466, data_time: 0.004, memory: 27697, decode.loss_depth: 0.0558, loss: 0.0558, grad_norm: 0.8583
2025-06-04 16:15:13,935 - depth - INFO - Iter [31450/38400]	lr: 7.869e-06, eta: 1:00:49, time: 0.464, data_time: 0.005, memory: 27697, decode.loss_depth: 0.0595, loss: 0.0595, grad_norm: 0.9778
2025-06-04 16:15:36,589 - depth - INFO - Iter [31500/38400]	lr: 7.760e-06, eta: 1:00:22, time: 0.453, data_time: 0.005, memory: 27697, decode.loss_depth: 0.0565, loss: 0.0565, grad_norm: 0.8387
2025-06-04 16:15:59,759 - depth - INFO - Iter [31550/38400]	lr: 7.650e-06, eta: 0:59:55, time: 0.463, data_time: 0.004, memory: 27697, decode.loss_depth: 0.0572, loss: 0.0572, grad_norm: 0.9115
2025-06-04 16:16:22,597 - depth - INFO - Iter [31600/38400]	lr: 7.542e-06, eta: 0:59:28, time: 0.457, data_time: 0.005, memory: 27697, decode.loss_depth: 0.0574, loss: 0.0574, grad_norm: 0.8175
2025-06-04 16:16:45,865 - depth - INFO - Iter [31650/38400]	lr: 7.434e-06, eta: 0:59:01, time: 0.465, data_time: 0.005, memory: 27697, decode.loss_depth: 0.0600, loss: 0.0600, grad_norm: 0.9283
2025-06-04 16:17:09,172 - depth - INFO - Iter [31700/38400]	lr: 7.327e-06, eta: 0:58:34, time: 0.466, data_time: 0.006, memory: 27697, decode.loss_depth: 0.0580, loss: 0.0580, grad_norm: 0.9639
2025-06-04 16:17:31,943 - depth - INFO - Iter [31750/38400]	lr: 7.221e-06, eta: 0:58:07, time: 0.455, data_time: 0.004, memory: 27697, decode.loss_depth: 0.0591, loss: 0.0591, grad_norm: 0.8831
2025-06-04 16:17:54,792 - depth - INFO - Iter [31800/38400]	lr: 7.116e-06, eta: 0:57:40, time: 0.457, data_time: 0.005, memory: 27697, decode.loss_depth: 0.0562, loss: 0.0562, grad_norm: 0.8978
2025-06-04 16:18:17,821 - depth - INFO - Iter [31850/38400]	lr: 7.011e-06, eta: 0:57:13, time: 0.460, data_time: 0.005, memory: 27697, decode.loss_depth: 0.0524, loss: 0.0524, grad_norm: 0.9467
2025-06-04 16:18:40,616 - depth - INFO - Iter [31900/38400]	lr: 6.907e-06, eta: 0:56:46, time: 0.456, data_time: 0.005, memory: 27697, decode.loss_depth: 0.0574, loss: 0.0574, grad_norm: 0.9360
2025-06-04 16:19:03,211 - depth - INFO - Iter [31950/38400]	lr: 6.803e-06, eta: 0:56:19, time: 0.452, data_time: 0.005, memory: 27697, decode.loss_depth: 0.0553, loss: 0.0553, grad_norm: 0.8488
2025-06-04 16:19:25,764 - depth - INFO - Saving checkpoint at 32000 iterations
2025-06-04 16:19:31,626 - depth - INFO - Exp name: swinl_22k_w7_nyu.py
2025-06-04 16:19:31,626 - depth - INFO - Iter [32000/38400]	lr: 6.701e-06, eta: 0:55:54, time: 0.568, data_time: 0.004, memory: 27697, decode.loss_depth: 0.0560, loss: 0.0560, grad_norm: 0.8649
2025-06-04 16:20:16,630 - depth - INFO - Summary:
2025-06-04 16:20:16,630 - depth - INFO - 
+--------+--------+--------+---------+--------+--------+----------+---------+--------+
|   a1   |   a2   |   a3   | abs_rel |  rmse  | log_10 | rmse_log |  silog  | sq_rel |
+--------+--------+--------+---------+--------+--------+----------+---------+--------+
| 0.8883 | 0.9875 | 0.9975 |  0.1073 | 0.4067 | 0.048  |  0.1371  | 10.4294 | 0.0591 |
+--------+--------+--------+---------+--------+--------+----------+---------+--------+
2025-06-04 16:20:16,631 - depth - INFO - Exp name: swinl_22k_w7_nyu.py
2025-06-04 16:20:16,631 - depth - INFO - Iter(val) [327]	a1: 0.8883, a2: 0.9875, a3: 0.9975, abs_rel: 0.10732421278953552, rmse: 0.4066874086856842, log_10: 0.047970354557037354, rmse_log: 0.13707172870635986, silog: 10.4294, sq_rel: 0.05910599231719971
2025-06-04 16:20:39,300 - depth - INFO - Iter [32050/38400]	lr: 6.599e-06, eta: 0:55:36, time: 1.353, data_time: 0.904, memory: 27697, decode.loss_depth: 0.0547, loss: 0.0547, grad_norm: 0.8175
2025-06-04 16:21:02,004 - depth - INFO - Iter [32100/38400]	lr: 6.498e-06, eta: 0:55:09, time: 0.454, data_time: 0.005, memory: 27697, decode.loss_depth: 0.0558, loss: 0.0558, grad_norm: 0.8806
2025-06-04 16:21:24,940 - depth - INFO - Iter [32150/38400]	lr: 6.397e-06, eta: 0:54:42, time: 0.459, data_time: 0.005, memory: 27697, decode.loss_depth: 0.0536, loss: 0.0536, grad_norm: 0.7926
2025-06-04 16:21:47,979 - depth - INFO - Iter [32200/38400]	lr: 6.297e-06, eta: 0:54:15, time: 0.461, data_time: 0.006, memory: 27697, decode.loss_depth: 0.0559, loss: 0.0559, grad_norm: 0.8041
2025-06-04 16:22:10,603 - depth - INFO - Iter [32250/38400]	lr: 6.198e-06, eta: 0:53:48, time: 0.452, data_time: 0.004, memory: 27697, decode.loss_depth: 0.0566, loss: 0.0566, grad_norm: 0.8453
2025-06-04 16:22:33,516 - depth - INFO - Iter [32300/38400]	lr: 6.100e-06, eta: 0:53:21, time: 0.458, data_time: 0.006, memory: 27697, decode.loss_depth: 0.0595, loss: 0.0595, grad_norm: 0.8005
2025-06-04 16:22:56,323 - depth - INFO - Iter [32350/38400]	lr: 6.003e-06, eta: 0:52:54, time: 0.456, data_time: 0.005, memory: 27697, decode.loss_depth: 0.0559, loss: 0.0559, grad_norm: 0.8284
2025-06-04 16:23:19,371 - depth - INFO - Iter [32400/38400]	lr: 5.906e-06, eta: 0:52:27, time: 0.461, data_time: 0.004, memory: 27697, decode.loss_depth: 0.0558, loss: 0.0558, grad_norm: 0.9302
2025-06-04 16:23:42,543 - depth - INFO - Iter [32450/38400]	lr: 5.810e-06, eta: 0:52:01, time: 0.464, data_time: 0.004, memory: 27697, decode.loss_depth: 0.0541, loss: 0.0541, grad_norm: 0.7798
2025-06-04 16:24:05,260 - depth - INFO - Iter [32500/38400]	lr: 5.714e-06, eta: 0:51:34, time: 0.454, data_time: 0.005, memory: 27697, decode.loss_depth: 0.0565, loss: 0.0565, grad_norm: 0.9115
2025-06-04 16:24:28,028 - depth - INFO - Iter [32550/38400]	lr: 5.620e-06, eta: 0:51:07, time: 0.455, data_time: 0.005, memory: 27697, decode.loss_depth: 0.0540, loss: 0.0540, grad_norm: 0.8621
2025-06-04 16:24:50,835 - depth - INFO - Iter [32600/38400]	lr: 5.526e-06, eta: 0:50:40, time: 0.456, data_time: 0.004, memory: 27697, decode.loss_depth: 0.0590, loss: 0.0590, grad_norm: 0.9130
2025-06-04 16:25:13,924 - depth - INFO - Iter [32650/38400]	lr: 5.433e-06, eta: 0:50:13, time: 0.462, data_time: 0.005, memory: 27697, decode.loss_depth: 0.0607, loss: 0.0607, grad_norm: 0.7599
2025-06-04 16:25:36,452 - depth - INFO - Iter [32700/38400]	lr: 5.341e-06, eta: 0:49:46, time: 0.451, data_time: 0.004, memory: 27697, decode.loss_depth: 0.0564, loss: 0.0564, grad_norm: 0.8026
2025-06-04 16:25:59,132 - depth - INFO - Iter [32750/38400]	lr: 5.249e-06, eta: 0:49:20, time: 0.454, data_time: 0.004, memory: 27697, decode.loss_depth: 0.0583, loss: 0.0583, grad_norm: 0.8658
2025-06-04 16:26:21,993 - depth - INFO - Iter [32800/38400]	lr: 5.158e-06, eta: 0:48:53, time: 0.457, data_time: 0.005, memory: 27697, decode.loss_depth: 0.0572, loss: 0.0572, grad_norm: 0.8281
2025-06-04 16:27:06,906 - depth - INFO - Summary:
2025-06-04 16:27:06,907 - depth - INFO - 
+--------+--------+--------+---------+--------+--------+----------+---------+--------+
|   a1   |   a2   |   a3   | abs_rel |  rmse  | log_10 | rmse_log |  silog  | sq_rel |
+--------+--------+--------+---------+--------+--------+----------+---------+--------+
| 0.8605 | 0.9855 | 0.9975 |  0.1198 | 0.4526 | 0.0546 |  0.1511  | 10.7168 | 0.0698 |
+--------+--------+--------+---------+--------+--------+----------+---------+--------+
2025-06-04 16:27:06,907 - depth - INFO - Iter(val) [327]	a1: 0.8605, a2: 0.9855, a3: 0.9975, abs_rel: 0.11976847797632217, rmse: 0.45261478424072266, log_10: 0.054616041481494904, rmse_log: 0.15110543370246887, silog: 10.7168, sq_rel: 0.06981553137302399
2025-06-04 16:27:29,711 - depth - INFO - Iter [32850/38400]	lr: 5.068e-06, eta: 0:48:34, time: 1.354, data_time: 0.903, memory: 27697, decode.loss_depth: 0.0559, loss: 0.0559, grad_norm: 0.8615
2025-06-04 16:27:52,460 - depth - INFO - Iter [32900/38400]	lr: 4.979e-06, eta: 0:48:07, time: 0.455, data_time: 0.005, memory: 27697, decode.loss_depth: 0.0563, loss: 0.0563, grad_norm: 0.8540
2025-06-04 16:28:15,656 - depth - INFO - Iter [32950/38400]	lr: 4.890e-06, eta: 0:47:40, time: 0.464, data_time: 0.006, memory: 27697, decode.loss_depth: 0.0541, loss: 0.0541, grad_norm: 0.7934
2025-06-04 16:28:38,645 - depth - INFO - Exp name: swinl_22k_w7_nyu.py
2025-06-04 16:28:38,645 - depth - INFO - Iter [33000/38400]	lr: 4.802e-06, eta: 0:47:13, time: 0.460, data_time: 0.005, memory: 27697, decode.loss_depth: 0.0590, loss: 0.0590, grad_norm: 0.8354
2025-06-04 16:29:01,896 - depth - INFO - Iter [33050/38400]	lr: 4.715e-06, eta: 0:46:47, time: 0.465, data_time: 0.005, memory: 27697, decode.loss_depth: 0.0569, loss: 0.0569, grad_norm: 0.8866
2025-06-04 16:29:24,940 - depth - INFO - Iter [33100/38400]	lr: 4.629e-06, eta: 0:46:20, time: 0.461, data_time: 0.005, memory: 27697, decode.loss_depth: 0.0556, loss: 0.0556, grad_norm: 0.7765
2025-06-04 16:29:47,624 - depth - INFO - Iter [33150/38400]	lr: 4.543e-06, eta: 0:45:53, time: 0.454, data_time: 0.005, memory: 27697, decode.loss_depth: 0.0561, loss: 0.0561, grad_norm: 0.8006
2025-06-04 16:30:10,396 - depth - INFO - Iter [33200/38400]	lr: 4.458e-06, eta: 0:45:26, time: 0.455, data_time: 0.005, memory: 27697, decode.loss_depth: 0.0543, loss: 0.0543, grad_norm: 0.8100
2025-06-04 16:30:32,885 - depth - INFO - Iter [33250/38400]	lr: 4.374e-06, eta: 0:45:00, time: 0.450, data_time: 0.005, memory: 27697, decode.loss_depth: 0.0555, loss: 0.0555, grad_norm: 0.9472
2025-06-04 16:30:55,741 - depth - INFO - Iter [33300/38400]	lr: 4.291e-06, eta: 0:44:33, time: 0.457, data_time: 0.005, memory: 27697, decode.loss_depth: 0.0543, loss: 0.0543, grad_norm: 0.7974
2025-06-04 16:31:18,404 - depth - INFO - Iter [33350/38400]	lr: 4.209e-06, eta: 0:44:06, time: 0.453, data_time: 0.005, memory: 27697, decode.loss_depth: 0.0553, loss: 0.0553, grad_norm: 0.8367
2025-06-04 16:31:41,144 - depth - INFO - Iter [33400/38400]	lr: 4.127e-06, eta: 0:43:39, time: 0.455, data_time: 0.005, memory: 27697, decode.loss_depth: 0.0548, loss: 0.0548, grad_norm: 0.7602
2025-06-04 16:32:04,204 - depth - INFO - Iter [33450/38400]	lr: 4.046e-06, eta: 0:43:13, time: 0.461, data_time: 0.005, memory: 27697, decode.loss_depth: 0.0544, loss: 0.0544, grad_norm: 0.8052
2025-06-04 16:32:26,776 - depth - INFO - Iter [33500/38400]	lr: 3.966e-06, eta: 0:42:46, time: 0.451, data_time: 0.004, memory: 27697, decode.loss_depth: 0.0570, loss: 0.0570, grad_norm: 0.8400
2025-06-04 16:32:49,332 - depth - INFO - Iter [33550/38400]	lr: 3.886e-06, eta: 0:42:19, time: 0.451, data_time: 0.005, memory: 27697, decode.loss_depth: 0.0548, loss: 0.0548, grad_norm: 0.8652
2025-06-04 16:33:11,941 - depth - INFO - Saving checkpoint at 33600 iterations
2025-06-04 16:33:17,660 - depth - INFO - Iter [33600/38400]	lr: 3.808e-06, eta: 0:41:53, time: 0.567, data_time: 0.005, memory: 27697, decode.loss_depth: 0.0562, loss: 0.0562, grad_norm: 0.8542
2025-06-04 16:34:02,567 - depth - INFO - Summary:
2025-06-04 16:34:02,568 - depth - INFO - 
+-------+--------+--------+---------+--------+--------+----------+---------+--------+
|   a1  |   a2   |   a3   | abs_rel |  rmse  | log_10 | rmse_log |  silog  | sq_rel |
+-------+--------+--------+---------+--------+--------+----------+---------+--------+
| 0.877 | 0.9868 | 0.9976 |  0.1128 | 0.4257 | 0.051  |  0.1432  | 10.5009 | 0.0634 |
+-------+--------+--------+---------+--------+--------+----------+---------+--------+
2025-06-04 16:34:02,568 - depth - INFO - Iter(val) [327]	a1: 0.8770, a2: 0.9868, a3: 0.9976, abs_rel: 0.11284703761339188, rmse: 0.4257247745990753, log_10: 0.05096336454153061, rmse_log: 0.14324042201042175, silog: 10.5009, sq_rel: 0.06342212855815887
2025-06-04 16:34:25,263 - depth - INFO - Iter [33650/38400]	lr: 3.730e-06, eta: 0:41:33, time: 1.352, data_time: 0.903, memory: 27697, decode.loss_depth: 0.0541, loss: 0.0541, grad_norm: 0.8660
2025-06-04 16:34:48,124 - depth - INFO - Iter [33700/38400]	lr: 3.653e-06, eta: 0:41:06, time: 0.457, data_time: 0.005, memory: 27697, decode.loss_depth: 0.0532, loss: 0.0532, grad_norm: 0.8026
2025-06-04 16:35:10,692 - depth - INFO - Iter [33750/38400]	lr: 3.576e-06, eta: 0:40:40, time: 0.451, data_time: 0.004, memory: 27697, decode.loss_depth: 0.0548, loss: 0.0548, grad_norm: 0.8070
2025-06-04 16:35:33,537 - depth - INFO - Iter [33800/38400]	lr: 3.501e-06, eta: 0:40:13, time: 0.457, data_time: 0.005, memory: 27697, decode.loss_depth: 0.0546, loss: 0.0546, grad_norm: 0.8686
2025-06-04 16:35:56,386 - depth - INFO - Iter [33850/38400]	lr: 3.426e-06, eta: 0:39:46, time: 0.457, data_time: 0.005, memory: 27697, decode.loss_depth: 0.0572, loss: 0.0572, grad_norm: 0.8223
2025-06-04 16:36:19,072 - depth - INFO - Iter [33900/38400]	lr: 3.352e-06, eta: 0:39:19, time: 0.454, data_time: 0.004, memory: 27697, decode.loss_depth: 0.0561, loss: 0.0561, grad_norm: 0.8269
2025-06-04 16:36:41,981 - depth - INFO - Iter [33950/38400]	lr: 3.279e-06, eta: 0:38:53, time: 0.458, data_time: 0.005, memory: 27697, decode.loss_depth: 0.0555, loss: 0.0555, grad_norm: 0.9154
2025-06-04 16:37:04,966 - depth - INFO - Exp name: swinl_22k_w7_nyu.py
2025-06-04 16:37:04,966 - depth - INFO - Iter [34000/38400]	lr: 3.206e-06, eta: 0:38:26, time: 0.460, data_time: 0.006, memory: 27697, decode.loss_depth: 0.0563, loss: 0.0563, grad_norm: 0.7857
2025-06-04 16:37:27,831 - depth - INFO - Iter [34050/38400]	lr: 3.134e-06, eta: 0:38:00, time: 0.457, data_time: 0.005, memory: 27697, decode.loss_depth: 0.0535, loss: 0.0535, grad_norm: 0.8339
2025-06-04 16:37:50,597 - depth - INFO - Iter [34100/38400]	lr: 3.064e-06, eta: 0:37:33, time: 0.455, data_time: 0.005, memory: 27697, decode.loss_depth: 0.0564, loss: 0.0564, grad_norm: 0.8825
2025-06-04 16:38:13,773 - depth - INFO - Iter [34150/38400]	lr: 2.993e-06, eta: 0:37:06, time: 0.464, data_time: 0.005, memory: 27697, decode.loss_depth: 0.0557, loss: 0.0557, grad_norm: 0.7909
2025-06-04 16:38:37,060 - depth - INFO - Iter [34200/38400]	lr: 2.924e-06, eta: 0:36:40, time: 0.466, data_time: 0.005, memory: 27697, decode.loss_depth: 0.0550, loss: 0.0550, grad_norm: 0.8685
2025-06-04 16:39:00,128 - depth - INFO - Iter [34250/38400]	lr: 2.856e-06, eta: 0:36:13, time: 0.461, data_time: 0.005, memory: 27697, decode.loss_depth: 0.0557, loss: 0.0557, grad_norm: 0.7340
2025-06-04 16:39:23,509 - depth - INFO - Iter [34300/38400]	lr: 2.788e-06, eta: 0:35:47, time: 0.468, data_time: 0.005, memory: 27697, decode.loss_depth: 0.0545, loss: 0.0545, grad_norm: 0.8999
2025-06-04 16:39:46,760 - depth - INFO - Iter [34350/38400]	lr: 2.721e-06, eta: 0:35:20, time: 0.465, data_time: 0.004, memory: 27697, decode.loss_depth: 0.0564, loss: 0.0564, grad_norm: 0.8431
2025-06-04 16:40:09,880 - depth - INFO - Iter [34400/38400]	lr: 2.655e-06, eta: 0:34:54, time: 0.463, data_time: 0.005, memory: 27697, decode.loss_depth: 0.0551, loss: 0.0551, grad_norm: 0.8129
2025-06-04 16:40:54,804 - depth - INFO - Summary:
2025-06-04 16:40:54,804 - depth - INFO - 
+--------+--------+--------+---------+--------+--------+----------+---------+--------+
|   a1   |   a2   |   a3   | abs_rel |  rmse  | log_10 | rmse_log |  silog  | sq_rel |
+--------+--------+--------+---------+--------+--------+----------+---------+--------+
| 0.8556 | 0.9854 | 0.9975 |  0.1211 | 0.4621 | 0.0553 |  0.1528  | 10.7525 | 0.0721 |
+--------+--------+--------+---------+--------+--------+----------+---------+--------+
2025-06-04 16:40:54,805 - depth - INFO - Iter(val) [327]	a1: 0.8556, a2: 0.9854, a3: 0.9975, abs_rel: 0.12105628103017807, rmse: 0.46212494373321533, log_10: 0.055324386805295944, rmse_log: 0.15284666419029236, silog: 10.7525, sq_rel: 0.07207266241312027
2025-06-04 16:41:17,732 - depth - INFO - Iter [34450/38400]	lr: 2.589e-06, eta: 0:34:32, time: 1.357, data_time: 0.903, memory: 27697, decode.loss_depth: 0.0556, loss: 0.0556, grad_norm: 0.8361
2025-06-04 16:41:40,673 - depth - INFO - Iter [34500/38400]	lr: 2.525e-06, eta: 0:34:06, time: 0.459, data_time: 0.005, memory: 27697, decode.loss_depth: 0.0555, loss: 0.0555, grad_norm: 0.8575
2025-06-04 16:42:03,687 - depth - INFO - Iter [34550/38400]	lr: 2.461e-06, eta: 0:33:39, time: 0.460, data_time: 0.005, memory: 27697, decode.loss_depth: 0.0541, loss: 0.0541, grad_norm: 0.7434
2025-06-04 16:42:26,953 - depth - INFO - Iter [34600/38400]	lr: 2.398e-06, eta: 0:33:12, time: 0.465, data_time: 0.004, memory: 27697, decode.loss_depth: 0.0540, loss: 0.0540, grad_norm: 0.7482
2025-06-04 16:42:49,767 - depth - INFO - Iter [34650/38400]	lr: 2.336e-06, eta: 0:32:46, time: 0.457, data_time: 0.005, memory: 27697, decode.loss_depth: 0.0536, loss: 0.0536, grad_norm: 0.8017
2025-06-04 16:43:12,792 - depth - INFO - Iter [34700/38400]	lr: 2.275e-06, eta: 0:32:19, time: 0.460, data_time: 0.004, memory: 27697, decode.loss_depth: 0.0555, loss: 0.0555, grad_norm: 0.7832
2025-06-04 16:43:35,830 - depth - INFO - Iter [34750/38400]	lr: 2.214e-06, eta: 0:31:53, time: 0.461, data_time: 0.005, memory: 27697, decode.loss_depth: 0.0548, loss: 0.0548, grad_norm: 0.8127
2025-06-04 16:43:58,949 - depth - INFO - Iter [34800/38400]	lr: 2.154e-06, eta: 0:31:26, time: 0.463, data_time: 0.006, memory: 27697, decode.loss_depth: 0.0572, loss: 0.0572, grad_norm: 0.8911
2025-06-04 16:44:22,041 - depth - INFO - Iter [34850/38400]	lr: 2.095e-06, eta: 0:31:00, time: 0.462, data_time: 0.005, memory: 27697, decode.loss_depth: 0.0611, loss: 0.0611, grad_norm: 0.8367
2025-06-04 16:44:45,517 - depth - INFO - Iter [34900/38400]	lr: 2.037e-06, eta: 0:30:33, time: 0.470, data_time: 0.006, memory: 27697, decode.loss_depth: 0.0541, loss: 0.0541, grad_norm: 0.8440
2025-06-04 16:45:09,165 - depth - INFO - Iter [34950/38400]	lr: 1.980e-06, eta: 0:30:07, time: 0.473, data_time: 0.006, memory: 27697, decode.loss_depth: 0.0549, loss: 0.0549, grad_norm: 0.8912
2025-06-04 16:45:32,588 - depth - INFO - Exp name: swinl_22k_w7_nyu.py
2025-06-04 16:45:32,589 - depth - INFO - Iter [35000/38400]	lr: 1.923e-06, eta: 0:29:40, time: 0.468, data_time: 0.006, memory: 27697, decode.loss_depth: 0.0549, loss: 0.0549, grad_norm: 0.7740
2025-06-04 16:45:55,534 - depth - INFO - Iter [35050/38400]	lr: 1.867e-06, eta: 0:29:14, time: 0.459, data_time: 0.005, memory: 27697, decode.loss_depth: 0.0532, loss: 0.0532, grad_norm: 0.7625
2025-06-04 16:46:18,644 - depth - INFO - Iter [35100/38400]	lr: 1.812e-06, eta: 0:28:47, time: 0.462, data_time: 0.006, memory: 27697, decode.loss_depth: 0.0540, loss: 0.0540, grad_norm: 0.8447
2025-06-04 16:46:42,044 - depth - INFO - Iter [35150/38400]	lr: 1.758e-06, eta: 0:28:21, time: 0.468, data_time: 0.006, memory: 27697, decode.loss_depth: 0.0555, loss: 0.0555, grad_norm: 0.7149
2025-06-04 16:47:04,923 - depth - INFO - Saving checkpoint at 35200 iterations
2025-06-04 16:47:10,780 - depth - INFO - Iter [35200/38400]	lr: 1.705e-06, eta: 0:27:55, time: 0.575, data_time: 0.005, memory: 27697, decode.loss_depth: 0.0548, loss: 0.0548, grad_norm: 0.8092
2025-06-04 16:47:55,993 - depth - INFO - Summary:
2025-06-04 16:47:55,994 - depth - INFO - 
+--------+--------+--------+---------+--------+--------+----------+---------+--------+
|   a1   |   a2   |   a3   | abs_rel |  rmse  | log_10 | rmse_log |  silog  | sq_rel |
+--------+--------+--------+---------+--------+--------+----------+---------+--------+
| 0.8746 | 0.9867 | 0.9975 |  0.114  | 0.4322 | 0.0515 |  0.1444  | 10.6023 | 0.0651 |
+--------+--------+--------+---------+--------+--------+----------+---------+--------+
2025-06-04 16:47:55,994 - depth - INFO - Iter(val) [327]	a1: 0.8746, a2: 0.9867, a3: 0.9975, abs_rel: 0.11397874355316162, rmse: 0.43221911787986755, log_10: 0.051462143659591675, rmse_log: 0.14443792402744293, silog: 10.6023, sq_rel: 0.0650935173034668
2025-06-04 16:48:18,900 - depth - INFO - Iter [35250/38400]	lr: 1.652e-06, eta: 0:27:33, time: 1.362, data_time: 0.909, memory: 27697, decode.loss_depth: 0.0542, loss: 0.0542, grad_norm: 0.8839
2025-06-04 16:48:42,052 - depth - INFO - Iter [35300/38400]	lr: 1.600e-06, eta: 0:27:06, time: 0.463, data_time: 0.006, memory: 27697, decode.loss_depth: 0.0526, loss: 0.0526, grad_norm: 0.8230
2025-06-04 16:49:04,948 - depth - INFO - Iter [35350/38400]	lr: 1.550e-06, eta: 0:26:40, time: 0.458, data_time: 0.005, memory: 27697, decode.loss_depth: 0.0531, loss: 0.0531, grad_norm: 0.7861
2025-06-04 16:49:27,571 - depth - INFO - Iter [35400/38400]	lr: 1.499e-06, eta: 0:26:13, time: 0.453, data_time: 0.005, memory: 27697, decode.loss_depth: 0.0525, loss: 0.0525, grad_norm: 0.7930
2025-06-04 16:49:50,335 - depth - INFO - Iter [35450/38400]	lr: 1.450e-06, eta: 0:25:46, time: 0.455, data_time: 0.004, memory: 27697, decode.loss_depth: 0.0545, loss: 0.0545, grad_norm: 0.8380
2025-06-04 16:50:12,964 - depth - INFO - Iter [35500/38400]	lr: 1.402e-06, eta: 0:25:20, time: 0.453, data_time: 0.005, memory: 27697, decode.loss_depth: 0.0544, loss: 0.0544, grad_norm: 0.7518
2025-06-04 16:50:35,677 - depth - INFO - Iter [35550/38400]	lr: 1.354e-06, eta: 0:24:53, time: 0.454, data_time: 0.004, memory: 27697, decode.loss_depth: 0.0558, loss: 0.0558, grad_norm: 0.8522
2025-06-04 16:50:58,772 - depth - INFO - Iter [35600/38400]	lr: 1.307e-06, eta: 0:24:27, time: 0.462, data_time: 0.005, memory: 27697, decode.loss_depth: 0.0563, loss: 0.0563, grad_norm: 0.8410
2025-06-04 16:51:21,769 - depth - INFO - Iter [35650/38400]	lr: 1.261e-06, eta: 0:24:01, time: 0.460, data_time: 0.005, memory: 27697, decode.loss_depth: 0.0542, loss: 0.0542, grad_norm: 0.7974
2025-06-04 16:51:45,236 - depth - INFO - Iter [35700/38400]	lr: 1.216e-06, eta: 0:23:34, time: 0.470, data_time: 0.006, memory: 27697, decode.loss_depth: 0.0526, loss: 0.0526, grad_norm: 0.8522
2025-06-04 16:52:08,559 - depth - INFO - Iter [35750/38400]	lr: 1.171e-06, eta: 0:23:08, time: 0.466, data_time: 0.006, memory: 27697, decode.loss_depth: 0.0523, loss: 0.0523, grad_norm: 0.8133
2025-06-04 16:52:31,701 - depth - INFO - Iter [35800/38400]	lr: 1.128e-06, eta: 0:22:41, time: 0.463, data_time: 0.006, memory: 27697, decode.loss_depth: 0.0554, loss: 0.0554, grad_norm: 0.7895
2025-06-04 16:52:55,032 - depth - INFO - Iter [35850/38400]	lr: 1.085e-06, eta: 0:22:15, time: 0.467, data_time: 0.006, memory: 27697, decode.loss_depth: 0.0554, loss: 0.0554, grad_norm: 0.6678
2025-06-04 16:53:18,227 - depth - INFO - Iter [35900/38400]	lr: 1.043e-06, eta: 0:21:49, time: 0.464, data_time: 0.006, memory: 27697, decode.loss_depth: 0.0537, loss: 0.0537, grad_norm: 0.7900
2025-06-04 16:53:41,264 - depth - INFO - Iter [35950/38400]	lr: 1.002e-06, eta: 0:21:22, time: 0.461, data_time: 0.006, memory: 27697, decode.loss_depth: 0.0539, loss: 0.0539, grad_norm: 0.7350
2025-06-04 16:54:04,129 - depth - INFO - Exp name: swinl_22k_w7_nyu.py
2025-06-04 16:54:04,129 - depth - INFO - Iter [36000/38400]	lr: 9.615e-07, eta: 0:20:56, time: 0.457, data_time: 0.005, memory: 27697, decode.loss_depth: 0.0555, loss: 0.0555, grad_norm: 0.7528
2025-06-04 16:54:49,520 - depth - INFO - Summary:
2025-06-04 16:54:49,521 - depth - INFO - 
+--------+--------+--------+---------+-------+--------+----------+---------+--------+
|   a1   |   a2   |   a3   | abs_rel |  rmse | log_10 | rmse_log |  silog  | sq_rel |
+--------+--------+--------+---------+-------+--------+----------+---------+--------+
| 0.8983 | 0.9882 | 0.9975 |  0.1033 | 0.383 | 0.0455 |  0.1316  | 10.3149 | 0.0547 |
+--------+--------+--------+---------+-------+--------+----------+---------+--------+
2025-06-04 16:54:49,521 - depth - INFO - Exp name: swinl_22k_w7_nyu.py
2025-06-04 16:54:49,521 - depth - INFO - Iter(val) [327]	a1: 0.8983, a2: 0.9882, a3: 0.9975, abs_rel: 0.10334385931491852, rmse: 0.3829568326473236, log_10: 0.04545360058546066, rmse_log: 0.13161037862300873, silog: 10.3149, sq_rel: 0.05473853275179863
2025-06-04 16:55:12,694 - depth - INFO - Iter [36050/38400]	lr: 9.220e-07, eta: 0:20:32, time: 1.371, data_time: 0.913, memory: 27697, decode.loss_depth: 0.0539, loss: 0.0539, grad_norm: 0.7487
2025-06-04 16:55:35,563 - depth - INFO - Iter [36100/38400]	lr: 8.833e-07, eta: 0:20:06, time: 0.457, data_time: 0.005, memory: 27697, decode.loss_depth: 0.0543, loss: 0.0543, grad_norm: 0.7298
2025-06-04 16:55:58,189 - depth - INFO - Iter [36150/38400]	lr: 8.455e-07, eta: 0:19:39, time: 0.453, data_time: 0.005, memory: 27697, decode.loss_depth: 0.0534, loss: 0.0534, grad_norm: 0.7777
2025-06-04 16:56:21,180 - depth - INFO - Iter [36200/38400]	lr: 8.084e-07, eta: 0:19:13, time: 0.460, data_time: 0.005, memory: 27697, decode.loss_depth: 0.0532, loss: 0.0532, grad_norm: 0.8312
2025-06-04 16:56:44,380 - depth - INFO - Iter [36250/38400]	lr: 7.722e-07, eta: 0:18:47, time: 0.464, data_time: 0.005, memory: 27697, decode.loss_depth: 0.0543, loss: 0.0543, grad_norm: 0.8474
2025-06-04 16:57:07,564 - depth - INFO - Iter [36300/38400]	lr: 7.368e-07, eta: 0:18:20, time: 0.464, data_time: 0.004, memory: 27697, decode.loss_depth: 0.0525, loss: 0.0525, grad_norm: 0.8452
2025-06-04 16:57:30,285 - depth - INFO - Iter [36350/38400]	lr: 7.022e-07, eta: 0:17:54, time: 0.454, data_time: 0.006, memory: 27697, decode.loss_depth: 0.0542, loss: 0.0542, grad_norm: 0.7922
2025-06-04 16:57:52,991 - depth - INFO - Iter [36400/38400]	lr: 6.685e-07, eta: 0:17:27, time: 0.454, data_time: 0.005, memory: 27697, decode.loss_depth: 0.0540, loss: 0.0540, grad_norm: 0.7650
2025-06-04 16:58:15,941 - depth - INFO - Iter [36450/38400]	lr: 6.356e-07, eta: 0:17:01, time: 0.459, data_time: 0.005, memory: 27697, decode.loss_depth: 0.0545, loss: 0.0545, grad_norm: 0.7785
2025-06-04 16:58:38,936 - depth - INFO - Iter [36500/38400]	lr: 6.035e-07, eta: 0:16:35, time: 0.460, data_time: 0.006, memory: 27697, decode.loss_depth: 0.0545, loss: 0.0545, grad_norm: 0.7497
2025-06-04 16:59:01,790 - depth - INFO - Iter [36550/38400]	lr: 5.722e-07, eta: 0:16:08, time: 0.457, data_time: 0.005, memory: 27697, decode.loss_depth: 0.0517, loss: 0.0517, grad_norm: 0.8051
2025-06-04 16:59:24,660 - depth - INFO - Iter [36600/38400]	lr: 5.418e-07, eta: 0:15:42, time: 0.457, data_time: 0.006, memory: 27697, decode.loss_depth: 0.0557, loss: 0.0557, grad_norm: 0.7482
2025-06-04 16:59:47,292 - depth - INFO - Iter [36650/38400]	lr: 5.122e-07, eta: 0:15:16, time: 0.453, data_time: 0.005, memory: 27697, decode.loss_depth: 0.0529, loss: 0.0529, grad_norm: 0.9055
2025-06-04 17:00:09,854 - depth - INFO - Iter [36700/38400]	lr: 4.834e-07, eta: 0:14:49, time: 0.451, data_time: 0.005, memory: 27697, decode.loss_depth: 0.0522, loss: 0.0522, grad_norm: 0.7282
2025-06-04 17:00:32,582 - depth - INFO - Iter [36750/38400]	lr: 4.554e-07, eta: 0:14:23, time: 0.455, data_time: 0.004, memory: 27697, decode.loss_depth: 0.0521, loss: 0.0521, grad_norm: 0.7954
2025-06-04 17:00:55,103 - depth - INFO - Saving checkpoint at 36800 iterations
2025-06-04 17:01:00,821 - depth - INFO - Iter [36800/38400]	lr: 4.283e-07, eta: 0:13:57, time: 0.565, data_time: 0.004, memory: 27697, decode.loss_depth: 0.0524, loss: 0.0524, grad_norm: 0.8630
2025-06-04 17:01:45,705 - depth - INFO - Summary:
2025-06-04 17:01:45,705 - depth - INFO - 
+--------+--------+--------+---------+--------+--------+----------+---------+--------+
|   a1   |   a2   |   a3   | abs_rel |  rmse  | log_10 | rmse_log |  silog  | sq_rel |
+--------+--------+--------+---------+--------+--------+----------+---------+--------+
| 0.8844 | 0.9872 | 0.9976 |  0.1101 | 0.4124 | 0.0492 |  0.1397  | 10.5793 | 0.0607 |
+--------+--------+--------+---------+--------+--------+----------+---------+--------+
2025-06-04 17:01:45,706 - depth - INFO - Iter(val) [327]	a1: 0.8844, a2: 0.9872, a3: 0.9976, abs_rel: 0.11011005938053131, rmse: 0.41238123178482056, log_10: 0.0492064394056797, rmse_log: 0.13966426253318787, silog: 10.5793, sq_rel: 0.060730669647455215
2025-06-04 17:02:08,388 - depth - INFO - Iter [36850/38400]	lr: 4.020e-07, eta: 0:13:32, time: 1.351, data_time: 0.902, memory: 27697, decode.loss_depth: 0.0536, loss: 0.0536, grad_norm: 0.7658
2025-06-04 17:02:30,928 - depth - INFO - Iter [36900/38400]	lr: 3.765e-07, eta: 0:13:06, time: 0.451, data_time: 0.004, memory: 27697, decode.loss_depth: 0.0543, loss: 0.0543, grad_norm: 0.7933
2025-06-04 17:02:54,064 - depth - INFO - Iter [36950/38400]	lr: 3.519e-07, eta: 0:12:40, time: 0.463, data_time: 0.006, memory: 27697, decode.loss_depth: 0.0560, loss: 0.0560, grad_norm: 0.8400
2025-06-04 17:03:17,096 - depth - INFO - Exp name: swinl_22k_w7_nyu.py
2025-06-04 17:03:17,096 - depth - INFO - Iter [37000/38400]	lr: 3.281e-07, eta: 0:12:13, time: 0.460, data_time: 0.006, memory: 27697, decode.loss_depth: 0.0548, loss: 0.0548, grad_norm: 0.7848
2025-06-04 17:03:39,739 - depth - INFO - Iter [37050/38400]	lr: 3.051e-07, eta: 0:11:47, time: 0.453, data_time: 0.005, memory: 27697, decode.loss_depth: 0.0530, loss: 0.0530, grad_norm: 0.7325
2025-06-04 17:04:02,466 - depth - INFO - Iter [37100/38400]	lr: 2.830e-07, eta: 0:11:21, time: 0.455, data_time: 0.005, memory: 27697, decode.loss_depth: 0.0539, loss: 0.0539, grad_norm: 0.8138
2025-06-04 17:04:24,971 - depth - INFO - Iter [37150/38400]	lr: 2.616e-07, eta: 0:10:54, time: 0.450, data_time: 0.004, memory: 27697, decode.loss_depth: 0.0530, loss: 0.0530, grad_norm: 0.8354
2025-06-04 17:04:47,644 - depth - INFO - Iter [37200/38400]	lr: 2.412e-07, eta: 0:10:28, time: 0.453, data_time: 0.005, memory: 27697, decode.loss_depth: 0.0526, loss: 0.0526, grad_norm: 0.7677
2025-06-04 17:05:10,344 - depth - INFO - Iter [37250/38400]	lr: 2.215e-07, eta: 0:10:02, time: 0.454, data_time: 0.005, memory: 27697, decode.loss_depth: 0.0532, loss: 0.0532, grad_norm: 0.7476
2025-06-04 17:05:33,268 - depth - INFO - Iter [37300/38400]	lr: 2.027e-07, eta: 0:09:36, time: 0.458, data_time: 0.006, memory: 27697, decode.loss_depth: 0.0549, loss: 0.0549, grad_norm: 0.8275
2025-06-04 17:05:56,328 - depth - INFO - Iter [37350/38400]	lr: 1.847e-07, eta: 0:09:09, time: 0.461, data_time: 0.006, memory: 27697, decode.loss_depth: 0.0520, loss: 0.0520, grad_norm: 0.7653
2025-06-04 17:06:19,238 - depth - INFO - Iter [37400/38400]	lr: 1.676e-07, eta: 0:08:43, time: 0.458, data_time: 0.004, memory: 27697, decode.loss_depth: 0.0520, loss: 0.0520, grad_norm: 0.6991
2025-06-04 17:06:42,080 - depth - INFO - Iter [37450/38400]	lr: 1.513e-07, eta: 0:08:17, time: 0.457, data_time: 0.005, memory: 27697, decode.loss_depth: 0.0543, loss: 0.0543, grad_norm: 0.7432
2025-06-04 17:07:04,727 - depth - INFO - Iter [37500/38400]	lr: 1.358e-07, eta: 0:07:50, time: 0.453, data_time: 0.004, memory: 27697, decode.loss_depth: 0.0558, loss: 0.0558, grad_norm: 0.8183
2025-06-04 17:07:27,432 - depth - INFO - Iter [37550/38400]	lr: 1.211e-07, eta: 0:07:24, time: 0.454, data_time: 0.005, memory: 27697, decode.loss_depth: 0.0530, loss: 0.0530, grad_norm: 0.7542
2025-06-04 17:07:49,993 - depth - INFO - Iter [37600/38400]	lr: 1.073e-07, eta: 0:06:58, time: 0.451, data_time: 0.004, memory: 27697, decode.loss_depth: 0.0547, loss: 0.0547, grad_norm: 0.7868
2025-06-04 17:08:34,842 - depth - INFO - Summary:
2025-06-04 17:08:34,843 - depth - INFO - 
+--------+--------+--------+---------+--------+--------+----------+---------+--------+
|   a1   |   a2   |   a3   | abs_rel |  rmse  | log_10 | rmse_log |  silog  | sq_rel |
+--------+--------+--------+---------+--------+--------+----------+---------+--------+
| 0.8886 | 0.9876 | 0.9976 |  0.1082 | 0.4078 | 0.0485 |  0.1378  | 10.3684 | 0.0595 |
+--------+--------+--------+---------+--------+--------+----------+---------+--------+
2025-06-04 17:08:34,843 - depth - INFO - Iter(val) [327]	a1: 0.8886, a2: 0.9876, a3: 0.9976, abs_rel: 0.10820823907852173, rmse: 0.4077698588371277, log_10: 0.04848702251911163, rmse_log: 0.1377522200345993, silog: 10.3684, sq_rel: 0.05946831405162811
2025-06-04 17:08:57,556 - depth - INFO - Iter [37650/38400]	lr: 9.435e-08, eta: 0:06:33, time: 1.351, data_time: 0.902, memory: 27697, decode.loss_depth: 0.0539, loss: 0.0539, grad_norm: 0.8091
2025-06-04 17:09:20,144 - depth - INFO - Iter [37700/38400]	lr: 8.221e-08, eta: 0:06:06, time: 0.452, data_time: 0.005, memory: 27697, decode.loss_depth: 0.0543, loss: 0.0543, grad_norm: 0.8134
2025-06-04 17:09:42,722 - depth - INFO - Iter [37750/38400]	lr: 7.090e-08, eta: 0:05:40, time: 0.452, data_time: 0.004, memory: 27697, decode.loss_depth: 0.0535, loss: 0.0535, grad_norm: 0.7346
2025-06-04 17:10:05,619 - depth - INFO - Iter [37800/38400]	lr: 6.043e-08, eta: 0:05:14, time: 0.458, data_time: 0.006, memory: 27697, decode.loss_depth: 0.0540, loss: 0.0540, grad_norm: 0.7669
2025-06-04 17:10:28,509 - depth - INFO - Iter [37850/38400]	lr: 5.079e-08, eta: 0:04:48, time: 0.458, data_time: 0.004, memory: 27697, decode.loss_depth: 0.0493, loss: 0.0493, grad_norm: 0.7679
2025-06-04 17:10:51,272 - depth - INFO - Iter [37900/38400]	lr: 4.200e-08, eta: 0:04:21, time: 0.455, data_time: 0.005, memory: 27697, decode.loss_depth: 0.0552, loss: 0.0552, grad_norm: 0.8190
2025-06-04 17:11:13,984 - depth - INFO - Iter [37950/38400]	lr: 3.403e-08, eta: 0:03:55, time: 0.454, data_time: 0.005, memory: 27697, decode.loss_depth: 0.0521, loss: 0.0521, grad_norm: 0.7411
2025-06-04 17:11:36,940 - depth - INFO - Exp name: swinl_22k_w7_nyu.py
2025-06-04 17:11:36,940 - depth - INFO - Iter [38000/38400]	lr: 2.691e-08, eta: 0:03:29, time: 0.459, data_time: 0.005, memory: 27697, decode.loss_depth: 0.0563, loss: 0.0563, grad_norm: 0.8486
2025-06-04 17:11:59,626 - depth - INFO - Iter [38050/38400]	lr: 2.061e-08, eta: 0:03:03, time: 0.454, data_time: 0.005, memory: 27697, decode.loss_depth: 0.0540, loss: 0.0540, grad_norm: 0.8463
2025-06-04 17:12:22,273 - depth - INFO - Iter [38100/38400]	lr: 1.516e-08, eta: 0:02:37, time: 0.453, data_time: 0.005, memory: 27697, decode.loss_depth: 0.0519, loss: 0.0519, grad_norm: 0.7477
2025-06-04 17:12:44,812 - depth - INFO - Iter [38150/38400]	lr: 1.054e-08, eta: 0:02:10, time: 0.451, data_time: 0.005, memory: 27697, decode.loss_depth: 0.0537, loss: 0.0537, grad_norm: 0.8818
2025-06-04 17:13:08,027 - depth - INFO - Iter [38200/38400]	lr: 6.761e-09, eta: 0:01:44, time: 0.464, data_time: 0.005, memory: 27697, decode.loss_depth: 0.0543, loss: 0.0543, grad_norm: 0.7219
2025-06-04 17:13:30,640 - depth - INFO - Iter [38250/38400]	lr: 3.816e-09, eta: 0:01:18, time: 0.452, data_time: 0.005, memory: 27697, decode.loss_depth: 0.0545, loss: 0.0545, grad_norm: 0.8997
2025-06-04 17:13:53,164 - depth - INFO - Iter [38300/38400]	lr: 1.708e-09, eta: 0:00:52, time: 0.451, data_time: 0.004, memory: 27697, decode.loss_depth: 0.0540, loss: 0.0540, grad_norm: 0.7832
2025-06-04 17:14:15,956 - depth - INFO - Iter [38350/38400]	lr: 4.362e-10, eta: 0:00:26, time: 0.456, data_time: 0.005, memory: 27697, decode.loss_depth: 0.0588, loss: 0.0588, grad_norm: 0.7381
2025-06-04 17:14:38,688 - depth - INFO - Saving checkpoint at 38400 iterations
2025-06-04 17:14:44,497 - depth - INFO - Iter [38400/38400]	lr: 1.167e-12, eta: 0:00:00, time: 0.571, data_time: 0.005, memory: 27697, decode.loss_depth: 0.0542, loss: 0.0542, grad_norm: 0.8099
2025-06-04 17:15:29,222 - depth - INFO - Summary:
2025-06-04 17:15:29,223 - depth - INFO - 
+--------+--------+--------+---------+--------+--------+----------+---------+--------+
|   a1   |   a2   |   a3   | abs_rel |  rmse  | log_10 | rmse_log |  silog  | sq_rel |
+--------+--------+--------+---------+--------+--------+----------+---------+--------+
| 0.8974 | 0.9883 | 0.9975 |  0.1038 | 0.3845 | 0.0458 |  0.1322  | 10.3108 | 0.055  |
+--------+--------+--------+---------+--------+--------+----------+---------+--------+
2025-06-04 17:15:29,223 - depth - INFO - Iter(val) [327]	a1: 0.8974, a2: 0.9883, a3: 0.9975, abs_rel: 0.10378974676132202, rmse: 0.38449838757514954, log_10: 0.045801371335983276, rmse_log: 0.13220836222171783, silog: 10.3108, sq_rel: 0.054967839270830154
